# Supplementary material for: Label-Free Proteomic Analysis of Flavohemoglobin Deleted Strain of Saccharomyces cerevisiae
Source: Int J Proteomics. 2016 Jan 11;2016:8302423. doi: 10.1155/2016/8302423 (PMC4737026; doi:10.1155/2016/8302423)
Supplement: Supplementary file 1 — To better understand the physiological function of flavohemoglobin in yeast, in the present study we have carried out label free differential proteomics study using soluble extract of wild type (Y190) and flavohemoglobin deleted strains (ΔYHB1 mutant) of S. cerevisiae grown under fermentative conditions. Quantification was achieved by employing a label free system, whereby the summed intensity of the top three most intense peptides assigned to a protein is assumed to be proportional to the protein concentration, which can therefore be estimated by comparison with the three largest peptide intensities of an injected internal standard. Label free quantitation was performed using peak intensity measurements in Waters ExpressionE, which is part of PLGS 2.3. Supplementary Table 1 and Table 2 represent list of proteins identified in three replicates in Y190 and in ΔYHB1 respectively. List of proteins down regulated and up regulated due to YHB1 deletion are shown in Supplementary Table 3. Regulated proteins are classified using (DAVID) v6.7 functional annotation tool (Supplementary Table 4). Classified enriched Gene ontology (GO) terms were visualized using REViGO online and CYTOSCAPE v3.1.1 (Supplementary Table 5). Information of the regulated set of proteins that are used in STRING interaction network are shown are shown in (Supplementary Table 6). [file 8302423.f1.zip]

Archive with 6 entries (6 files):
- Supplementary Table S1.xlsx
- Supplementary Table S2.xlsx
- Supplementary Table S3 revised.xlsx
- Supplementary Table S4 revised.xlsx
- Supplementary Table S5 revised.xlsx
- Supplementary table S6 revised.xlsx
