# Supplementary material for: Label-Free Proteomic Analysis of Flavohemoglobin Deleted Strain of Saccharomyces cerevisiae
Source: Int J Proteomics. 2016 Jan 11;2016:8302423. doi: 10.1155/2016/8302423 (PMC4737026; doi:10.1155/2016/8302423)
Supplement: Supplementary file 1 — To better understand the physiological function of flavohemoglobin in yeast, in the present study we have carried out label free differential proteomics study using soluble extract of wild type (Y190) and flavohemoglobin deleted strains (ΔYHB1 mutant) of S. cerevisiae grown under fermentative conditions. Quantification was achieved by employing a label free system, whereby the summed intensity of the top three most intense peptides assigned to a protein is assumed to be proportional to the protein concentration, which can therefore be estimated by comparison with the three largest peptide intensities of an injected internal standard. Label free quantitation was performed using peak intensity measurements in Waters ExpressionE, which is part of PLGS 2.3. Supplementary Table 1 and Table 2 represent list of proteins identified in three replicates in Y190 and in ΔYHB1 respectively. List of proteins down regulated and up regulated due to YHB1 deletion are shown in Supplementary Table 3. Regulated proteins are classified using (DAVID) v6.7 functional annotation tool (Supplementary Table 4). Classified enriched Gene ontology (GO) terms were visualized using REViGO online and CYTOSCAPE v3.1.1 (Supplementary Table 5). Information of the regulated set of proteins that are used in STRING interaction network are shown are shown in (Supplementary Table 6). [file 8302423.f1.zip › Supplementary Table S1.xlsx]

## Sheet: Y190 identified proteins
List of proteins identified in three replicates in Y190
Replicate	protein.key	protein.Entry	protein.Accession	protein.Description	protein.dataBaseType	protein.score	protein.falsePositiveRate	protein.avgMass	protein.MatchedProducts	protein.matchedPeptides	protein.digestPeps	protein.seqCover(%)	protein.MatchedPeptideIntenSum	protein.top3MatchedPeptideIntenSum	protein.MatchedProductIntenSum	protein.fmolOnColumn	protein.ngramOnColumn	protein.AutoCurate	protein.Key_ForHomologs
1	3246	P00549	KPYK1_YEAST	Pyruvate kinase 1 OS Saccharomyces cerevisiae strain ATCC 204508 S288c GN CDC19 PE 1 SV 2	Regular	1868401	0	54544.8	521	34	140	71.4	3750892	807200	1672668	62.6511	3.4173	Green	3248
1	1953	P00925	ENO2_YEAST	Enolase 2 OS Saccharomyces cerevisiae strain ATCC 204508 S288c GN ENO2 PE 1 SV 2	Regular	1748214	0	46914.3	346	26	79	69.11	2693748	674628	1069235	52.3615	2.4565	Green	1952
1	4598	P00560	PGK_YEAST	Phosphoglycerate kinase OS Saccharomyces cerevisiae strain ATCC 204508 S288c GN PGK1 PE 1 SV 2	Regular	1572554	0	44738.5	397	28	99	66.59	2648247	600706	999418	46.624	2.0859	Green	4597
1	1952	P00924	ENO1_YEAST	Enolase 1 OS Saccharomyces cerevisiae strain ATCC 204508 S288c GN ENO1 PE 1 SV 3	Regular	1560514	0	46816.2	301	22	82	63.62	2020005	416940	789616	32.3609	1.515	Green	1953
1	2296	P00359	G3P3_YEAST	Glyceraldehyde 3 phosphate dehydrogenase 3 OS Saccharomyces cerevisiae strain ATCC 204508 S288c	Regular	1320581	0	35746.7	287	22	78	68.07	2205796	741001	969153	57.5131	2.0559	Green	2295 2294
1	2295	P00358	G3P2_YEAST	Glyceraldehyde 3 phosphate dehydrogenase 2 OS Saccharomyces cerevisiae strain ATCC 204508 S288c	Regular	1061050	0	35846.9	217	18	78	59.64	1528846	166798	650591	12.9461	0.4641	Green	2296 2294
1	65	P00330	ADH1_YEAST	Alcohol dehydrogenase 1 OS Saccharomyces cerevisiae strain ATCC 204508 S288c GN ADH1 PE 1 SV 5	Regular	1032321	0	36849.3	233	16	74	50.57	1687952	644203	693098	50	1.8425	Green	68 71
1	2294	P00360	G3P1_YEAST	Glyceraldehyde 3 phosphate dehydrogenase 1 OS Saccharomyces cerevisiae strain ATCC 204508 S288c	Regular	1016262	0	35750	187	20	81	54.22	1004915	136258	512342	10.5757	0.3781	Green	2295 2296
1	1853	P02994	EF1A_YEAST	Elongation factor 1 alpha OS Saccharomyces cerevisiae strain ATCC 204508 S288c GN TEF1 PE 1 SV 1	Regular	1005523	0	50032.8	223	14	131	39.3	1452230	558690	592925	43.3629	2.1696	Green	1851
1	4497	P06169	PDC1_YEAST	Pyruvate decarboxylase isozyme 1 OS Saccharomyces cerevisiae strain ATCC 204508 S288c GN PDC1 PE	Regular	813091	0	61495.5	237	19	97	53.29	1656709	828062	751215	64.2703	3.9523	Green	6951
1	2850	P11484	HSP75_YEAST	Heat shock protein SSB1 OS Saccharomyces cerevisiae strain ATCC 204508 S288c GN SSB1 PE 1 SV 3	Regular	745808	0	66601.7	216	23	128	40.46	980699	53306	290018	4.1374	0.2756	Green	2851 2849
1	309	P14540	ALF_YEAST	Fructose bisphosphate aldolase OS Saccharomyces cerevisiae strain ATCC 204508 S288c GN FBA1 PE 1	Regular	737709	0	39620.9	211	14	121	55.15	1324607	502703	488523	39.0175	1.5459	Green
1	2846	P10592	HSP72_YEAST	Heat shock protein SSA2 OS Saccharomyces cerevisiae strain ATCC 204508 S288c GN SSA2 PE 1 SV 3	Regular	736455	0	69470.1	251	31	130	56.96	1184991	183101	305012	14.2114	0.9873	Green	2563 2845 2564
1	2851	P40150	HSP76_YEAST	Heat shock protein SSB2 OS Saccharomyces cerevisiae strain ATCC 204508 S288c GN SSB2 PE 1 SV 2	Regular	726682	0	66594.7	216	24	118	44.54	963266	293598	283923	22.7877	1.5175	Green	2850 2849
1	2845	P10591	HSP71_YEAST	Heat shock protein SSA1 OS Saccharomyces cerevisiae strain ATCC 204508 S288c GN SSA1 PE 1 SV 4	Regular	724702	0	69657.3	240	28	129	54.05	1177131	186390	300710	14.4667	1.0077	Green	2563 2846 2564
1	4685	P00950	PMG1_YEAST	Phosphoglycerate mutase 1 OS Saccharomyces cerevisiae strain ATCC 204508 S288c GN GPM1 PE 1 SV 3	Regular	660698	0	27608.6	174	16	45	72.87	1027080	350173	382640	27.1788	0.7504	Green
1	1851	P41752	EF1A_ASHGO	Elongation factor 1 alpha OS Ashbya gossypii strain ATCC 10895 CBS 109 51 FGSC 9923 NRRL Y 10	Regular	536212	0	49925.7	76	6	134	14.85	581213	0	245690			Green	1853
1	1858	P32324	EF2_YEAST	Elongation factor 2 OS Saccharomyces cerevisiae strain ATCC 204508 S288c GN EFT1 PE 1 SV 1	Regular	431311	0	93289.4	188	23	214	31.35	615494	213618	166889	16.58	1.5467	Green	1857
1	7073	P00942	TPIS_YEAST	Triosephosphate isomerase OS Saccharomyces cerevisiae strain ATCC 204508 S288c GN TPI1 PE 1 SV 2	Regular	410424	0	26795.5	160	12	66	57.66	637347	357329	233169	27.7342	0.7432	Green	7071
1	3248	Q759A9	KPYK_ASHGO	Pyruvate kinase OS Ashbya gossypii strain ATCC 10895 CBS 109 51 FGSC 9923 NRRL Y 1056 GN PYK	Regular	399835	0	54807.9	131	12	121	24.15	1158851	10963.5	573578	0.8509	0.0466	Green	3246
1	5732	P05750	RS3_YEAST	40S ribosomal protein S3 OS Saccharomyces cerevisiae strain ATCC 204508 S288c GN RPS3 PE 1 SV 5	Regular	390264	0	26502.8	113	13	57	52.08	340711	189767	121215	14.7288	0.3904	Green
1	5293	P40212	RL13B_YEAST	60S ribosomal protein L13 B OS Saccharomyces cerevisiae strain ATCC 204508 S288c GN RPL13B PE 1	Regular	368906	0	22525	111	9	36	50.25	460275	237831	142032	18.4593	0.4158	Green	5292
1	5292	Q12690	RL13A_YEAST	60S ribosomal protein L13 A OS Saccharomyces cerevisiae strain ATCC 204508 S288c GN RPL13A PE 1	Regular	348750	0	22554.1	94	8	35	48.74	423956	0	124952			Green	5293
1	2824	P15108	HSC82_YEAST	ATP dependent molecular chaperone HSC82 OS Saccharomyces cerevisiae strain ATCC 204508 S288c GN	Regular	334715	0	80899.9	127	20	144	32.06	356517	120411	82783	9.3458	0.7561	Green	2861 2860
1	6395	P00445	SODC_YEAST	Superoxide dismutase Cu Zn OS Saccharomyces cerevisiae strain ATCC 204508 S288c GN SOD1 PE 1 S	Regular	316531	0	15854.6	95	7	45	60.39	377465	249418	127782	19.3587	0.3069	Green
1	5382	P02400	RLA4_YEAST	60S acidic ribosomal protein P2 beta OS Saccharomyces cerevisiae strain ATCC 204508 S288c GN RPP	Regular	304798	0	11050.1	65	5	18	56.36	220882	183204	55077	14.2194	0.1571	Green
1	2884	P04806	HXKA_YEAST	Hexokinase 1 OS Saccharomyces cerevisiae strain ATCC 204508 S288c GN HXK1 PE 1 SV 2	Regular	302299	0	53738.5	126	19	119	55.67	462008	224404	157252	17.4172	0.936	Green	2885
1	2849	Q75E44	HSP75_ASHGO	Heat shock protein SSB OS Ashbya gossypii strain ATCC 10895 CBS 109 51 FGSC 9923 NRRL Y 1056	Regular	300025	0	66253.3	90	9	126	17.94	516763	57253.7	161540	4.4438	0.2944	Green	2850 2851
1	2861	P02829	HSP82_YEAST	ATP dependent molecular chaperone HSP82 OS Saccharomyces cerevisiae strain ATCC 204508 S288c GN	Regular	293800	0	81406.5	102	17	144	28.77	264771	46610.8	56746	3.6177	0.2945	Green	2824 2860
1	5374	P29453	RL8B_YEAST	60S ribosomal protein L8 B OS Saccharomyces cerevisiae strain ATCC 204508 S288c GN RPL8B PE 1 SV	Regular	293140	0	28111.8	104	14	57	50.39	326908	108894	69249	8.4519	0.2376	Green	5373
1	5744	P05755	RS9B_YEAST	40S ribosomal protein S9 B OS Saccharomyces cerevisiae strain ATCC 204508 S288c GN RPS9B PE 1 SV	Regular	292989	0	22298.7	101	13	47	57.95	377814	165345	102661	12.8333	0.2862	Green	5743
1	7156	P34760	TSA1_YEAST	Peroxiredoxin TSA1 OS Saccharomyces cerevisiae strain ATCC 204508 S288c GN TSA1 PE 1 SV 3	Regular	287640	0	21589.8	106	11	58	68.37	423454	294885	172662	22.8876	0.4941	Green
1	5364	P10664	RL4A_YEAST	60S ribosomal protein L4 A OS Saccharomyces cerevisiae strain ATCC 204508 S288c GN RPL4A PE 1 SV	Regular	286110	0	39092.1	165	17	60	66.85	672726	296180	275544	22.9882	0.8987	Green	5365
1	5304	P0CX82	RL19A_YEAST	60S ribosomal protein L19 A OS Saccharomyces cerevisiae strain ATCC 204508 S288c GN RPL19A PE 1	Regular	273910	0	21704.1	84	10	44	34.92	309881	167329	93253	12.9873	0.2819	Green	4741 3152 12186 3153
1	5377	P05317	RLA0_YEAST	60S acidic ribosomal protein P0 OS Saccharomyces cerevisiae strain ATCC 204508 S288c GN RPP0 PE	Regular	267676	0	33717.3	40	4	37	14.1	186296	179017	55037	13.8945	0.4685	Green
1	5367	P26321	RL5_YEAST	60S ribosomal protein L5 OS Saccharomyces cerevisiae strain ATCC 204508 S288c GN RPL5 PE 1 SV 4	Regular	266876	0	33714.9	65	7	66	26.26	211498	143200	60015	11.1145	0.3747	Green
1	5735	P26783	RS5_YEAST	40S ribosomal protein S5 OS Saccharomyces cerevisiae strain ATCC 204508 S288c GN RPS5 PE 1 SV 3	Regular	265114	0	25038.6	54	8	46	35.56	198136	183960	46953	14.2781	0.3575	Green
1	5739	P26786	RS7A_YEAST	40S ribosomal protein S7 A OS Saccharomyces cerevisiae strain ATCC 204508 S288c GN RPS7A PE 1 SV	Regular	264189	0	21622.2	101	16	45	74.21	380012	230192	96497	17.8664	0.3863	Green	5740
1	5365	P49626	RL4B_YEAST	60S ribosomal protein L4 B OS Saccharomyces cerevisiae strain ATCC 204508 S288c GN RPL4B PE 1 SV	Regular	262211	0	39062.1	156	17	60	66.85	618549	46171.4	264834	3.5836	0.14	Green	5364
1	5370	P05737	RL7A_YEAST	60S ribosomal protein L7 A OS Saccharomyces cerevisiae strain ATCC 204508 S288c GN RPL7A PE 1 SV	Regular	256217	0	27638.3	77	11	48	36.48	323631	170018	76566	13.196	0.3647	Green	5371
1	5373	P17076	RL8A_YEAST	60S ribosomal protein L8 A OS Saccharomyces cerevisiae strain ATCC 204508 S288c GN RPL8A PE 1 SV	Regular	255840	0	28124.8	88	13	57	46.88	292271	32622.8	60726	2.532	0.0712	Green	5374
1	2860	Q8J2M3	HSP82_ASHGO	Heat shock protein HSP82 OS Ashbya gossypii strain ATCC 10895 CBS 109 51 FGSC 9923 NRRL Y 105	Regular	253664	0	80695.6	66	10	150	18.04	172008	51883.5	40909	4.027	0.325	Green	2861 2824
1	6863	P35691	TCTP_YEAST	Translationally controlled tumor protein homolog OS Saccharomyces cerevisiae strain ATCC 204508 S	Regular	251849	0	18741.2	51	5	38	29.94	153206	127626	32718	9.9057	0.1856	Green
1	130	P38013	AHP1_YEAST	Peroxiredoxin type 2 OS Saccharomyces cerevisiae strain ATCC 204508 S288c GN AHP1 PE 1 SV 4	Regular	251610	0	19114.7	52	6	65	48.86	321368	256626	135690	19.9181	0.3807	Green
1	2301	P12709	G6PI_YEAST	Glucose 6 phosphate isomerase OS Saccharomyces cerevisiae strain ATCC 204508 S288c GN PGI1 PE 1	Regular	248246	0	61299.3	98	14	80	35.38	308102	140540	107351	10.9081	0.6687	Green	2300
1	5375	P05738	RL9A_YEAST	60S ribosomal protein L9 A OS Saccharomyces cerevisiae strain ATCC 204508 S288c GN RPL9A PE 1 SV	Regular	244092	0	21569	62	9	55	43.46	246662	142666	55255	11.0731	0.2388	Green
1	1859	P16521	EF3A_YEAST	Elongation factor 3A OS Saccharomyces cerevisiae strain ATCC 204508 S288c GN YEF3 PE 1 SV 4	Regular	239146	0	115945	135	21	279	25.77	405092	138340	115255	10.7373	1.2449	Green	1861 1860
1	5743	O13516	RS9A_YEAST	40S ribosomal protein S9 A OS Saccharomyces cerevisiae strain ATCC 204508 S288c GN RPS9A PE 1 SV	Regular	238995	0	22442.8	85	12	47	49.24	340011	0	90876			Green	5744
1	2844	P19882	HSP60_YEAST	Heat shock protein 60 mitochondrial OS Saccharomyces cerevisiae strain ATCC 204508 S288c GN HSP	Regular	235448	0	60751.7	123	19	161	38.99	280451	87350	67244	6.7797	0.4119	Green
1	2838	P15992	HSP26_YEAST	Heat shock protein 26 OS Saccharomyces cerevisiae strain ATCC 204508 S288c GN HSP26 PE 1 SV 3	Regular	234537	0	23879.6	88	11	43	63.08	454622	314129	178264	24.3812	0.5822	Green
1	5778	B3LI22	RSSA1_YEAS1	40S ribosomal protein S0 A OS Saccharomyces cerevisiae strain RM11 1a GN RPS0A PE 3 SV 1	Regular	232540	0	28024.5	85	7	48	43.25	302957	208063	115530	16.1489	0.4526	Green
1	5716	P25443	RS2_YEAST	40S ribosomal protein S2 OS Saccharomyces cerevisiae strain ATCC 204508 S288c GN RPS2 PE 1 SV 3	Regular	224717	0	27449.8	79	10	55	48.82	235107	160684	61277	12.4715	0.3423	Green
1	5311	Q02753	RL21A_YEAST	60S ribosomal protein L21 A OS Saccharomyces cerevisiae strain ATCC 204508 S288c GN RPL21A PE 1	Regular	220611	0	18242.2	55	6	35	35.63	230085	157016	56743	12.1869	0.2223	Green
1	5300	P05740	RL17A_YEAST	60S ribosomal protein L17 A OS Saccharomyces cerevisiae strain ATCC 204508 S288c GN RPL17A PE 1	Regular	214358	0	20549.5	62	6	35	37.5	256601	128280	58639	9.9565	0.2046	Green	5301
1	2852	P0CS90	HSP77_YEAST	Heat shock protein SSC1 mitochondrial OS Saccharomyces cerevisiae strain ATCC 204508 S288c GN S	Regular	202331	0	70627.9	90	15	131	25.38	174465	67876	41308	5.2682	0.3721	Green
1	5352	P14126	RL3_YEAST	60S ribosomal protein L3 OS Saccharomyces cerevisiae strain ATCC 204508 S288c GN RPL3 PE 1 SV 4	Regular	201937	0	43757.7	116	16	87	41.09	386339	162150	89358	12.5853	0.5507	Green	5351
1	4597	Q757Q0	PGK_ASHGO	Phosphoglycerate kinase OS Ashbya gossypii strain ATCC 10895 CBS 109 51 FGSC 9923 NRRL Y 1056	Regular	201916	0	44168.7	82	7	87	20.48	473328	5609.83	205182	0.4354	0.0192	Green	4598
1	841	P29311	BMH1_YEAST	Protein BMH1 OS Saccharomyces cerevisiae strain ATCC 204508 S288c GN BMH1 PE 1 SV 4	Regular	192816	0	30091.5	96	12	64	47.94	309024	135878	88607	10.5462	0.3174	Green	842
1	5328	P0CX45	RL2A_YEAST	60S ribosomal protein L2 A OS Saccharomyces cerevisiae strain ATCC 204508 S288c GN RPL2A PE 1 SV	Regular	190898	0	27408.5	91	11	49	44.88	262867	123265	81104	9.5673	0.2622	Green
1	2960	P06168	ILV5_YEAST	Ketol acid reductoisomerase mitochondrial OS Saccharomyces cerevisiae strain ATCC 204508 S288c	Regular	183046	0	44368.5	77	10	121	37.47	196714	117396	53300	9.1117	0.4043	Green
1	5676	P06367	RS14A_YEAST	40S ribosomal protein S14 A OS Saccharomyces cerevisiae strain ATCC 204508 S288c GN RPS14A PE 1	Regular	176934	0	14536.6	59	7	34	49.64	217442	148153	59698	11.4989	0.1672	Green
1	5309	P0CX23	RL20A_YEAST	60S ribosomal protein L20 A OS Saccharomyces cerevisiae strain ATCC 204508 S288c GN RPL20A PE 1	Regular	175756	0	20436.8	56	6	41	38.95	206713	156081	55127	12.1143	0.2476	Green
1	2347	P38011	GBLP_YEAST	Guanine nucleotide binding protein subunit beta like protein OS Saccharomyces cerevisiae strain ATC	Regular	173249	0	34805.4	87	10	67	43.89	300427	213150	107195	16.5437	0.5758	Green
1	2564	P16474	GRP78_YEAST	78 kDa glucose regulated protein homolog OS Saccharomyces cerevisiae strain ATCC 204508 S288c GN	Regular	172721	0	74468.1	40	7	127	11.29	116614	6478.68	35518	0.5028	0.0374	Green	2563 2845 2846
1	5290	P0CX53	RL12A_YEAST	60S ribosomal protein L12 A OS Saccharomyces cerevisiae strain ATCC 204508 S288c GN RPL12A PE 1	Regular	172201	0	17822.6	55	7	38	55.76	162446	116823	45053	9.0673	0.1616	Green
1	5321	P04456	RL25_YEAST	60S ribosomal protein L25 OS Saccharomyces cerevisiae strain ATCC 204508 S288c GN RPL25 PE 1 SV	Regular	170185	0	15757.6	43	5	26	33.1	179324	128774	54200	9.9948	0.1575	Green
1	5368	Q02326	RL6A_YEAST	60S ribosomal protein L6 A OS Saccharomyces cerevisiae strain ATCC 204508 S288c GN RPL6A PE 1 SV	Regular	168555	0	19961.5	56	9	41	48.3	224902	103358	55773	8.0222	0.1601	Green	5369
1	5724	B3LLJ2	RS3A2_YEAS1	40S ribosomal protein S1 B OS Saccharomyces cerevisiae strain RM11 1a GN RPS1B PE 3 SV 1	Regular	168015	0	28812.5	111	13	68	47.84	443111	141753	112860	11.0022	0.317	Green	5719
1	3042	P00817	IPYR_YEAST	Inorganic pyrophosphatase OS Saccharomyces cerevisiae strain ATCC 204508 S288c GN IPP1 PE 1 SV 4	Regular	167818	0	32299.6	72	11	64	37.28	177816	103686	42654	8.0476	0.2599	Green	3040
1	3461	P38999	LYS9_YEAST	Saccharopine dehydrogenase NADP L glutamate forming OS Saccharomyces cerevisiae strain ATCC 2	Regular	167286	0	48917.9	92	14	119	36.32	220537	105994	54892	8.2268	0.4024	Green
1	2885	P04807	HXKB_YEAST	Hexokinase 2 OS Saccharomyces cerevisiae strain ATCC 204508 S288c GN HXK2 PE 1 SV 4	Regular	165765	0	53942.6	58	11	113	36.42	137193	37410.5	41685	2.9036	0.1566	Green	2884
1	842	P34730	BMH2_YEAST	Protein BMH2 OS Saccharomyces cerevisiae strain ATCC 204508 S288c GN BMH2 PE 1 SV 3	Regular	161745	0	31061.4	78	10	55	37.36	274742	82089.2	81697	6.3714	0.1979	Green	841
1	2858	P32589	HSP7F_YEAST	Heat shock protein homolog SSE1 OS Saccharomyces cerevisiae strain ATCC 204508 S288c GN SSE1 PE	Regular	160174	0	77366.6	95	17	162	25.54	245115	75612.1	44103	5.8687	0.454	Green	2857 2855
1	5719	B3RHV0	RS3A1_YEAS1	40S ribosomal protein S1 A OS Saccharomyces cerevisiae strain RM11 1a GN RPS1A PE 3 SV 1	Regular	160134	0	28743.4	113	13	68	47.84	423963	60502.2	112630	4.6959	0.135	Green	5724
1	5287	P0C0W9	RL11A_YEAST	60S ribosomal protein L11 A OS Saccharomyces cerevisiae strain ATCC 204508 S288c GN RPL11A PE 1	Regular	158913	0	19719.7	64	6	37	29.89	170338	120618	48620	9.3618	0.1846	Green	5685
1	5736	P0CX37	RS6A_YEAST	40S ribosomal protein S6 A OS Saccharomyces cerevisiae strain ATCC 204508 S288c GN RPS6A PE 1 SV	Regular	158356	0	26996.4	58	6	58	27.54	207298	162738	66679	12.631	0.341	Green
1	5301	P46990	RL17B_YEAST	60S ribosomal protein L17 B OS Saccharomyces cerevisiae strain ATCC 204508 S288c GN RPL17B PE 1	Regular	156357	0	20551.4	55	6	35	37.5	230566	62694.1	50629	4.866	0.1	Green	5300
1	5672	P0CX47	RS11A_YEAST	40S ribosomal protein S11 A OS Saccharomyces cerevisiae strain ATCC 204508 S288c GN RPS11A PE 1	Regular	150790	0	17748.9	68	7	48	44.23	293045	229251	85667	17.7934	0.3158	Green
1	5369	P05739	RL6B_YEAST	60S ribosomal protein L6 B OS Saccharomyces cerevisiae strain ATCC 204508 S288c GN RPL6B PE 1 SV	Regular	150597	0	19986.5	45	7	42	43.75	183982	45803.4	44532	3.555	0.0711	Green	5368
1	5371	Q12213	RL7B_YEAST	60S ribosomal protein L7 B OS Saccharomyces cerevisiae strain ATCC 204508 S288c GN RPL7B PE 1 SV	Regular	147807	0	27696.3	64	10	48	29.92	231528	28634.9	41292	2.2225	0.0616	Green	5370
1	483	P53090	ARO8_YEAST	Aromatic aminoadipate aminotransferase 1 OS Saccharomyces cerevisiae strain ATCC 204508 S288c GN	Regular	147615	0	56178	66	11	123	29.4	91863	48216	19830	3.7423	0.2102	Green
1	5733	P0CX35	RS4A_YEAST	40S ribosomal protein S4 A OS Saccharomyces cerevisiae strain ATCC 204508 S288c GN RPS4A PE 1 SV	Regular	143786	0	29410.2	66	11	61	36.4	243046	119124	55225	9.2458	0.2719	Green
1	5323	P53221	RL26B_YEAST	60S ribosomal protein L26 B OS Saccharomyces cerevisiae strain ATCC 204508 S288c GN RPL26B PE 1	Regular	143004	0	14234.7	76	10	29	51.97	169307	80439	48716	6.2433	0.0889	Green	16667 5322
1	5685	P0CX55	RS18A_YEAST	40S ribosomal protein S18 A OS Saccharomyces cerevisiae strain ATCC 204508 S288c GN RPS18A PE 1	Regular	140226	0	17037.6	44	6	42	32.19	143239	123697	42646	9.6008	0.1636	Green	5287
1	5338	P05744	RL33A_YEAST	60S ribosomal protein L33 A OS Saccharomyces cerevisiae strain ATCC 204508 S288c GN RPL33A PE 1	Regular	140072	0	12154.1	38	6	21	50.47	142210	93385.7	40780	7.2482	0.0881	Green	5339
1	6630	P39015	STM1_YEAST	Suppressor protein STM1 OS Saccharomyces cerevisiae strain ATCC 204508 S288c GN STM1 PE 1 SV 3	Regular	139967	0	29995	102	11	55	55.31	340699	194548	108368	15.0999	0.4529	Green
1	2837	P22943	HSP12_YEAST	12 kDa heat shock protein OS Saccharomyces cerevisiae strain ATCC 204508 S288c GN HSP12 PE 1 SV	Regular	139805	0	11692.7	64	7	29	53.21	306410	224697	102496	17.4399	0.2039	Green
1	2108	P07149	FAS1_YEAST	Fatty acid synthase subunit beta OS Saccharomyces cerevisiae strain ATCC 204508 S288c GN FAS1 PE	Regular	133707	0	228692	111	26	455	18.72	172147	52009	38929	4.0367	0.9232	Green
1	5324	P0C2H6	RL27A_YEAST	60S ribosomal protein L27 A OS Saccharomyces cerevisiae strain ATCC 204508 S288c GN RPL27A PE 1	Regular	132465	0	15531.3	81	9	21	47.06	301759	146386	61489	11.3618	0.1765	Green
1	5900	P39954	SAHH_YEAST	Adenosylhomocysteinase OS Saccharomyces cerevisiae strain ATCC 204508 S288c GN SAH1 PE 1 SV 1	Regular	131993	0	49125.7	81	11	143	24.94	183168	86224	34537	6.6923	0.3288	Green
1	304	P54115	ALDH6_YEAST	Magnesium activated aldehyde dehydrogenase cytosolic OS Saccharomyces cerevisiae strain ATCC 20450	Regular	131499	0	54414.3	71	13	137	28.8	138578	75272	30836	5.8423	0.3179	Green
1	2546	P41277	GPP1_YEAST	DL glycerol 3 phosphatase 1 OS Saccharomyces cerevisiae strain ATCC 204508 S288c GN RHR2 PE 1	Regular	129797	0	27947	47	6	66	26	112229	80530	31503	6.2504	0.1747	Green
1	5286	P41805	RL10_YEAST	60S ribosomal protein L10 OS Saccharomyces cerevisiae strain ATCC 204508 S288c GN RPL10 PE 1 SV	Regular	129697	0	25361.4	84	11	74	55.66	240519	117345	61879	9.1078	0.231	Green	1163
1	5675	P05756	RS13_YEAST	40S ribosomal protein S13 OS Saccharomyces cerevisiae strain ATCC 204508 S288c GN RPS13 PE 1 SV	Regular	125894	0	17028.9	48	7	26	47.02	87816	50400	24900	3.9118	0.0666	Green
1	1857	Q754C8	EF2_ASHGO	Elongation factor 2 OS Ashbya gossypii strain ATCC 10895 CBS 109 51 FGSC 9923 NRRL Y 1056 GN	Regular	125082	0	93546.6	74	11	222	16.75	284896	2378.97	89649	0.1846	0.0173	Green	1858
1	5299	P26785	RL16B_YEAST	60S ribosomal protein L16 B OS Saccharomyces cerevisiae strain ATCC 204508 S288c GN RPL16B PE 1	Regular	121690	0	22249.1	62	8	47	38.38	171966	73101.5	44977	5.6738	0.1262	Green	5298
1	5741	P0CX39	RS8A_YEAST	40S ribosomal protein S8 A OS Saccharomyces cerevisiae strain ATCC 204508 S288c GN RPS8A PE 1 SV	Regular	121094	0	22489.7	84	8	52	49.5	371340	241831	130423	18.7698	0.4221	Green
1	5326	P02406	RL28_YEAST	60S ribosomal protein L28 OS Saccharomyces cerevisiae strain ATCC 204508 S288c GN RPL28 PE 1 SV	Regular	120486	0	16721.6	47	6	29	32.89	146816	113534	31406	8.812	0.1474	Green
1	6742	P04802	SYDC_YEAST	Aspartate tRNA ligase cytoplasmic OS Saccharomyces cerevisiae strain ATCC 204508 S288c GN DPS1	Regular	117336	0	63515.6	79	17	141	36.8	142492	70136	37977	5.4436	0.3458	Green
1	487	P32449	AROG_YEAST	Phospho 2 dehydro 3 deoxyheptonate aldolase tyrosine inhibited OS Saccharomyces cerevisiae strain	Regular	117290	0	39749.2	44	7	96	25.41	91774	71107	17952	5.519	0.2194	Green	486
1	5695	P0C0W1	RS22A_YEAST	40S ribosomal protein S22 A OS Saccharomyces cerevisiae strain ATCC 204508 S288c GN RPS22A PE 1	Regular	115197	0	14626.1	46	5	28	34.62	129988	107455	29184	8.3402	0.122	Green
1	5687	P07280	RS19A_YEAST	40S ribosomal protein S19 A OS Saccharomyces cerevisiae strain ATCC 204508 S288c GN RPS19A PE 1	Regular	114664	0	15917.1	38	4	33	33.33	124761	111651	28588	8.6658	0.1379	Green
1	5306	P0CX43	RL1A_YEAST	60S ribosomal protein L1 A OS Saccharomyces cerevisiae strain ATCC 204508 S288c GN RPL1A PE 1 SV	Regular	114380	0	24485.8	32	6	80	25.81	112240	102440	22510	7.9509	0.1947	Green
1	5344	P05745	RL36A_YEAST	60S ribosomal protein L36 A OS Saccharomyces cerevisiae strain ATCC 204508 S288c GN RPL36A PE 1	Regular	113527	0	11124.2	33	4	22	37	98577	91019	25690	7.0645	0.0786	Green
1	766	P38891	BCA1_YEAST	Branched chain amino acid aminotransferase mitochondrial OS Saccharomyces cerevisiae strain ATCC 2	Regular	112221	0	43596.1	57	10	98	34.35	139574	58898.4	36674	4.5714	0.1993	Green	767
1	767	P47176	BCA2_YEAST	Branched chain amino acid aminotransferase cytosolic OS Saccharomyces cerevisiae strain ATCC 20450	Regular	110377	0	41624.8	42	11	105	36.97	102592	34523.6	32562	2.6796	0.1115	Green	766
1	8	P38720	6PGD1_YEAST	6 phosphogluconate dehydrogenase decarboxylating 1 OS Saccharomyces cerevisiae strain ATCC 204508	Regular	110078	0	53543.4	56	10	150	28.83	98419	62365.9	26745	4.8405	0.2592	Green	9
1	7007	P23254	TKT1_YEAST	Transketolase 1 OS Saccharomyces cerevisiae strain ATCC 204508 S288c GN TKL1 PE 1 SV 4	Regular	109428	0	73805.7	72	14	105	29.26	151071	81337	44799	6.313	0.4659	Green
1	5740	P48164	RS7B_YEAST	40S ribosomal protein S7 B OS Saccharomyces cerevisiae strain ATCC 204508 S288c GN RPS7B PE 1 SV	Regular	109200	0	21634.3	68	13	47	65.79	154056	46550	33525	3.613	0.0782	Green	5739
1	5322	P05743	RL26A_YEAST	60S ribosomal protein L26 A OS Saccharomyces cerevisiae strain ATCC 204508 S288c GN RPL26A PE 1	Regular	109173	0	14233.7	55	8	29	43.31	137752	0	36915			Green	5323 16667
1	544	P49089	ASNS1_YEAST	Asparagine synthetase glutamine hydrolyzing 1 OS Saccharomyces cerevisiae strain ATCC 204508 S2	Regular	108964	0	64470.4	74	16	161	28.5	127498	37479	26604	2.9089	0.1875	Green	545
1	5294	P36105	RL14A_YEAST	60S ribosomal protein L14 A OS Saccharomyces cerevisiae strain ATCC 204508 S288c GN RPL14A PE 1	Regular	108120	0	15167.1	45	7	35	44.93	142545	92154	33151	7.1526	0.1085	Green
1	5337	P38061	RL32_YEAST	60S ribosomal protein L32 OS Saccharomyces cerevisiae strain ATCC 204508 S288c GN RPL32 PE 1 SV	Regular	107903	0	14771.3	41	6	33	38.46	183670	133164	37593	10.3356	0.1527	Green
1	5683	P02407	RS17A_YEAST	40S ribosomal protein S17 A OS Saccharomyces cerevisiae strain ATCC 204508 S288c GN RPS17A PE 1	Regular	107691	0	15788.4	64	5	37	30.88	206161	170535	71688	13.2361	0.209	Green
1	58	Q75D00	ACT_ASHGO	Actin OS Ashbya gossypii strain ATCC 10895 CBS 109 51 FGSC 9923 NRRL Y 1056 GN ACT1 PE 2 SV	Regular	107406	0	41732.9	62	9	93	27.93	202081	114802	59302	8.9104	0.3719	Green
1	6816	P15019	TAL1_YEAST	Transaldolase OS Saccharomyces cerevisiae strain ATCC 204508 S288c GN TAL1 PE 1 SV 4	Regular	105984	0	37036.4	57	13	97	42.69	112976	62202	31110	4.8278	0.1788	Green
1	9378	Q08245	ZEO1_YEAST	Protein ZEO1 OS Saccharomyces cerevisiae strain ATCC 204508 S288c GN ZEO1 PE 1 SV 3	Regular	105902	0	12589	32	5	30	44.25	127801	122572	29443	9.5135	0.1198	Green
1	5296	P05748	RL15A_YEAST	60S ribosomal protein L15 A OS Saccharomyces cerevisiae strain ATCC 204508 S288c GN RPL15A PE 1	Regular	104667	0	24422.2	36	5	41	25.49	172118	145964	59336	11.329	0.2767	Green
1	6744	P46655	SYEC_YEAST	Glutamate tRNA ligase cytoplasmic OS Saccharomyces cerevisiae strain ATCC 204508 S288c GN GUS1	Regular	104221	0	80842.9	55	14	211	20.62	99222	56764	19224	4.4058	0.3562	Green
1	5690	P0C0V8	RS21A_YEAST	40S ribosomal protein S21 A OS Saccharomyces cerevisiae strain ATCC 204508 S288c GN RPS21A PE 1	Regular	104048	0	9745.85	40	6	22	73.56	101805	90133	21674	6.9957	0.0682	Green
1	5689	P38701	RS20_YEAST	40S ribosomal protein S20 OS Saccharomyces cerevisiae strain ATCC 204508 S288c GN RPS20 PE 1 SV	Regular	103006	0	13907.1	40	4	28	37.19	182042	167280	60682	12.9835	0.1806	Green
1	5339	P41056	RL33B_YEAST	60S ribosomal protein L33 B OS Saccharomyces cerevisiae strain ATCC 204508 S288c GN RPL33B PE 1	Regular	101216	0	12168.1	23	4	21	42.06	89348	46202.1	20810	3.586	0.0436	Green	5338
1	5705	P39938	RS26A_YEAST	40S ribosomal protein S26 A OS Saccharomyces cerevisiae strain ATCC 204508 S288c GN RPS26A PE 1	Regular	101208	0	13504.8	25	2	40	20.17	110155	162429	32055	12.607	0.1703	Green
1	2819	P31539	HS104_YEAST	Heat shock protein 104 OS Saccharomyces cerevisiae strain ATCC 204508 S288c GN HSP104 PE 1 SV 2	Regular	100195	0	102035	63	14	231	14.98	106073	52985	18974	4.1124	0.4196	Green
1	3152	P16861	K6PF1_YEAST	6 phosphofructokinase subunit alpha OS Saccharomyces cerevisiae strain ATCC 204508 S288c GN PFK1	Regular	99825	0	107970	75	17	283	22.09	154520	75005	37906	5.8215	0.6286	Green	4741 5304 12186 3153
1	2781	P48570	HOSC_YEAST	Homocitrate synthase cytosolic isozyme OS Saccharomyces cerevisiae strain ATCC 204508 S288c GN	Regular	99539.8	0	47099	74	15	127	39.72	144061	44700.1	33722	3.4694	0.1634	Green	2782
1	7071	Q750Y8	TPIS_ASHGO	Triosephosphate isomerase OS Ashbya gossypii strain ATCC 10895 CBS 109 51 FGSC 9923 NRRL Y 10	Regular	98780	0	26782.2	53	4	69	17.74	123965	0	43888			Green	7073
1	2725	P00815	HIS2_YEAST	Histidine biosynthesis trifunctional protein OS Saccharomyces cerevisiae strain ATCC 204508 S288c	Regular	93580.6	0	87721.4	60	13	207	23.15	82914	43463	20135	3.3734	0.2959	Green
1	7387	P17255	VATA_YEAST	V type proton ATPase catalytic subunit A OS Saccharomyces cerevisiae strain ATCC 204508 S288c GN	Regular	93389.4	0	118637	73	20	306	19.98	88835	31902	15093	2.4761	0.2938	Green	7386
1	5707	P05759	RS27A_YEAST	Ubiquitin 40S ribosomal protein S31 OS Saccharomyces cerevisiae strain ATCC 204508 S288c GN RPS3	Regular	92947.1	0	17216.2	43	8	69	41.45	149919	129356	37845	10.04	0.1729	Green	5353
1	5302	P0CX49	RL18A_YEAST	60S ribosomal protein L18 A OS Saccharomyces cerevisiae strain ATCC 204508 S288c GN RPL18A PE 1	Regular	90629.4	0	20563.2	35	5	44	23.66	136149	98153	31929	7.6182	0.1567	Green
1	5700	P0CX31	RS24A_YEAST	40S ribosomal protein S24 A OS Saccharomyces cerevisiae strain ATCC 204508 S288c GN RPS24A PE 1	Regular	90020.5	0	15328.8	56	8	31	45.93	223975	137020	54394	10.6349	0.163	Green
1	3695	P10659	METK1_YEAST	S adenosylmethionine synthase 1 OS Saccharomyces cerevisiae strain ATCC 204508 S288c GN SAM1 PE	Regular	89948	0	41818.4	40	8	103	26.7	59056	29457.8	9999	2.2864	0.0956	Green	3696
1	1490	P14832	CYPH_YEAST	Peptidyl prolyl cis trans isomerase OS Saccharomyces cerevisiae strain ATCC 204508 S288c GN CPR1	Regular	89308	0	17390.7	43	4	44	31.48	102657	70129	35675	5.4431	0.0947	Green	1488
1	5333	P0C2H8	RL31A_YEAST	60S ribosomal protein L31 A OS Saccharomyces cerevisiae strain ATCC 204508 S288c GN RPL31A PE 1	Regular	85898.8	0	12953.1	38	4	26	38.94	101299	95123	30256	7.383	0.0956	Green
1	2152	P39676	FHP_YEAST	Flavohemoprotein OS Saccharomyces cerevisiae strain ATCC 204508 S288c GN YHB1 PE 1 SV 2	Regular	84911.3	0	44646.5	48	9	106	34.59	153397	95538	49139	7.4152	0.3311	Green
1	6783	P07806	SYV_YEAST	Valine tRNA ligase mitochondrial OS Saccharomyces cerevisiae strain ATCC 204508 S288c GN VAS1	Regular	83386.9	0	125770	69	19	343	23.28	72728	32698	16759	2.5379	0.3192	Green
1	5351	Q759R7	RL3_ASHGO	60S ribosomal protein L3 OS Ashbya gossypii strain ATCC 10895 CBS 109 51 FGSC 9923 NRRL Y 105	Regular	82325.1	0	43662.5	52	8	82	23.45	189092	8012.04	37325	0.6219	0.0272	Green	5352
1	3040	Q757J8	IPYR_ASHGO	Inorganic pyrophosphatase OS Ashbya gossypii strain ATCC 10895 CBS 109 51 FGSC 9923 NRRL Y 10	Regular	81961.6	0	32277.7	27	4	67	12.54	61203	0	12058			Green	3042
1	3694	P05694	METE_YEAST	5 methyltetrahydropteroyltriglutamate homocysteine methyltransferase OS Saccharomyces cerevisiae s	Regular	81883.4	0	85860.1	55	15	161	21.77	111108	52641	24408	4.0857	0.3508	Green
1	5380	P05319	RLA2_YEAST	60S acidic ribosomal protein P2 alpha OS Saccharomyces cerevisiae strain ATCC 204508 S288c GN RP	Regular	81841.9	0	10745.8	25	4	14	41.51	64166	60425	14926	4.6899	0.0504	Green
1	3820	P41940	MPG1_YEAST	Mannose 1 phosphate guanyltransferase OS Saccharomyces cerevisiae strain ATCC 204508 S288c GN PS	Regular	80728.1	0	39566	29	3	101	14.4	68599	68599	25891	5.3243	0.2107	Green	3818
1	3153	P16862	K6PF2_YEAST	6 phosphofructokinase subunit beta OS Saccharomyces cerevisiae strain ATCC 204508 S288c GN PFK2	Regular	79798.3	0	104618	70	20	235	28.26	103240	37920	22112	2.9432	0.3079	Green	4741 5304 3152 12186
1	2886	P17709	HXKG_YEAST	Glucokinase 1 OS Saccharomyces cerevisiae strain ATCC 204508 S288c GN GLK1 PE 1 SV 1	Regular	79334.2	0	55377.6	43	8	130	19	105181	58702	22741	4.5562	0.2523	Green
1	2941	A6ZQJ1	IF4A_YEAS7	ATP dependent RNA helicase eIF4A OS Saccharomyces cerevisiae strain YJM789 GN TIF1 PE 3 SV 1	Regular	78708.4	0	44697.3	46	10	98	30.13	81446	46024	17236	3.5722	0.1597	Green	2940
1	1112	P38910	CH10_YEAST	10 kDa heat shock protein mitochondrial OS Saccharomyces cerevisiae strain ATCC 204508 S288c GN	Regular	78650.9	0	11372.3	24	3	19	34.91	47603	47603	14144	3.6947	0.042	Green
1	5710	Q3E7X9	RS28A_YEAST	40S ribosomal protein S28 A OS Saccharomyces cerevisiae strain ATCC 204508 S288c GN RPS28A PE 1	Regular	78514.2	0	7591.84	25	3	18	41.79	65393	65393	18645	5.0755	0.0385	Green
1	1856	P36008	EF1G2_YEAST	Elongation factor 1 gamma 2 OS Saccharomyces cerevisiae strain ATCC 204508 S288c GN TEF4 PE 1 SV	Regular	78362.8	0	46520.2	44	7	98	16.26	102768	72573	20023	5.6328	0.262	Green	1855
1	5353	P0CH08	RL401_YEAST	Ubiquitin 60S ribosomal protein L40 OS Saccharomyces cerevisiae strain ATCC 204508 S288c GN RPL4	Regular	77888.3	0	14554	34	6	43	41.41	132766	0	34738			Green	5707
1	3678	P06106	MET17_YEAST	Protein MET17 OS Saccharomyces cerevisiae strain ATCC 204508 S288c GN MET17 PE 1 SV 3	Regular	77178.6	0	48671.8	45	10	78	31.98	71383	41858	13130	3.2488	0.1581	Green
1	5298	P26784	RL16A_YEAST	60S ribosomal protein L16 A OS Saccharomyces cerevisiae strain ATCC 204508 S288c GN RPL16A PE 1	Regular	76628.8	0	22201.1	46	7	46	29.65	152467	65478.6	34702	5.0821	0.1128	Green	5299
1	7388	P16140	VATB_YEAST	V type proton ATPase subunit B OS Saccharomyces cerevisiae strain ATCC 204508 S288c GN VMA2 PE 1	Regular	76307.8	0	57749.4	53	11	106	27.08	87038	48703	25511	3.7801	0.2183	Green
1	2474	P37291	GLYC_YEAST	Serine hydroxymethyltransferase cytosolic OS Saccharomyces cerevisiae strain ATCC 204508 S288c	Regular	76141	0	52218.6	51	12	122	30.06	105071	75833	26402	5.8858	0.3073	Green	2473
1	1860	P53978	EF3B_YEAST	Elongation factor 3B OS Saccharomyces cerevisiae strain ATCC 204508 S288c GN HEF3 PE 1 SV 2	Regular	75102.6	0	115869	47	8	315	8.33	150277	0	47495			Green	1861 1859
1	5708	P38711	RS27B_YEAST	40S ribosomal protein S27 B OS Saccharomyces cerevisiae strain ATCC 204508 S288c GN RPS27B PE 1	Regular	74602.5	0	8865.38	36	4	30	46.34	246768	203742	81716	15.8135	0.1402	Green
1	4407	P04147	PABP_YEAST	Polyadenylate binding protein cytoplasmic and nuclear OS Saccharomyces cerevisiae strain ATCC 2045	Regular	74269.3	0	64344.3	57	16	115	27.38	112949	32716.8	16713	2.5393	0.1634	Green	4405
1	5680	P0CX51	RS16A_YEAST	40S ribosomal protein S16 A OS Saccharomyces cerevisiae strain ATCC 204508 S288c GN RPS16A PE 1	Regular	74215.8	0	15847.5	37	6	31	36.36	110059	92410	34299	7.1724	0.1137	Green
1	7518	Q12363	WTM1_YEAST	Transcriptional modulator WTM1 OS Saccharomyces cerevisiae strain ATCC 204508 S288c GN WTM1 PE 1	Regular	74208.1	0	48382.8	53	9	73	31.35	102923	54734	18251	4.2482	0.2055	Green
1	2857	Q74ZJ0	HSP7F_ASHGO	Heat shock protein homolog SSE1 OS Ashbya gossypii strain ATCC 10895 CBS 109 51 FGSC 9923 NRR	Regular	73808.2	0	77381.5	30	8	162	11.48	64578	0	10352			Green	2858 2855
1	545	P49090	ASNS2_YEAST	Asparagine synthetase glutamine hydrolyzing 2 OS Saccharomyces cerevisiae strain ATCC 204508 S2	Regular	72250.2	0	64593.4	60	12	164	28.32	78049	30401	19162	2.3596	0.1524	Green	544
1	2974	P50095	IMDH3_YEAST	Inosine 5 monophosphate dehydrogenase 3 OS Saccharomyces cerevisiae strain ATCC 204508 S288c GN	Regular	72115.8	0	56585	51	8	113	27.53	88105	38611.8	15890	2.9969	0.1696	Green	2973 2975 2972
1	2855	P32590	HSP79_YEAST	Heat shock protein homolog SSE2 OS Saccharomyces cerevisiae strain ATCC 204508 S288c GN SSE2 PE	Regular	71876.2	0	77620.9	46	11	176	17.46	87483	6718.86	16137	0.5215	0.0405	Green	2857 2858
1	2109	P19097	FAS2_YEAST	Fatty acid synthase subunit alpha OS Saccharomyces cerevisiae strain ATCC 204508 S288c GN FAS2 P	Regular	69711.2	0	206947	74	22	464	15.05	132882	35621	19209	2.7647	0.5722	Green
1	5317	P04449	RL24A_YEAST	60S ribosomal protein L24 A OS Saccharomyces cerevisiae strain ATCC 204508 S288c GN RPL24A PE 1	Regular	67664.8	0	17613.6	38	3	31	19.35	143599	167254	35965	12.9815	0.2287	Green
1	6760	P15180	SYKC_YEAST	Lysine tRNA ligase cytoplasmic OS Saccharomyces cerevisiae strain ATCC 204508 S288c GN KRS1 PE	Regular	67373.4	0	67958.8	56	14	208	21.66	60544	28339	13015	2.1995	0.1495	Green
1	1163	P00890	CISY1_YEAST	Citrate synthase mitochondrial OS Saccharomyces cerevisiae strain ATCC 204508 S288c GN CIT1 PE	Regular	67299.8	0	53360.1	34	7	92	19	43724	31361	9281	2.4341	0.1299	Green	5286
1	2975	P50094	IMDH4_YEAST	Inosine 5 monophosphate dehydrogenase 4 OS Saccharomyces cerevisiae strain ATCC 204508 S288c GN	Regular	66330.3	0	56394.1	39	7	130	21.95	71679	31324.2	11511	2.4312	0.1371	Green	2973 2974 2972
1	1861	Q75EV6	EF3_ASHGO	Elongation factor 3 OS Ashbya gossypii strain ATCC 10895 CBS 109 51 FGSC 9923 NRRL Y 1056 GN	Regular	66327.3	0	115982	43	12	296	12.07	139250	5259.52	35825	0.4082	0.0473	Green	1860 1859
1	2782	Q12122	HOSM_YEAST	Homocitrate synthase mitochondrial OS Saccharomyces cerevisiae strain ATCC 204508 S288c GN LYS2	Regular	66283.3	0	48594.4	56	12	128	29.09	113812	12281.9	28303	0.9533	0.0463	Green	2781
1	2746	P54839	HMCS_YEAST	Hydroxymethylglutaryl CoA synthase OS Saccharomyces cerevisiae strain ATCC 204508 S288c GN ERG13	Regular	66029.2	0	55013.6	46	10	147	28.11	85303	42263	19608	3.2803	0.1805	Green
1	68	P07246	ADH3_YEAST	Alcohol dehydrogenase 3 mitochondrial OS Saccharomyces cerevisiae strain ATCC 204508 S288c GN A	Regular	65668	0	40369.6	25	4	98	12.53	164412	19740	61646	1.5321	0.0619	Green	65
1	7153	P29509	TRXB1_YEAST	Thioredoxin reductase 1 OS Saccharomyces cerevisiae strain ATCC 204508 S288c GN TRR1 PE 1 SV 3	Regular	65570.8	0	34238.2	24	4	69	18.18	35631	25849	9496	2.0063	0.0687	Green
1	6971	P16120	THRC_YEAST	Threonine synthase OS Saccharomyces cerevisiae strain ATCC 204508 S288c GN THR4 PE 1 SV 1	Regular	65477.7	0	57474.3	48	13	110	32.1	89908	60769	14782	4.7166	0.2711	Green
1	3818	Q752H4	MPG1_ASHGO	Mannose 1 phosphate guanyltransferase OS Ashbya gossypii strain ATCC 10895 CBS 109 51 FGSC 9923	Regular	62768.3	0	39470.8	22	3	110	15.24	30032	0	5287			Green	3820
1	5332	P14120	RL30_YEAST	60S ribosomal protein L30 OS Saccharomyces cerevisiae strain ATCC 204508 S288c GN RPL30 PE 1 SV	Regular	62363	0	11415.4	41	5	19	49.52	124548	110533	35862	8.5791	0.0979	Green	5331
1	3157	B3LG61	KAD1_YEAS1	Adenylate kinase 1 OS Saccharomyces cerevisiae strain RM11 1a GN ADK1 PE 3 SV 1	Regular	61965.7	0	24254.8	41	11	63	63.06	71083	36562	13082	2.8378	0.0688	Green
1	5702	Q3E792	RS25A_YEAST	40S ribosomal protein S25 A OS Saccharomyces cerevisiae strain ATCC 204508 S288c GN RPS25A PE 1	Regular	61764.6	0	12039.2	30	3	24	21.3	103340	103340	25776	8.0208	0.0966	Green
1	9	P53319	6PGD2_YEAST	6 phosphogluconate dehydrogenase decarboxylating 2 OS Saccharomyces cerevisiae strain ATCC 204508	Regular	61089.8	0	53923	15	3	138	8.74	29651	6987.19	6703	0.5423	0.0292	Green	8
1	932	P07245	C1TC_YEAST	C 1 tetrahydrofolate synthase cytoplasmic OS Saccharomyces cerevisiae strain ATCC 204508 S288c	Regular	61030.6	0	102205	45	11	197	16.49	64855	29051	12481	2.2548	0.2305	Green
1	3454	P38998	LYS1_YEAST	Saccharopine dehydrogenase NAD L lysine forming OS Saccharomyces cerevisiae strain ATCC 20450	Regular	60810.7	0	41464.9	44	6	113	26.27	94802	71724	27803	5.5669	0.2308	Green	3453
1	2563	Q75C78	GRP78_ASHGO	78 kDa glucose regulated protein homolog OS Ashbya gossypii strain ATCC 10895 CBS 109 51 FGSC 9	Regular	60701.7	0	73898.6	10	2	139	3.56	8092	0	1780			Green	2845 2846 2564
1	2973	P38697	IMDH2_YEAST	Inosine 5 monophosphate dehydrogenase 2 OS Saccharomyces cerevisiae strain ATCC 204508 S288c GN	Regular	60329.9	0	56530.1	39	5	119	17.21	73372	0	12206			Green	2974 2975 2972
1	969	P03965	CARB_YEAST	Carbamoyl phosphate synthase arginine specific large chain OS Saccharomyces cerevisiae strain ATCC	Regular	60210.3	0	123916	64	19	268	24.87	92851	35761	26028	2.7756	0.3439	Green	968 4992
1	5348	P49167	RL38_YEAST	60S ribosomal protein L38 OS Saccharomyces cerevisiae strain ATCC 204508 S288c GN RPL38 PE 1 SV	Regular	58835.8	0	8826.54	21	3	16	41.03	32529	32529	7357	2.5247	0.0223	Green
1	4992	P07259	PYR1_YEAST	Protein URA2 OS Saccharomyces cerevisiae strain ATCC 204508 S288c GN URA2 PE 1 SV 5	Regular	58166.2	0	245041	63	24	552	13.64	116050	9830	26780	0.763	0.187	Green	969 968 4991
1	6778	P07284	SYSC_YEAST	Serine tRNA ligase cytoplasmic OS Saccharomyces cerevisiae strain ATCC 204508 S288c GN SES1 PE	Regular	57104.1	0	53309.7	31	7	165	17.32	57722	46738	18025	3.6276	0.1934	Green
1	1492	P31373	CYS3_YEAST	Cystathionine gamma lyase OS Saccharomyces cerevisiae strain ATCC 204508 S288c GN CYS3 PE 1 SV 2	Regular	56954.2	0	42542.1	48	9	61	27.41	106379	83696	28875	6.4961	0.2764	Green
1	3696	P19358	METK2_YEAST	S adenosylmethionine synthase 2 OS Saccharomyces cerevisiae strain ATCC 204508 S288c GN SAM2 PE	Regular	54888.8	0	42256	22	5	105	15.36	42009	14333.2	5513	1.1125	0.047	Green	3695
1	71	P38113	ADH5_YEAST	Alcohol dehydrogenase 5 OS Saccharomyces cerevisiae strain ATCC 204508 S288c GN ADH5 PE 1 SV 1	Regular	54650.2	0	37648.2	22	3	83	11.4	193914	6508.93	91805	0.5052	0.019	Green	65
1	5331	Q752U5	RL30_ASHGO	60S ribosomal protein L30 OS Ashbya gossypii strain ATCC 10895 CBS 109 51 FGSC 9923 NRRL Y 10	Regular	54051.4	0	11425.4	26	3	19	29.52	83461	0	29857			Green	5332
1	1613	P13663	DHAS_YEAST	Aspartate semialdehyde dehydrogenase OS Saccharomyces cerevisiae strain ATCC 204508 S288c GN HOM	Regular	50410.1	0	39543.8	30	8	132	21.37	61866	43275	14388	3.3588	0.1328	Green
1	554	P22768	ASSY_YEAST	Argininosuccinate synthase OS Saccharomyces cerevisiae strain ATCC 204508 S288c GN ARG1 PE 1 SV	Regular	49729.2	0	46927.8	45	9	144	19.05	94586	72274	20657	5.6096	0.2632	Green
1	8899	Q3E841	YN034_YEAST	Uncharacterized protein YNR034W A OS Saccharomyces cerevisiae strain ATCC 204508 S288c GN YNR034	Regular	49104.9	0	10781.4	23	6	21	55.1	42682	33630	9494	2.6102	0.0281	Green
1	1003	P32582	CBS_YEAST	Cystathionine beta synthase OS Saccharomyces cerevisiae strain ATCC 204508 S288c GN CYS4 PE 1 SV	Regular	47687.2	0	56022	56	14	107	38.07	98951	60903	24172	4.727	0.2648	Green
1	1221	Q03048	COFI_YEAST	Cofilin OS Saccharomyces cerevisiae strain ATCC 204508 S288c GN COF1 PE 1 SV 1	Regular	47627.2	0	15900.8	22	3	40	28.67	39013	39013	13092	3.028	0.0481	Green	1220
1	6781	P04801	SYTC_YEAST	Threonine tRNA ligase cytoplasmic OS Saccharomyces cerevisiae strain ATCC 204508 S288c GN THS1	Regular	45793.2	0	84520.7	32	9	248	11.44	33774	23256	6756	1.805	0.1526	Green
1	704	P00830	ATPB_YEAST	ATP synthase subunit beta mitochondrial OS Saccharomyces cerevisiae strain ATCC 204508 S288c GN	Regular	45676.6	0	54793.9	31	9	93	23.68	36630	19623	6274	1.523	0.0835	Green
1	2239	P08524	FPPS_YEAST	Farnesyl pyrophosphate synthase OS Saccharomyces cerevisiae strain ATCC 204508 S288c GN ERG20 PE	Regular	44937.4	0	40483.5	21	4	124	12.5	52051	40450	8422	3.1395	0.1271	Green
1	49	P19414	ACON_YEAST	Aconitate hydratase mitochondrial OS Saccharomyces cerevisiae strain ATCC 204508 S288c GN ACO1	Regular	44685.7	0	85368.4	38	8	216	11.83	59709	43827	11499	3.4016	0.2904	Green
1	6963	P41338	THIL_YEAST	Acetyl CoA acetyltransferase OS Saccharomyces cerevisiae strain ATCC 204508 S288c GN ERG10 PE 1	Regular	44140.4	0	41728.8	41	9	109	34.17	47061	36298	12072	2.8173	0.1176	Green
1	3579	P17505	MDHM_YEAST	Malate dehydrogenase mitochondrial OS Saccharomyces cerevisiae strain ATCC 204508 S288c GN MDH1	Regular	43027.9	0	35650	35	10	60	37.72	82147	39489	14408	3.065	0.1093	Green
1	6755	P38088	SYG_YEAST	Glycine tRNA ligase 1 mitochondrial OS Saccharomyces cerevisiae strain ATCC 204508 S288c GN GR	Regular	42977	0	78184.4	35	11	197	21.59	55191	32046	14612	2.4873	0.1945	Green
1	1056	P25694	CDC48_YEAST	Cell division control protein 48 OS Saccharomyces cerevisiae strain ATCC 204508 S288c GN CDC48 P	Regular	41917.4	0	91996.2	32	10	190	15.69	49262	26432	15500	2.0515	0.1887	Green
1	4989	P11154	PYC1_YEAST	Pyruvate carboxylase 1 OS Saccharomyces cerevisiae strain ATCC 204508 S288c GN PYC1 PE 1 SV 2	Regular	41866	0	130100	47	17	268	18.34	61497	19419	12213	1.5072	0.1961	Green
1	21	P23542	AATC_YEAST	Aspartate aminotransferase cytoplasmic OS Saccharomyces cerevisiae strain ATCC 204508 S288c GN	Regular	41590.8	0	46057.7	39	11	105	38.76	73752	31569	15270	2.4502	0.1129	Green
1	485	P28777	AROC_YEAST	Chorismate synthase OS Saccharomyces cerevisiae strain ATCC 204508 S288c GN ARO2 PE 1 SV 1	Regular	41121.3	0	40838.4	14	4	108	11.44	23104	22133	5052	1.7179	0.0702	Green
1	4484	P10963	PCKA_YEAST	Phosphoenolpyruvate carboxykinase ATP OS Saccharomyces cerevisiae strain ATCC 204508 S288c GN	Regular	40128.3	0	60983.4	29	7	149	18.58	40170	28978	10712	2.2491	0.1372	Green	4481
1	1770	P43616	DUG1_YEAST	Cys Gly metallodipeptidase DUG1 OS Saccharomyces cerevisiae strain ATCC 204508 S288c GN DUG1 PE	Regular	39770.4	0	52871.5	20	4	129	13.51	25949	24022	4684	1.8645	0.0986	Green
1	2972	P39567	IMDH1_YEAST	Putative inosine 5 monophosphate dehydrogenase 1 OS Saccharomyces cerevisiae strain ATCC 204508	Regular	38562.9	0	44386.3	20	2	104	8.68	28323	0	7010			Green	2973 2974 2975
1	2579	Q74ZA9	GSP1_ASHGO	GTP binding nuclear protein GSP1 Ran OS Ashbya gossypii strain ATCC 10895 CBS 109 51 FGSC 9923	Regular	37721.7	0	24368	29	6	66	25.7	65567	45019	17670	3.4942	0.0851	Green
1	5340	P87262	RL34A_YEAST	60S ribosomal protein L34 A OS Saccharomyces cerevisiae strain ATCC 204508 S288c GN RPL34A PE 1	Regular	36917.4	0	13639.1	8	1	48	6.61	41468	112518	9404	8.7331	0.1191	Green
1	5313	P05749	RL22A_YEAST	60S ribosomal protein L22 A OS Saccharomyces cerevisiae strain ATCC 204508 S288c GN RPL22A PE 1	Regular	36718.7	0	13693.4	12	2	18	19.83	32563	48844.5	6599	3.7911	0.0519	Green
1	2959	P39522	ILV3_YEAST	Dihydroxy acid dehydratase mitochondrial OS Saccharomyces cerevisiae strain ATCC 204508 S288c G	Regular	36056.5	0	62861.3	36	8	194	20.34	59877	39495	12403	3.0654	0.1927	Green
1	1621	P31116	DHOM_YEAST	Homoserine dehydrogenase OS Saccharomyces cerevisiae strain ATCC 204508 S288c GN HOM6 PE 1 SV 1	Regular	35973.5	0	38502.2	35	6	62	23.68	67945	56248	21782	4.3657	0.1681	Green
1	703	P07251	ATPA_YEAST	ATP synthase subunit alpha mitochondrial OS Saccharomyces cerevisiae strain ATCC 204508 S288c G	Regular	35890.8	0	58608.1	26	7	119	12.66	31792	21810	6306	1.6928	0.0992	Green
1	7386	Q9UVJ8	VATA_ASHGO	V type proton ATPase catalytic subunit A OS Ashbya gossypii strain ATCC 10895 CBS 109 51 FGSC 9	Regular	35523.8	0	67824	35	9	163	24.15	86567	0	16490			Green	7387
1	5342	P0CX84	RL35A_YEAST	60S ribosomal protein L35 A OS Saccharomyces cerevisiae strain ATCC 204508 S288c GN RPL35A PE 1	Regular	35436.2	0	13909.6	27	3	39	20	102148	102148	25104	7.9282	0.1103	Green
1	2940	Q75BL8	IF4A_ASHGO	ATP dependent RNA helicase eIF4A OS Ashbya gossypii strain ATCC 10895 CBS 109 51 FGSC 9923 NR	Regular	34811.1	0	44603.3	22	4	104	12.63	35470	0	6799			Green	2941
1	35	P31787	ACBP_YEAST	Acyl CoA binding protein OS Saccharomyces cerevisiae strain ATCC 204508 S288c GN ACB1 PE 1 SV 3	Regular	33028	0	10061.4	23	2	22	47.13	36873	55309.5	8884	4.2929	0.0432	Green
1	6762	P26637	SYLC_YEAST	Leucine tRNA ligase cytoplasmic OS Saccharomyces cerevisiae strain ATCC 204508 S288c GN CDC60	Regular	33001.9	0	124142	32	10	312	11.1	47257	22632	6933	1.7566	0.2181	Green
1	3362	P07264	LEUC_YEAST	3 isopropylmalate dehydratase OS Saccharomyces cerevisiae strain ATCC 204508 S288c GN LEU1 PE 1	Regular	32269.4	0	85794.7	50	11	263	24.39	43753	22792	14644	1.769	0.1518	Green
1	75	P47143	ADK_YEAST	Adenosine kinase OS Saccharomyces cerevisiae strain ATCC 204508 S288c GN ADO1 PE 1 SV 1	Regular	31899.2	0	36372.4	13	2	71	7.65	38546	49654.5	9067	3.854	0.1402	Green
1	7150	P22217	TRX1_YEAST	Thioredoxin 1 OS Saccharomyces cerevisiae strain ATCC 204508 S288c GN TRX1 PE 1 SV 3	Regular	31682.5	0	11235	27	6	32	66.02	61299	39420.2	11490	3.0596	0.0344	Green	7151
1	2300	Q758L0	G6PI_ASHGO	Glucose 6 phosphate isomerase OS Ashbya gossypii strain ATCC 10895 CBS 109 51 FGSC 9923 NRRL	Regular	30114.9	0	61257.1	27	6	88	8.83	72658	0	20383			Green	2301
1	8893	Q03161	YMY9_YEAST	Glucose 6 phosphate 1 epimerase OS Saccharomyces cerevisiae strain ATCC 204508 S288c GN YMR099C	Regular	28619.8	0	33955.9	23	6	80	30.64	27660	18241	6688	1.4158	0.0481	Green
1	1220	Q759P0	COFI_ASHGO	Cofilin OS Ashbya gossypii strain ATCC 10895 CBS 109 51 FGSC 9923 NRRL Y 1056 GN COF1 PE 3 S	Regular	28010.5	0.44	15901.9	14	1	39	11.89	28075	0	10627			Green	1221
1	5381	P10622	RLA3_YEAST	60S acidic ribosomal protein P1 beta OS Saccharomyces cerevisiae strain ATCC 204508 S288c GN RPP	Regular	27342.8	0.44	10667.6	14	1	16	15.09	59615	178845	21427	13.8811	0.1481	Green
1	5674	P48589	RS12_YEAST	40S ribosomal protein S12 OS Saccharomyces cerevisiae strain ATCC 204508 S288c GN RPS12 PE 1 SV	Regular	27103.4	0.44	15471.7	28	5	24	33.57	74073	65031	15347	5.0474	0.0781	Green
1	5679	Q01855	RS15_YEAST	40S ribosomal protein S15 OS Saccharomyces cerevisiae strain ATCC 204508 S288c GN RPS15 PE 1 SV	Regular	26684.8	0.43	16001.9	19	2	25	25.35	107904	292533	32211	22.705	0.3633	Green
1	6596	P38788	SSZ1_YEAST	Ribosome associated complex subunit SSZ1 OS Saccharomyces cerevisiae strain ATCC 204508 S288c GN	Regular	26683.2	0.43	58237.8	29	9	101	20.26	50012	39543	14011	3.0691	0.1787	Green
1	2920	P28834	IDH1_YEAST	Isocitrate dehydrogenase NAD subunit 1 mitochondrial OS Saccharomyces cerevisiae strain ATCC 204	Regular	26486.7	0.43	39324.1	25	6	56	20.28	30757	13833	6881	1.0737	0.0422	Green
1	6739	P40825	SYA_YEAST	Alanine tRNA ligase mitochondrial OS Saccharomyces cerevisiae strain ATCC 204508 S288c GN ALA1	Regular	25988.7	0.43	110060	32	10	261	9.46	21435	12869	5165	0.9988	0.1099	Green
1	6758	P09436	SYIC_YEAST	Isoleucine tRNA ligase cytoplasmic OS Saccharomyces cerevisiae strain ATCC 204508 S288c GN ILS	Regular	25922.8	0.43	122984	19	7	298	7.65	17543	9137	3565	0.7092	0.0872	Green
1	4709	P53184	PNC1_YEAST	Nicotinamidase OS Saccharomyces cerevisiae strain ATCC 204508 S288c GN PNC1 PE 1 SV 1	Regular	25779.2	0.43	24993.4	28	8	60	45.37	49058	36043	13243	2.7975	0.0699	Green
1	4026	A6ZT99	NACA_YEAS7	Nascent polypeptide associated complex subunit alpha OS Saccharomyces cerevisiae strain YJM789 GN	Regular	24865	0.42	18709	21	4	27	28.16	47382	45026	6288	3.4947	0.0654	Green
1	1855	P29547	EF1G1_YEAST	Elongation factor 1 gamma 1 OS Saccharomyces cerevisiae strain ATCC 204508 S288c GN CAM1 PE 1 SV	Regular	24278.8	0.42	47087.8	17	4	107	10.84	31785	15868	5946	1.2316	0.058	Green	1856
1	2298	P46672	G4P1_YEAST	GU4 nucleic binding protein 1 OS Saccharomyces cerevisiae strain ATCC 204508 S288c GN ARC1 PE 1	Regular	24214.1	0.42	42084.1	22	4	94	15.43	35854	34626	8169	2.6875	0.1131	Green
1	1854	P32471	EF1B_YEAST	Elongation factor 1 beta OS Saccharomyces cerevisiae strain ATCC 204508 S288c GN EFB1 PE 1 SV 4	Regular	24150.9	0.42	22627.1	17	2	38	16.99	40270	60405	11720	4.6884	0.1061	Green
1	1691	P47120	DOHH_YEAST	Deoxyhypusine hydroxylase OS Saccharomyces cerevisiae strain ATCC 204508 S288c GN LIA1 PE 1 SV 1	Regular	23772.4	0.83	36164.9	23	6	95	26.15	24854	21371	6032	1.6587	0.06	Green
1	4399	Q03558	OYE2_YEAST	NADPH dehydrogenase 2 OS Saccharomyces cerevisiae strain ATCC 204508 S288c GN OYE2 PE 1 SV 3	Regular	23742.5	0.83	45010.7	34	9	72	21.25	34516	19486	5752	1.5124	0.0681	Green
1	478	C7GIN5	ARO1_YEAS2	Pentafunctional AROM polypeptide OS Saccharomyces cerevisiae strain JAY291 GN ARO1 PE 3 SV 1	Regular	23578.9	0.82	174835	13	7	449	6.23	15589	10999	3720	0.8537	0.1493	Green
1	4956	P38009	PUR92_YEAST	Bifunctional purine biosynthesis protein ADE17 OS Saccharomyces cerevisiae strain ATCC 204508 S28	Regular	23398.5	0.82	65263.4	29	10	181	25.68	22279	11814	7088	0.9169	0.0598	Green	4955
1	2948	P23301	IF5A1_YEAST	Eukaryotic translation initiation factor 5A 1 OS Saccharomyces cerevisiae strain ATCC 204508 S288	Regular	23036	1.22	17114.3	21	2	45	16.56	66008	95371.5	18983	7.4023	0.1267	Green
1	2594	P38625	GUAA_YEAST	GMP synthase glutamine hydrolyzing OS Saccharomyces cerevisiae strain ATCC 204508 S288c GN GUA	Regular	22194.9	1.21	58482.4	20	8	148	18.86	21473	11222	3990	0.871	0.0509	Green	2593
1	5379	P05318	RLA1_YEAST	60S acidic ribosomal protein P1 alpha OS Saccharomyces cerevisiae strain ATCC 204508 S288c GN RP	Regular	22081.5	1.21	10908	13	3	17	58.49	46104	32906	10621	2.554	0.0279	Green
1	57	P52910	ACS2_YEAST	Acetyl coenzyme A synthetase 2 OS Saccharomyces cerevisiae strain ATCC 204508 S288c GN ACS2 PE 1	Regular	21846.4	1.2	75491.8	37	12	119	19.33	54774	30997	10989	2.4058	0.1816	Green	56
1	2937	P32481	IF2G_YEAST	Eukaryotic translation initiation factor 2 subunit gamma OS Saccharomyces cerevisiae strain ATCC 20	Regular	21824.1	1.2	57866	10	5	151	9.11	14278	9826	2585	0.7626	0.0441	Green
1	3208	P15454	KGUA_YEAST	Guanylate kinase OS Saccharomyces cerevisiae strain ATCC 204508 S288c GN GUK1 PE 1 SV 2	Regular	21670.1	1.2	20637.4	23	5	43	17.11	46370	23114	12992	1.794	0.037	Green
1	7151	P22803	TRX2_YEAST	Thioredoxin 2 OS Saccharomyces cerevisiae strain ATCC 204508 S288c GN TRX2 PE 1 SV 3	Regular	21535.9	1.19	11203.9	19	6	30	54.81	52805	23002.8	7934	1.7854	0.02	Green	7150
1	2760	Q04344	HNT1_YEAST	Hit family protein 1 OS Saccharomyces cerevisiae strain ATCC 204508 S288c GN HNT1 PE 1 SV 2	Regular	21199.9	1.19	17679.6	10	3	40	25.32	9307	9307	2067	0.7224	0.0128	Green
1	7288	P32861	UGPA1_YEAST	UTP glucose 1 phosphate uridylyltransferase OS Saccharomyces cerevisiae strain ATCC 204508 S288c	Regular	21192.5	1.18	55988	18	6	116	14.83	27102	22961	2588	1.7821	0.0998	Green
1	301	P46367	ALDH4_YEAST	Potassium activated aldehyde dehydrogenase mitochondrial OS Saccharomyces cerevisiae strain ATCC 2	Regular	20880	1.18	56723.8	25	8	130	21.58	25948	14041	4150	1.0898	0.0618	Green
1	6775	Q05506	SYRC_YEAST	Arginine tRNA ligase cytoplasmic OS Saccharomyces cerevisiae strain ATCC 204508 S288c GN YDR34	Regular	20641.7	1.17	69525.2	15	6	151	13.01	12778	8177	1806	0.6347	0.0441	Green	6776
1	4950	P38972	PUR4_YEAST	Phosphoribosylformylglycinamidine synthase OS Saccharomyces cerevisiae strain ATCC 204508 S288c	Regular	20319	1.17	148905	26	8	365	9.5	25910	12443	4469	0.9658	0.1438	Green
1	4094	P36010	NDK_YEAST	Nucleoside diphosphate kinase OS Saccharomyces cerevisiae strain ATCC 204508 S288c GN YNK1 PE 1	Regular	20069.8	1.16	17166.7	14	4	42	27.45	31571	21589	5280	1.6756	0.0288	Green
1	5670	Q08745	RS10A_YEAST	40S ribosomal protein S10 A OS Saccharomyces cerevisiae strain ATCC 204508 S288c GN RPS10A PE 1	Regular	19983.3	1.16	12739.5	21	3	23	38.1	45781	42399	12106	3.2908	0.0419	Green
1	5264	P49723	RIR4_YEAST	Ribonucleoside diphosphate reductase small chain 2 OS Saccharomyces cerevisiae strain ATCC 204508	Regular	19107.4	1.15	40054.7	9	2	81	6.09	9911	14866.5	2017	1.1539	0.0462	Green
1	7391	P22203	VATE_YEAST	V type proton ATPase subunit E OS Saccharomyces cerevisiae strain ATCC 204508 S288c GN VMA4 PE 1	Regular	19039.4	1.15	26471.4	18	4	57	10.73	19435	23637	3717	1.8346	0.0486	Green
1	4953	P27616	PUR7_YEAST	Phosphoribosylaminoimidazole succinocarboxamide synthase OS Saccharomyces cerevisiae strain ATCC 20	Regular	18716.1	1.15	34603.5	11	4	66	16.99	7554	6704	1109	0.5203	0.018	Green
1	5315	P0CX41	RL23A_YEAST	60S ribosomal protein L23 A OS Saccharomyces cerevisiae strain ATCC 204508 S288c GN RPL23A PE 1	Regular	18656.9	1.14	14473	16	4	47	28.47	29004	21185	8477	1.6443	0.0238	Green
1	4958	B3LP64	PURA_YEAS1	Adenylosuccinate synthetase OS Saccharomyces cerevisiae strain RM11 1a GN ADE12 PE 3 SV 1	Regular	18562.3	1.14	48262.4	12	5	104	9.47	19065	17196	4472	1.3347	0.0644	Green
1	3763	P40185	MMF1_YEAST	Protein MMF1 mitochondrial OS Saccharomyces cerevisiae strain ATCC 204508 S288c GN MMF1 PE 1 SV	Regular	18561	1.13	15908.3	9	2	30	17.24	11781	17671.5	3346	1.3716	0.0218	Green
1	291	P10869	AK_YEAST	Aspartokinase OS Saccharomyces cerevisiae strain ATCC 204508 S288c GN HOM3 PE 1 SV 2	Regular	18480.1	1.13	58109.9	17	4	159	10.63	24890	14587	4393	1.1322	0.0658	Green
1	5922	P28707	SBA1_YEAST	Co chaperone protein SBA1 OS Saccharomyces cerevisiae strain ATCC 204508 S288c GN SBA1 PE 1 SV 3	Regular	18083.9	1.12	24081.8	10	2	32	7.87	7170	10755	1644	0.8348	0.0201	Green
1	1887	Q5AGV4	EIF3B_CANAL	Eukaryotic translation initiation factor 3 subunit B OS Candida albicans strain SC5314 ATCC MYA 2	Regular	17782.2	1.12	84251.7	12	3	166	4.87	101155	101155	33697	7.8512	0.6615	Green
1	2468	Q12680	GLT1_YEAST	Glutamate synthase NADH OS Saccharomyces cerevisiae strain ATCC 204508 S288c GN GLT1 PE 1 SV 2	Regular	17754.4	1.12	238102	25	11	690	5.64	22706	8750	4370	0.6791	0.1617	Green
1	4332	P38219	OLA1_YEAST	Uncharacterized GTP binding protein OLA1 OS Saccharomyces cerevisiae strain ATCC 204508 S288c GN	Regular	17697.7	1.11	44174.2	20	4	147	17.01	26157	23023	5742	1.7869	0.0789	Green
1	4864	P34227	PRX1_YEAST	Mitochondrial peroxiredoxin PRX1 OS Saccharomyces cerevisiae strain ATCC 204508 S288c GN PRX1 PE	Regular	17472.7	1.47	29495.9	9	5	72	29.12	7687	6471	1685	0.5022	0.0148	Green
1	6757	P07263	SYH_YEAST	Histidine tRNA ligase mitochondrial OS Saccharomyces cerevisiae strain ATCC 204508 S288c GN HT	Regular	17208.7	1.82	59952.7	10	3	152	4.21	11734	16710	2123	1.297	0.0778	Green
1	5928	P06105	SC160_YEAST	Protein SCP160 OS Saccharomyces cerevisiae strain ATCC 204508 S288c GN SCP160 PE 1 SV 3	Regular	17197.6	1.82	134810	11	5	274	4.66	9812	7924	1758	0.615	0.0829	Green
1	4405	Q74ZS6	PABP_ASHGO	Polyadenylate binding protein cytoplasmic and nuclear OS Ashbya gossypii strain ATCC 10895 CBS 1	Regular	17169	1.81	65168.5	17	6	128	7.69	29256	4274.21	4938	0.3317	0.0216	Green	4407
1	470	P41906	ARLY_SACDO	Argininosuccinate lyase OS Saccharomyces douglasii GN ARG4 PE 3 SV 1	Regular	17095.2	1.81	51902.1	19	5	153	11.66	42749	39782	7784	3.0877	0.1603	Green
1	970	P07267	CARP_YEAST	Saccharopepsin OS Saccharomyces cerevisiae strain ATCC 204508 S288c GN PEP4 PE 1 SV 1	Regular	17006.6	1.8	44499.1	6	2	79	4.44	15274	22911	6753	1.7782	0.0791	Green
1	3508	P25491	MAS5_YEAST	Mitochondrial protein import protein MAS5 OS Saccharomyces cerevisiae strain ATCC 204508 S288c G	Regular	16846.1	1.79	44670.9	10	3	127	7.82	16809	16809	2375	1.3046	0.0583	Green
1	8988	P53912	YNN4_YEAST	Uncharacterized protein YNL134C OS Saccharomyces cerevisiae strain ATCC 204508 S288c GN YNL134C	Regular	16786.4	1.79	41164.5	15	5	92	11.7	27321	20302	3823	1.5757	0.0649	Green
1	5713	P41057	RS29A_YEAST	40S ribosomal protein S29 A OS Saccharomyces cerevisiae strain ATCC 204508 S288c GN RPS29A PE 1	Regular	16742	2.13	6660.7	12	2	30	33.93	24518	30557.3	3000	2.3717	0.0158	Green	5714
1	48	P39533	ACON2_YEAST	Probable aconitate hydratase 2 OS Saccharomyces cerevisiae strain ATCC 204508 S288c GN ACO2 PE 1	Regular	16729.2	2.12	86583.4	34	11	230	17.62	50666	22721	17320	1.7635	0.1527	Yellow
1	1157	P27895	CIN8_YEAST	Kinesin like protein CIN8 OS Saccharomyces cerevisiae strain ATCC 204508 S288c GN CIN8 PE 1 SV 3	Regular	16669.5	2.11	113311	25	11	286	9	28162	18639	4308	1.4467	0.1639	Green
1	355	P14904	AMPL_YEAST	Vacuolar aminopeptidase 1 OS Saccharomyces cerevisiae strain ATCC 204508 S288c GN LAP4 PE 1 SV 2	Regular	16526.8	2.11	57092.8	9	4	134	10.7	6040	5533	2093	0.4294	0.0245	Green
1	6628	P15705	STI1_YEAST	Heat shock protein STI1 OS Saccharomyces cerevisiae strain ATCC 204508 S288c GN STI1 PE 1 SV 1	Regular	16517.8	2.1	66265.2	24	7	160	12.56	24058	19424	5398	1.5076	0.0999	Green
1	2460	P25373	GLRX1_YEAST	Glutaredoxin 1 OS Saccharomyces cerevisiae strain ATCC 204508 S288c GN GRX1 PE 1 SV 1	Regular	16349.5	2.09	12380.2	11	2	34	24.55	30287	28225.5	3785	2.1907	0.0271	Green
1	3451	P40495	LYS12_YEAST	Homoisocitrate dehydrogenase mitochondrial OS Saccharomyces cerevisiae strain ATCC 204508 S288c	Regular	15951	2.42	40069	21	6	136	16.98	21051	12661	3217	0.9827	0.0394	Green
1	3506	P36013	MAOM_YEAST	NAD dependent malic enzyme mitochondrial OS Saccharomyces cerevisiae strain ATCC 204508 S288c G	Regular	15924	2.41	74376.1	14	4	182	9.27	17914	9885	4350	0.7672	0.0571	Green
1	4505	P17967	PDI_YEAST	Protein disulfide isomerase OS Saccharomyces cerevisiae strain ATCC 204508 S288c GN PDI1 PE 1 SV	Regular	15667.6	2.74	58227.3	13	4	122	8.05	21105	15293	3170	1.187	0.0691	Green
1	1181	Q03690	CLU_YEAST	Clustered mitochondria protein 1 OS Saccharomyces cerevisiae strain ATCC 204508 S288c GN CLU1 PE	Regular	15353.3	3.06	145166	24	9	259	8.61	44060	7878	27750	0.6115	0.0888	Green	10119
1	3015	P10594	INV1_YEASX	Invertase 1 OS Saccharomyces cerevisiae GN SUC1 PE 1 SV 1	Regular	15097.2	3.38	60570.4	7	3	85	5.08	5523	7464	936	0.5793	0.0351	Green
1	7189	Q07163	TY1AB_YEASX	Transposon TyH3 Gag Pol polyprotein OS Saccharomyces cerevisiae GN TY1B PE 1 SV 2	Regular	15042.2	3.37	198663	26	9	375	3.25	29484	27415.5	7460	2.1279	0.4227	Green	7636
1	3353	P06208	LEU1_YEAST	2 isopropylmalate synthase OS Saccharomyces cerevisiae strain ATCC 204508 S288c GN LEU4 PE 1 SV	Regular	14994.2	3.36	68409	17	5	180	12.76	32895	25655	8613	1.9912	0.1362	Green
1	2924	P21954	IDHP_YEAST	Isocitrate dehydrogenase NADP mitochondrial OS Saccharomyces cerevisiae strain ATCC 204508 S28	Regular	14896.3	3.34	48190.5	30	5	101	20.09	48534	42915	16993	3.3309	0.1605	Green	2923 2922
1	5717	P0CX33	RS30A_YEAST	40S ribosomal protein S30 A OS Saccharomyces cerevisiae strain ATCC 204508 S288c GN RPS30A PE 1	Regular	14842.7	3.33	7118.5	8	2	14	28.57	12457	18685.5	1984	1.4503	0.0103	Green
1	7364	P38882	UTP9_YEAST	U3 small nucleolar RNA associated protein 9 OS Saccharomyces cerevisiae strain ATCC 204508 S288c	Regular	14804.6	3.32	65271.6	6	2	146	1.22	49007	144408	17419	11.2083	0.7316	Green
1	8305	P38708	YHI0_YEAST	Putative proline tRNA ligase YHR020W OS Saccharomyces cerevisiae strain ATCC 204508 S288c GN YH	Regular	14759.3	3.31	77386.4	21	9	184	12.06	34995	14783	6715	1.1474	0.0888	Yellow
1	72	Q04894	ADH6_YEAST	NADP dependent alcohol dehydrogenase 6 OS Saccharomyces cerevisiae strain ATCC 204508 S288c GN A	Regular	14720.6	3.3	39617.7	12	3	112	16.11	10399	10399	3067	0.8071	0.032	Green
1	6770	P38707	SYNC_YEAST	Asparagine tRNA ligase cytoplasmic OS Saccharomyces cerevisiae strain ATCC 204508 S288c GN DED	Regular	14293.5	3.61	62207	15	3	160	6.86	28202	28202	6434	2.1889	0.1362	Green
1	3453	Q75BV4	LYS1_ASHGO	Saccharopine dehydrogenase NAD L lysine forming OS Ashbya gossypii strain ATCC 10895 CBS 10	Regular	14005.3	3.91	40973.8	10	1	118	4.03	29067	0	6493			Green	3454
1	5361	P0CX27	RL44A_YEAST	60S ribosomal protein L42 A OS Saccharomyces cerevisiae strain ATCC 204508 S288c GN RPL42A PE 1	Regular	13948.9	3.9	12211.6	15	3	26	19.81	42647	29392	10008	2.2813	0.0279	Green
1	968	Q75D66	CARB_ASHGO	Carbamoyl phosphate synthase arginine specific large chain OS Ashbya gossypii strain ATCC 10895 C	Regular	13770.3	3.88	121650	12	4	307	3.77	15555	2339.14	2598	0.1816	0.0221	Green	969 4992
1	3439	Q12230	LSP1_YEAST	Sphingolipid long chain base responsive protein LSP1 OS Saccharomyces cerevisiae strain ATCC 204508	Regular	13739.8	3.87	38071.2	11	5	50	11.14	18156	8083	2590	0.6274	0.0239	Green
1	3212	P17423	KHSE_YEAST	Homoserine kinase OS Saccharomyces cerevisiae strain ATCC 204508 S288c GN THR1 PE 1 SV 4	Regular	13616.1	3.86	38712.5	16	6	113	16.53	16318	7565	2191	0.5872	0.0227	Green
1	1176	P22137	CLH_YEAST	Clathrin heavy chain OS Saccharomyces cerevisiae strain ATCC 204508 S288c GN CHC1 PE 1 SV 1	Regular	13595.6	3.85	187235	29	11	401	5.2	52084	10745	16127	0.834	0.1561	Green
1	5714	P41058	RS29B_YEAST	40S ribosomal protein S29 B OS Saccharomyces cerevisiae strain ATCC 204508 S288c GN RPS29B PE 1	Regular	13595.5	3.83	6727.74	11	2	30	33.93	18477	15264.7	1528	1.1848	0.008	Green	5713
1	1488	P25719	CYPC_YEAST	Peptidyl prolyl cis trans isomerase C mitochondrial OS Saccharomyces cerevisiae strain ATCC 204508	Regular	13494.7	3.82	19918.8	9	3	46	13.74	13172	5301.97	2932	0.4115	0.0082	Green	1490
1	9297	Q12458	YPR1_YEAST	Putative reductase 1 OS Saccharomyces cerevisiae strain ATCC 204508 S288c GN YPR1 PE 1 SV 1	Regular	13353.1	3.81	34755.1	9	4	80	19.55	8467	7927	2569	0.6153	0.0214	Green
1	2455	P32288	GLNA_YEAST	Glutamine synthetase OS Saccharomyces cerevisiae strain ATCC 204508 S288c GN GLN1 PE 1 SV 4	Regular	13173.1	3.8	41766.1	7	3	150	7.57	5554	5554	639	0.4311	0.018	Green
1	6665	A6ZXP4	SUB2_YEAS7	ATP dependent RNA helicase SUB2 OS Saccharomyces cerevisiae strain YJM789 GN SUB2 PE 3 SV 1	Regular	13157.7	3.79	50279	11	4	133	8.52	8355	5097	1132	0.3956	0.0199	Green
1	1326	P17898	CPT1_YEAST	Cholinephosphotransferase 1 OS Saccharomyces cerevisiae strain ATCC 204508 S288c GN CPT1 PE 1 SV	Regular	12970.2	4.08	44829.6	2	1	53	3.56	1725	5175	174	0.4017	0.018	Green
1	5358	P0CX25	RL43A_YEAST	60S ribosomal protein L43 A OS Saccharomyces cerevisiae strain ATCC 204508 S288c GN RPL43A PE 1	Regular	12969.5	4.06	10090.9	10	2	53	16.3	49578	71869.5	8653	5.5782	0.0563	Green
1	8231	P38616	YGP1_YEAST	Protein YGP1 OS Saccharomyces cerevisiae strain ATCC 204508 S288c GN YGP1 PE 1 SV 2	Regular	12890.9	4.05	37328	16	4	46	18.64	19748	17850	3739	1.3854	0.0517	Green
1	5027	P07257	QCR2_YEAST	Cytochrome b c1 complex subunit 2 mitochondrial OS Saccharomyces cerevisiae strain ATCC 204508 S	Regular	12671.2	4.04	40478.2	12	4	90	19.29	11281	10486	1542	0.8139	0.0329	Green
1	4948	P07244	PUR2_YEAST	Bifunctional purine biosynthetic protein ADE5 7 OS Saccharomyces cerevisiae strain ATCC 204508 S2	Regular	12540	4.02	86068.2	6	4	151	10.1	7075	5840	2564	0.4533	0.039	Green
1	32	Q00955	ACAC_YEAST	Acetyl CoA carboxylase OS Saccharomyces cerevisiae strain ATCC 204508 S288c GN ACC1 PE 1 SV 2	Regular	12507.3	4.01	250354	32	12	469	5.82	41269	26278	5743	2.0396	0.5106	Yellow	2700
1	9396	P32527	ZUO1_YEAST	Zuotin OS Saccharomyces cerevisiae strain ATCC 204508 S288c GN ZUO1 PE 1 SV 1	Regular	12409.5	4	49020	10	6	94	12.93	25458	21664	9923	1.6815	0.0824	Green
1	1733	P21951	DPOE_YEAST	DNA polymerase epsilon catalytic subunit A OS Saccharomyces cerevisiae strain ATCC 204508 S288c	Regular	12296.7	3.99	255672	18	10	627	2.61	45546	19397	3417	1.5055	0.3849	Yellow
1	2946	P39935	IF4F1_YEAST	Eukaryotic initiation factor 4F subunit p150 OS Saccharomyces cerevisiae strain ATCC 204508 S288c	Regular	12253.6	3.98	107102	21	11	193	9.03	15876	7722	3178	0.5993	0.0642	Yellow
1	2953	Q12522	IF6_YEAST	Eukaryotic translation initiation factor 6 OS Saccharomyces cerevisiae strain ATCC 204508 S288c	Regular	12161	3.96	26457.8	4	2	61	12.65	6521	9781.5	1622	0.7592	0.0201	Green
1	5	P47096	3HAO_YEAST	3 hydroxyanthranilate 3 4 dioxygenase OS Saccharomyces cerevisiae strain ATCC 204508 S288c GN BN	Regular	12125.6	3.95	20235	10	2	62	12.99	7707	11560.5	1926	0.8973	0.0182	Green
1	6532	P35177	SPT7_YEAST	Transcriptional activator SPT7 OS Saccharomyces cerevisiae strain ATCC 204508 S288c GN SPT7 PE 1	Regular	12111.1	3.94	152618	13	8	303	6.68	14016	8164	3386	0.6337	0.0967	Yellow
1	4646	P53252	PIL1_YEAST	Sphingolipid long chain base responsive protein PIL1 OS Saccharomyces cerevisiae strain ATCC 204508	Regular	11974.3	3.93	38349.2	11	3	53	16.22	8860	8860	2974	0.6877	0.0264	Green
1	6951	Q07471	THI3_YEAST	Thiamine metabolism regulatory protein THI3 OS Saccharomyces cerevisiae strain ATCC 204508 S288c	Regular	3239.66	0	68366.6	5	1	178	2.96	19291	0	2290			Green	4497
1	4741	P53218	POP6_YEAST	Ribonucleases P MRP protein subunit POP6 OS Saccharomyces cerevisiae strain ATCC 204508 S288c GN	Regular	8.8335	0	18210	0	1	55	0	643	0	26			Red	5304 3152 12186 3153
1	486	P14843	AROF_YEAST	Phospho 2 dehydro 3 deoxyheptonate aldolase phenylalanine inhibited OS Saccharomyces cerevisiae st	Regular	1195.38	0	41070	4	1	136	1.89	4994	0	616			Green	487
1	2473	Q75BQ6	GLYC_ASHGO	Serine hydroxymethyltransferase cytosolic OS Ashbya gossypii strain ATCC 10895 CBS 109 51 FGSC	Regular	6833.27	0	52185.6	9	3	113	4.9	11172	0	2171			Green	2474
1	4991	Q09794	PYR1_SCHPO	Protein ura1 OS Schizosaccharomyces pombe strain 972 ATCC 24843 GN ura1 PE 1 SV 1	Regular	3511.74	0	248309	5	3	627	1.6	5981	0	601			Green	4992
1	4481	Q753M0	PCKA_ASHGO	Phosphoenolpyruvate carboxykinase ATP OS Ashbya gossypii strain ATCC 10895 CBS 109 51 FGSC 99	Regular	8975.98	0	59914.1	4	1	134	3.14	6062	0	1424			Green	4484
1	4955	P54113	PUR91_YEAST	Bifunctional purine biosynthesis protein ADE16 OS Saccharomyces cerevisiae strain ATCC 204508 S28	Regular	2701.96	0	65282.5	4	2	184	4.91	2440	0	952			Yellow	4956
1	2593	Q756B7	GUAA_ASHGO	GMP synthase glutamine hydrolyzing OS Ashbya gossypii strain ATCC 10895 CBS 109 51 FGSC 9923	Regular	3313.8	0	58201.8	3	2	132	2.29	3864	0	781			Yellow	2594
1	56	Q750T7	ACS2_ASHGO	Acetyl coenzyme A synthetase 2 OS Ashbya gossypii strain ATCC 10895 CBS 109 51 FGSC 9923 NRRL	Regular	1581.25	0	75369.3	10	2	123	0.87	12385	0	2807			Yellow	57
1	6776	P38714	SYRM_YEAST	Arginine tRNA ligase mitochondrial OS Saccharomyces cerevisiae strain ATCC 204508 S288c GN MSR	Regular	1582.13	0	73694.2	1	1	164	0	2454	0	111			Yellow	6775
1	7636	Q12491	YB21B_YEAST	Transposon Ty2 B Gag Pol polyprotein OS Saccharomyces cerevisiae strain ATCC 204508 S288c GN TY2	Regular	1005.68	0	202216	3	2	400	0	1922	0	164			Red	7189
1	2923	P53982	IDHH_YEAST	Isocitrate dehydrogenase NADP OS Saccharomyces cerevisiae strain ATCC 204508 S288c GN IDP3 PE	Regular	7135.65	0	47856.5	11	2	101	5.71	16001	0	3859			Green	2924 2922
1	2922	P41939	IDHC_YEAST	Isocitrate dehydrogenase NADP cytoplasmic OS Saccharomyces cerevisiae strain ATCC 204508 S288c	Regular	5446.42	0	46562.4	9	1	88	3.16	14734	0	3453			Green	2924 2923
1	2700	B3LM95	HFA1_YEAS1	Acetyl CoA carboxylase mitochondrial OS Saccharomyces cerevisiae strain RM11 1a GN HFA1 PE 3 SV 2	Regular	0	0	259112	4	1	590	0	4581	0	760			Red	32
1	18802	Possible Phosphopeptides	Possible Phosphopeptides	Possible Phosphopeptides	Regular	0	0	0	0	10	0	0	37649	0	1291			Yellow
1	18802	Possible Phosphopeptides	Possible Phosphopeptides	Possible Phosphopeptides	Regular	0	0	0	0	10	0	0	37649	0	1291			Yellow
2	1953	P00925	ENO2_YEAST	Enolase 2 OS Saccharomyces cerevisiae strain ATCC 204508 S288c GN ENO2 PE 1 SV 2	Regular	2304299	0	46914.3	475	30	79	74.14	4074723	1049998	1875353	63.9153	2.9985	Green	1952
2	3246	P00549	KPYK1_YEAST	Pyruvate kinase 1 OS Saccharomyces cerevisiae strain ATCC 204508 S288c GN CDC19 PE 1 SV 2	Regular	2068643	0	54544.8	600	40	140	81.4	5390925	965011	2575007	58.742	3.2041	Green
2	4598	P00560	PGK_YEAST	Phosphoglycerate kinase OS Saccharomyces cerevisiae strain ATCC 204508 S288c GN PGK1 PE 1 SV 2	Regular	1979953	0	44738.5	523	32	99	76.44	4092807	789385	1814324	48.0513	2.1497	Green	4597
2	1952	P00924	ENO1_YEAST	Enolase 1 OS Saccharomyces cerevisiae strain ATCC 204508 S288c GN ENO1 PE 1 SV 3	Regular	1542630	0	46816.2	320	21	82	57.89	2416036	279070	1136050	16.9875	0.7953	Green	1953
2	2296	P00359	G3P3_YEAST	Glyceraldehyde 3 phosphate dehydrogenase 3 OS Saccharomyces cerevisiae strain ATCC 204508 S288c	Regular	1276484	0	35746.7	326	25	78	76.2	3536517	1081462	1696787	65.8306	2.3532	Green	2295 2297 2294
2	1853	P02994	EF1A_YEAST	Elongation factor 1 alpha OS Saccharomyces cerevisiae strain ATCC 204508 S288c GN TEF1 PE 1 SV 1	Regular	1131200	0	50032.8	240	18	131	49.78	2067611	776689	871135	47.2785	2.3655	Green	1851
2	65	P00330	ADH1_YEAST	Alcohol dehydrogenase 1 OS Saccharomyces cerevisiae strain ATCC 204508 S288c GN ADH1 PE 1 SV 5	Regular	1089413	0	36849.3	221	14	74	49.43	2228763	821398	1120557	50	1.8425	Green	68 71 66
2	2295	P00358	G3P2_YEAST	Glyceraldehyde 3 phosphate dehydrogenase 2 OS Saccharomyces cerevisiae strain ATCC 204508 S288c	Regular	1035458	0	35846.9	278	22	78	65.96	2741869	305093	1273228	18.5716	0.6657	Green	2297 2296 2294
2	4497	P06169	PDC1_YEAST	Pyruvate decarboxylase isozyme 1 OS Saccharomyces cerevisiae strain ATCC 204508 S288c GN PDC1 PE	Regular	958100	0	61495.5	292	22	97	50.09	2614665	1077775	1372043	65.6062	4.0345	Green	6951
2	2845	P10591	HSP71_YEAST	Heat shock protein SSA1 OS Saccharomyces cerevisiae strain ATCC 204508 S288c GN SSA1 PE 1 SV 4	Regular	932860	0	69657.3	253	26	129	46.57	1416418	355158	507074	21.6191	1.5059	Green	2563 2848 2846 2564 2847
2	2851	P40150	HSP76_YEAST	Heat shock protein SSB2 OS Saccharomyces cerevisiae strain ATCC 204508 S288c GN SSB2 PE 1 SV 2	Regular	890029	0	66594.7	270	26	118	45.35	1374054	287220	490972	17.4836	1.1643	Green	2850 2849
2	2850	P11484	HSP75_YEAST	Heat shock protein SSB1 OS Saccharomyces cerevisiae strain ATCC 204508 S288c GN SSB1 PE 1 SV 3	Regular	875815	0	66601.7	268	26	128	45.35	1392995	461657	493708	28.1019	1.8716	Green	2851 2849
2	2846	P10592	HSP72_YEAST	Heat shock protein SSA2 OS Saccharomyces cerevisiae strain ATCC 204508 S288c GN SSA2 PE 1 SV 3	Regular	874533	0	69470.1	239	24	130	45.23	1353691	118953	487730	7.2409	0.503	Green	2563 2845 2848 2564 2847
2	2294	P00360	G3P1_YEAST	Glyceraldehyde 3 phosphate dehydrogenase 1 OS Saccharomyces cerevisiae strain ATCC 204508 S288c	Regular	856233	0	35750	240	24	81	62.05	1963162	261095	939380	15.8933	0.5682	Green	2295 2297 2296
2	1858	P32324	EF2_YEAST	Elongation factor 2 OS Saccharomyces cerevisiae strain ATCC 204508 S288c GN EFT1 PE 1 SV 1	Regular	815875	0	93289.4	297	35	214	52.38	1106883	316879	371456	19.289	1.7995	Green	1857
2	309	P14540	ALF_YEAST	Fructose bisphosphate aldolase OS Saccharomyces cerevisiae strain ATCC 204508 S288c GN FBA1 PE 1	Regular	702723	0	39620.9	225	15	121	49.58	1546791	630420	656805	38.3748	1.5204	Green
2	1851	P41752	EF1A_ASHGO	Elongation factor 1 alpha OS Ashbya gossypii strain ATCC 10895 CBS 109 51 FGSC 9923 NRRL Y 10	Regular	617170	0	49925.7	95	9	134	23.36	856492	0	385193			Green	1853
2	5365	P49626	RL4B_YEAST	60S ribosomal protein L4 B OS Saccharomyces cerevisiae strain ATCC 204508 S288c GN RPL4B PE 1 SV	Regular	596876	0	39062.1	209	18	60	64.92	1121753	306258	506216	18.6425	0.7282	Green	5364
2	5364	P10664	RL4A_YEAST	60S ribosomal protein L4 A OS Saccharomyces cerevisiae strain ATCC 204508 S288c GN RPL4A PE 1 SV	Regular	583268	0	39092.1	210	18	60	64.92	1170428	243532	518312	14.8243	0.5795	Green	5365
2	7073	P00942	TPIS_YEAST	Triosephosphate isomerase OS Saccharomyces cerevisiae strain ATCC 204508 S288c GN TPI1 PE 1 SV 2	Regular	571447	0	26795.5	152	11	66	57.66	937152	530670	355752	32.3029	0.8656	Green	7071
2	4685	P00950	PMG1_YEAST	Phosphoglycerate mutase 1 OS Saccharomyces cerevisiae strain ATCC 204508 S288c GN GPM1 PE 1 SV 3	Regular	500807	0	27608.6	193	15	45	70.85	1362175	442793	618789	26.9536	0.7442	Green
2	2824	P15108	HSC82_YEAST	ATP dependent molecular chaperone HSC82 OS Saccharomyces cerevisiae strain ATCC 204508 S288c GN	Regular	487012	0	80899.9	180	21	144	41.84	590316	186719	179145	11.3659	0.9195	Green	2861 2860
2	5732	P05750	RS3_YEAST	40S ribosomal protein S3 OS Saccharomyces cerevisiae strain ATCC 204508 S288c GN RPS3 PE 1 SV 5	Regular	462270	0	26502.8	152	16	57	63.75	596912	307434	222958	18.7141	0.496	Green
2	5304	P0CX82	RL19A_YEAST	60S ribosomal protein L19 A OS Saccharomyces cerevisiae strain ATCC 204508 S288c GN RPL19A PE 1	Regular	444887	0	21704.1	117	10	44	35.98	509218	263245	181351	16.0242	0.3478	Green
2	2297	Q757I2	G3P_ASHGO	Glyceraldehyde 3 phosphate dehydrogenase OS Ashbya gossypii strain ATCC 10895 CBS 109 51 FGSC 9	Regular	442932	0	35457.6	117	9	74	38.67	956152	5609.23	548150	0.3414	0.0121	Green	2295 2296 2294
2	5293	P40212	RL13B_YEAST	60S ribosomal protein L13 B OS Saccharomyces cerevisiae strain ATCC 204508 S288c GN RPL13B PE 1	Regular	423980	0	22525	126	11	36	56.28	650650	313049	229373	19.0559	0.4292	Green	5292
2	2849	Q75E44	HSP75_ASHGO	Heat shock protein SSB OS Ashbya gossypii strain ATCC 10895 CBS 109 51 FGSC 9923 NRRL Y 1056	Regular	422590	0	66253.3	143	11	126	20.88	864554	202014	320514	12.297	0.8147	Green	2850 2851
2	5286	P41805	RL10_YEAST	60S ribosomal protein L10 OS Saccharomyces cerevisiae strain ATCC 204508 S288c GN RPL10 PE 1 SV	Regular	421492	0	25361.4	154	15	74	64.71	790164	251704	323042	15.3217	0.3886	Green
2	2861	P02829	HSP82_YEAST	ATP dependent molecular chaperone HSP82 OS Saccharomyces cerevisiae strain ATCC 204508 S288c GN	Regular	413188	0	81406.5	170	23	144	33.15	511354	109150	149487	6.6442	0.5409	Green	2824 2860
2	5739	P26786	RS7A_YEAST	40S ribosomal protein S7 A OS Saccharomyces cerevisiae strain ATCC 204508 S288c GN RPS7A PE 1 SV	Regular	409718	0	21622.2	117	11	45	55.79	541797	326769	157663	19.891	0.4301	Green	5740
2	5292	Q12690	RL13A_YEAST	60S ribosomal protein L13 A OS Saccharomyces cerevisiae strain ATCC 204508 S288c GN RPL13A PE 1	Regular	405318	0	22554.1	110	10	35	54.77	613535	0	210675			Green	5293
2	5374	P29453	RL8B_YEAST	60S ribosomal protein L8 B OS Saccharomyces cerevisiae strain ATCC 204508 S288c GN RPL8B PE 1 SV	Regular	380152	0	28111.8	123	15	57	51.95	516729	121854	140012	7.4175	0.2085	Green	5373
2	2848	P22202	HSP74_YEAST	Heat shock protein SSA4 OS Saccharomyces cerevisiae strain ATCC 204508 S288c GN SSA4 PE 1 SV 3	Regular	374933	0	69651.2	102	14	128	24.77	460131	14670.1	159328	0.893	0.0622	Green	2563 2845 2564 2846 2847
2	66	Q9P4C2	ADH2_KLUMA	Alcohol dehydrogenase 2 OS Kluyveromyces marxianus GN ADH2 PE 3 SV 3	Regular	371433	0	36968.3	61	5	76	17.53	652420	48541.7	344688	2.9548	0.1092	Green	68 65
2	5373	P17076	RL8A_YEAST	60S ribosomal protein L8 A OS Saccharomyces cerevisiae strain ATCC 204508 S288c GN RPL8A PE 1 SV	Regular	366629	0	28124.8	109	14	57	44.14	473911	94101.8	123959	5.7281	0.1611	Green	5374
2	841	P29311	BMH1_YEAST	Protein BMH1 OS Saccharomyces cerevisiae strain ATCC 204508 S288c GN BMH1 PE 1 SV 4	Regular	360910	0	30091.5	128	14	64	56.93	549994	210898	224261	12.8377	0.3863	Green	842
2	1859	P16521	EF3A_YEAST	Elongation factor 3A OS Saccharomyces cerevisiae strain ATCC 204508 S288c GN YEF3 PE 1 SV 4	Regular	359159	0	115945	187	27	279	37.16	683161	232356	240172	14.144	1.6399	Green	1861 1860 1862
2	2884	P04806	HXKA_YEAST	Hexokinase 1 OS Saccharomyces cerevisiae strain ATCC 204508 S288c GN HXK1 PE 1 SV 2	Regular	354688	0	53738.5	177	24	119	53.4	629379	272712	234788	16.6005	0.8921	Green	2885
2	4597	Q757Q0	PGK_ASHGO	Phosphoglycerate kinase OS Ashbya gossypii strain ATCC 10895 CBS 109 51 FGSC 9923 NRRL Y 1056	Regular	349245	0	44168.7	108	10	87	39.28	744563	18392.5	379040	1.1196	0.0495	Green	4598
2	842	P34730	BMH2_YEAST	Protein BMH2 OS Saccharomyces cerevisiae strain ATCC 204508 S288c GN BMH2 PE 1 SV 3	Regular	339196	0	31061.4	124	15	55	54.58	541455	157120	220480	9.5642	0.2971	Green	841
2	5744	P05755	RS9B_YEAST	40S ribosomal protein S9 B OS Saccharomyces cerevisiae strain ATCC 204508 S288c GN RPS9B PE 1 SV	Regular	338122	0	22298.7	116	14	47	57.95	607467	270371	194787	16.458	0.367	Green	5743
2	2301	P12709	G6PI_YEAST	Glucose 6 phosphate isomerase OS Saccharomyces cerevisiae strain ATCC 204508 S288c GN PGI1 PE 1	Regular	326861	0	61299.3	126	14	80	37.55	499168	247996	181827	15.096	0.9254	Green	2300
2	5743	O13516	RS9A_YEAST	40S ribosomal protein S9 A OS Saccharomyces cerevisiae strain ATCC 204508 S288c GN RPS9A PE 1 SV	Regular	323115	0	22442.8	104	13	47	49.24	578244	0	185251			Green	5744
2	2844	P19882	HSP60_YEAST	Heat shock protein 60 mitochondrial OS Saccharomyces cerevisiae strain ATCC 204508 S288c GN HSP	Regular	321667	0	60751.7	186	25	161	46.33	475782	162047	126363	9.8641	0.5993	Green
2	5311	Q02753	RL21A_YEAST	60S ribosomal protein L21 A OS Saccharomyces cerevisiae strain ATCC 204508 S288c GN RPL21A PE 1	Regular	321629	0	18242.2	75	8	35	43.13	353843	206463	114188	12.5678	0.2293	Green
2	5781	B3LT19	RSSA2_YEAS1	40S ribosomal protein S0 B OS Saccharomyces cerevisiae strain RM11 1a GN RPS0B PE 3 SV 1	Regular	320274	0	27962.5	107	8	47	47.62	646867	342178	315502	20.829	0.5824	Green	5778
2	5370	P05737	RL7A_YEAST	60S ribosomal protein L7 A OS Saccharomyces cerevisiae strain ATCC 204508 S288c GN RPL7A PE 1 SV	Regular	315978	0	27638.3	87	13	48	43.03	531983	304783	164816	18.5527	0.5128	Green
2	5328	P0CX45	RL2A_YEAST	60S ribosomal protein L2 A OS Saccharomyces cerevisiae strain ATCC 204508 S288c GN RPL2A PE 1 SV	Regular	312443	0	27408.5	116	12	49	48.82	374644	186064	137847	11.3261	0.3104	Green
2	5778	B3LI22	RSSA1_YEAS1	40S ribosomal protein S0 A OS Saccharomyces cerevisiae strain RM11 1a GN RPS0A PE 3 SV 1	Regular	311678	0	28024.5	103	7	48	44.84	626544	0	310872			Green	5781
2	5352	P14126	RL3_YEAST	60S ribosomal protein L3 OS Saccharomyces cerevisiae strain ATCC 204508 S288c GN RPL3 PE 1 SV 4	Regular	309038	0	43757.7	168	18	87	51.16	639151	221722	177844	13.4966	0.5906	Green	5351
2	2838	P15992	HSP26_YEAST	Heat shock protein 26 OS Saccharomyces cerevisiae strain ATCC 204508 S288c GN HSP26 PE 1 SV 3	Regular	299123	0	23879.6	89	12	43	84.11	561841	345868	216077	21.0536	0.5028	Green
2	5382	P02400	RLA4_YEAST	60S acidic ribosomal protein P2 beta OS Saccharomyces cerevisiae strain ATCC 204508 S288c GN RPP	Regular	298725	0	11050.1	57	5	18	34.55	290194	242185	85329	14.7423	0.1629	Green
2	2847	P09435	HSP73_YEAST	Heat shock protein SSA3 OS Saccharomyces cerevisiae strain ATCC 204508 S288c GN SSA3 PE 1 SV 3	Regular	295790	0	70546.9	102	13	126	18.8	574592	6525.71	220708	0.3972	0.028	Green	2563 2845 2848 2846 2564
2	5724	B3LLJ2	RS3A2_YEAS1	40S ribosomal protein S1 B OS Saccharomyces cerevisiae strain RM11 1a GN RPS1B PE 3 SV 1	Regular	287760	0	28812.5	128	14	68	56.86	682683	186088	213994	11.3275	0.3264	Green	5719
2	6630	P39015	STM1_YEAST	Suppressor protein STM1 OS Saccharomyces cerevisiae strain ATCC 204508 S288c GN STM1 PE 1 SV 3	Regular	282818	0	29995	123	13	55	50.92	601211	368752	233141	22.4466	0.6733	Green
2	5377	P05317	RLA0_YEAST	60S acidic ribosomal protein P0 OS Saccharomyces cerevisiae strain ATCC 204508 S288c GN RPP0 PE	Regular	279016	0	33717.3	55	5	37	16.35	328909	295916	130117	18.013	0.6073	Green
2	5294	P36105	RL14A_YEAST	60S ribosomal protein L14 A OS Saccharomyces cerevisiae strain ATCC 204508 S288c GN RPL14A PE 1	Regular	278625	0	15167.1	76	9	35	51.45	320772	224498	94731	13.6656	0.2073	Green
2	2960	P06168	ILV5_YEAST	Ketol acid reductoisomerase mitochondrial OS Saccharomyces cerevisiae strain ATCC 204508 S288c	Regular	272592	0	44368.5	112	12	121	38.73	352836	174105	106445	10.5981	0.4702	Green
2	1857	Q754C8	EF2_ASHGO	Elongation factor 2 OS Ashbya gossypii strain ATCC 10895 CBS 109 51 FGSC 9923 NRRL Y 1056 GN	Regular	267562	0	93546.6	106	13	222	15.8	482978	0	179439			Green	1858
2	6395	P00445	SODC_YEAST	Superoxide dismutase Cu Zn OS Saccharomyces cerevisiae strain ATCC 204508 S288c GN SOD1 PE 1 S	Regular	259891	0	15854.6	95	8	45	55.19	576094	374218	234447	22.7793	0.3612	Green
2	5683	P02407	RS17A_YEAST	40S ribosomal protein S17 A OS Saccharomyces cerevisiae strain ATCC 204508 S288c GN RPS17A PE 1	Regular	254700	0	15788.4	89	8	37	58.09	426207	295114	174889	17.9641	0.2836	Green
2	5719	B3RHV0	RS3A1_YEAS1	40S ribosomal protein S1 A OS Saccharomyces cerevisiae strain RM11 1a GN RPS1A PE 3 SV 1	Regular	252960	0	28743.4	118	13	68	51.76	642713	116656	207712	7.1011	0.2041	Green	5724
2	5735	P26783	RS5_YEAST	40S ribosomal protein S5 OS Saccharomyces cerevisiae strain ATCC 204508 S288c GN RPS5 PE 1 SV 3	Regular	252583	0	25038.6	82	9	46	42.22	404461	347503	129055	21.1532	0.5296	Green
2	5368	Q02326	RL6A_YEAST	60S ribosomal protein L6 A OS Saccharomyces cerevisiae strain ATCC 204508 S288c GN RPL6A PE 1 SV	Regular	252080	0	19961.5	71	9	41	49.43	325803	161921	103501	9.8564	0.1967	Green	5369
2	5324	P0C2H6	RL27A_YEAST	60S ribosomal protein L27 A OS Saccharomyces cerevisiae strain ATCC 204508 S288c GN RPL27A PE 1	Regular	249962	0	15531.3	100	9	21	59.56	421281	207976	104781	12.6599	0.1966	Green
2	2860	Q8J2M3	HSP82_ASHGO	Heat shock protein HSP82 OS Ashbya gossypii strain ATCC 10895 CBS 109 51 FGSC 9923 NRRL Y 105	Regular	249167	0	80695.6	73	9	150	13.78	264450	85158.4	76159	5.1837	0.4183	Green	2861 2824
2	130	P38013	AHP1_YEAST	Peroxiredoxin type 2 OS Saccharomyces cerevisiae strain ATCC 204508 S288c GN AHP1 PE 1 SV 4	Regular	240827	0	19114.7	92	9	65	68.18	633928	530019	295003	32.2632	0.6167	Green
2	5302	P0CX49	RL18A_YEAST	60S ribosomal protein L18 A OS Saccharomyces cerevisiae strain ATCC 204508 S288c GN RPL18A PE 1	Regular	236200	0	20563.2	73	7	44	34.95	351490	200336	125784	12.1948	0.2508	Green	5676
2	304	P54115	ALDH6_YEAST	Magnesium activated aldehyde dehydrogenase cytosolic OS Saccharomyces cerevisiae strain ATCC 20450	Regular	234839	0	54414.3	128	16	137	32.8	288929	112003	90162	6.8178	0.371	Green
2	2108	P07149	FAS1_YEAST	Fatty acid synthase subunit beta OS Saccharomyces cerevisiae strain ATCC 204508 S288c GN FAS1 PE	Regular	228512	0	228692	183	37	455	23.84	366639	99601	107790	6.0629	1.3865	Green	2107
2	5672	P0CX47	RS11A_YEAST	40S ribosomal protein S11 A OS Saccharomyces cerevisiae strain ATCC 204508 S288c GN RPS11A PE 1	Regular	226360	0	17748.9	67	6	48	39.1	447233	356194	153310	21.6822	0.3848	Green
2	7156	P34760	TSA1_YEAST	Peroxiredoxin TSA1 OS Saccharomyces cerevisiae strain ATCC 204508 S288c GN TSA1 PE 1 SV 3	Regular	224284	0	21589.8	104	10	58	54.59	581489	393231	272087	23.9367	0.5168	Green
2	6742	P04802	SYDC_YEAST	Aspartate tRNA ligase cytoplasmic OS Saccharomyces cerevisiae strain ATCC 204508 S288c GN DPS1	Regular	218472	0	63515.6	118	18	141	40.93	274246	127872	86881	7.7838	0.4944	Green
2	2564	P16474	GRP78_YEAST	78 kDa glucose regulated protein homolog OS Saccharomyces cerevisiae strain ATCC 204508 S288c GN	Regular	216582	0	74468.1	38	7	127	10.7	170362	7511.09	67480	0.4572	0.034	Green	2845 2848 2846 2847
2	6816	P15019	TAL1_YEAST	Transaldolase OS Saccharomyces cerevisiae strain ATCC 204508 S288c GN TAL1 PE 1 SV 4	Regular	215504	0	37036.4	86	15	97	49.55	206363	113519	64967	6.9101	0.2559	Green
2	5707	P05759	RS27A_YEAST	Ubiquitin 40S ribosomal protein S31 OS Saccharomyces cerevisiae strain ATCC 204508 S288c GN RPS3	Regular	212454	0	17216.2	58	7	69	47.37	287849	234207	81953	14.2566	0.2454	Green	5353
2	5716	P25443	RS2_YEAST	40S ribosomal protein S2 OS Saccharomyces cerevisiae strain ATCC 204508 S288c GN RPS2 PE 1 SV 3	Regular	210204	0	27449.8	87	8	55	35.43	407468	275812	136904	16.7892	0.4609	Green
2	5695	P0C0W1	RS22A_YEAST	40S ribosomal protein S22 A OS Saccharomyces cerevisiae strain ATCC 204508 S288c GN RPS22A PE 1	Regular	207076	0	14626.1	60	8	28	59.23	212942	163820	55770	9.972	0.1459	Green
2	3461	P38999	LYS9_YEAST	Saccharopine dehydrogenase NADP L glutamate forming OS Saccharomyces cerevisiae strain ATCC 2	Regular	206712	0	48917.9	123	16	119	45.52	379446	181811	119901	11.0672	0.5414	Green
2	5309	P0CX23	RL20A_YEAST	60S ribosomal protein L20 A OS Saccharomyces cerevisiae strain ATCC 204508 S288c GN RPL20A PE 1	Regular	206429	0	20436.8	74	9	41	50.58	316383	199336	97139	12.134	0.248	Green
2	2347	P38011	GBLP_YEAST	Guanine nucleotide binding protein subunit beta like protein OS Saccharomyces cerevisiae strain ATC	Regular	203582	0	34805.4	112	11	67	45.77	477497	342819	204965	20.868	0.7263	Green
2	5736	P0CX37	RS6A_YEAST	40S ribosomal protein S6 A OS Saccharomyces cerevisiae strain ATCC 204508 S288c GN RPS6A PE 1 SV	Regular	203265	0	26996.4	82	10	58	38.56	356478	251251	124335	15.2941	0.4129	Green
2	5300	P05740	RL17A_YEAST	60S ribosomal protein L17 A OS Saccharomyces cerevisiae strain ATCC 204508 S288c GN RPL17A PE 1	Regular	200063	0	20549.5	71	6	35	37.5	395508	206412	108387	12.5647	0.2582	Green	5301
2	2852	P0CS90	HSP77_YEAST	Heat shock protein SSC1 mitochondrial OS Saccharomyces cerevisiae strain ATCC 204508 S288c GN S	Regular	199828	0	70627.9	107	18	131	32.42	277576	107036	69579	6.5155	0.4602	Green	2856
2	2781	P48570	HOSC_YEAST	Homocitrate synthase cytosolic isozyme OS Saccharomyces cerevisiae strain ATCC 204508 S288c GN	Regular	198213	0	47099	109	18	127	39.95	238555	81397.6	55130	4.9548	0.2334	Green	2782
2	5700	P0CX31	RS24A_YEAST	40S ribosomal protein S24 A OS Saccharomyces cerevisiae strain ATCC 204508 S288c GN RPS24A PE 1	Regular	198031	0	15328.8	83	10	31	52.59	378724	220552	115474	13.4254	0.2058	Green
2	5369	P05739	RL6B_YEAST	60S ribosomal protein L6 B OS Saccharomyces cerevisiae strain ATCC 204508 S288c GN RPL6B PE 1 SV	Regular	197403	0	19986.5	49	7	42	43.75	257609	57560.8	79176	3.5038	0.07	Green	5368
2	8	P38720	6PGD1_YEAST	6 phosphogluconate dehydrogenase decarboxylating 1 OS Saccharomyces cerevisiae strain ATCC 204508	Regular	193577	0	53543.4	112	17	150	37.83	313478	152899	104153	9.3072	0.4983	Green
2	2837	P22943	HSP12_YEAST	12 kDa heat shock protein OS Saccharomyces cerevisiae strain ATCC 204508 S288c GN HSP12 PE 1 SV	Regular	191834	0	11692.7	67	6	29	53.21	365211	288851	148422	17.5829	0.2056	Green
2	1856	P36008	EF1G2_YEAST	Elongation factor 1 gamma 2 OS Saccharomyces cerevisiae strain ATCC 204508 S288c GN TEF4 PE 1 SV	Regular	190649	0	46520.2	90	16	98	45.39	236588	120035	63766	7.3068	0.3399	Green	1855
2	5367	P26321	RL5_YEAST	60S ribosomal protein L5 OS Saccharomyces cerevisiae strain ATCC 204508 S288c GN RPL5 PE 1 SV 4	Regular	190381	0	33714.9	65	10	66	34.68	304791	198726	97917	12.0968	0.4078	Green
2	5375	P05738	RL9A_YEAST	60S ribosomal protein L9 A OS Saccharomyces cerevisiae strain ATCC 204508 S288c GN RPL9A PE 1 SV	Regular	190226	0	21569	74	8	55	37.17	358942	180650	69446	10.9965	0.2372	Green
2	2858	P32589	HSP7F_YEAST	Heat shock protein homolog SSE1 OS Saccharomyces cerevisiae strain ATCC 204508 S288c GN SSE1 PE	Regular	188038	0	77366.6	128	23	162	32.76	434394	123528	107846	7.5194	0.5818	Green	2857 2855
2	58	Q75D00	ACT_ASHGO	Actin OS Ashbya gossypii strain ATCC 10895 CBS 109 51 FGSC 9923 NRRL Y 1056 GN ACT1 PE 2 SV	Regular	187654	0	41732.9	102	13	93	44.68	296533	146454	95984	8.9149	0.372	Green
2	483	P53090	ARO8_YEAST	Aromatic aminoadipate aminotransferase 1 OS Saccharomyces cerevisiae strain ATCC 204508 S288c GN	Regular	186086	0	56178	82	14	123	35.6	155443	73997	39593	4.5043	0.253	Green
2	5733	P0CX35	RS4A_YEAST	40S ribosomal protein S4 A OS Saccharomyces cerevisiae strain ATCC 204508 S288c GN RPS4A PE 1 SV	Regular	185277	0	29410.2	87	11	61	45.59	411019	231736	92881	14.1062	0.4149	Green
2	487	P32449	AROG_YEAST	Phospho 2 dehydro 3 deoxyheptonate aldolase tyrosine inhibited OS Saccharomyces cerevisiae strain	Regular	185232	0	39749.2	61	9	96	26.76	162005	126197	40521	7.6818	0.3053	Green	486
2	5687	P07280	RS19A_YEAST	40S ribosomal protein S19 A OS Saccharomyces cerevisiae strain ATCC 204508 S288c GN RPS19A PE 1	Regular	184109	0	15917.1	55	5	33	33.33	201141	159612	61652	9.7159	0.1546	Green
2	5900	P39954	SAHH_YEAST	Adenosylhomocysteinase OS Saccharomyces cerevisiae strain ATCC 204508 S288c GN SAH1 PE 1 SV 1	Regular	182496	0	49125.7	114	15	143	31.63	324770	132312	73519	8.0541	0.3957	Green
2	5676	P06367	RS14A_YEAST	40S ribosomal protein S14 A OS Saccharomyces cerevisiae strain ATCC 204508 S288c GN RPS14A PE 1	Regular	181089	0	14536.6	68	7	34	49.64	256599	170126	80786	10.3559	0.1505	Green	5302
2	3152	P16861	K6PF1_YEAST	6 phosphofructokinase subunit alpha OS Saccharomyces cerevisiae strain ATCC 204508 S288c GN PFK1	Regular	180043	0	107970	107	21	283	22.9	267156	122361	41269	7.4483	0.8042	Green
2	6971	P16120	THRC_YEAST	Threonine synthase OS Saccharomyces cerevisiae strain ATCC 204508 S288c GN THR4 PE 1 SV 1	Regular	179978	0	57474.3	77	13	110	30.35	197879	103936	42647	6.3268	0.3636	Green
2	7007	P23254	TKT1_YEAST	Transketolase 1 OS Saccharomyces cerevisiae strain ATCC 204508 S288c GN TKL1 PE 1 SV 4	Regular	173598	0	73805.7	117	22	105	39.12	292440	135968	107251	8.2766	0.6109	Green
2	6744	P46655	SYEC_YEAST	Glutamate tRNA ligase cytoplasmic OS Saccharomyces cerevisiae strain ATCC 204508 S288c GN GUS1	Regular	173224	0	80842.9	64	13	211	23.45	168250	106082	43486	6.4574	0.522	Green
2	5301	P46990	RL17B_YEAST	60S ribosomal protein L17 B OS Saccharomyces cerevisiae strain ATCC 204508 S288c GN RPL17B PE 1	Regular	171729	0	20551.4	69	6	35	37.5	358900	90074.9	96791	5.483	0.1127	Green	5300
2	2239	P08524	FPPS_YEAST	Farnesyl pyrophosphate synthase OS Saccharomyces cerevisiae strain ATCC 204508 S288c GN ERG20 PE	Regular	171351	0	40483.5	45	6	124	20.17	106390	72890	27703	4.4369	0.1796	Green
2	3042	P00817	IPYR_YEAST	Inorganic pyrophosphatase OS Saccharomyces cerevisiae strain ATCC 204508 S288c GN IPP1 PE 1 SV 4	Regular	171326	0	32299.6	72	11	64	41.11	227691	151164	59654	9.2016	0.2972	Green	3040
2	9378	Q08245	ZEO1_YEAST	Protein ZEO1 OS Saccharomyces cerevisiae strain ATCC 204508 S288c GN ZEO1 PE 1 SV 3	Regular	166731	0	12589	40	6	30	54.87	270763	253895	99142	15.4551	0.1946	Green
2	2886	P17709	HXKG_YEAST	Glucokinase 1 OS Saccharomyces cerevisiae strain ATCC 204508 S288c GN GLK1 PE 1 SV 1	Regular	165571	0	55377.6	79	13	130	36	205459	110308	48766	6.7147	0.3718	Green
2	5290	P0CX53	RL12A_YEAST	60S ribosomal protein L12 A OS Saccharomyces cerevisiae strain ATCC 204508 S288c GN RPL12A PE 1	Regular	165402	0	17822.6	58	8	38	60	226596	148266	77731	9.0252	0.1609	Green
2	2819	P31539	HS104_YEAST	Heat shock protein 104 OS Saccharomyces cerevisiae strain ATCC 204508 S288c GN HSP104 PE 1 SV 2	Regular	159924	0	102035	129	23	231	26.65	289813	111087	70213	6.7621	0.69	Green
2	2782	Q12122	HOSM_YEAST	Homocitrate synthase mitochondrial OS Saccharomyces cerevisiae strain ATCC 204508 S288c GN LYS2	Regular	155448	0	48594.4	98	18	128	42.27	214833	29804.4	51140	1.8142	0.0882	Green	2781
2	5299	P26785	RL16B_YEAST	60S ribosomal protein L16 B OS Saccharomyces cerevisiae strain ATCC 204508 S288c GN RPL16B PE 1	Regular	153065	0	22249.1	83	13	47	45.96	355022	123877	71555	7.5406	0.1678	Green	5298
2	5705	P39938	RS26A_YEAST	40S ribosomal protein S26 A OS Saccharomyces cerevisiae strain ATCC 204508 S288c GN RPS26A PE 1	Regular	152897	0	13504.8	45	4	40	30.25	172551	166879	46474	10.1582	0.1372	Green
2	5353	P0CH08	RL401_YEAST	Ubiquitin 60S ribosomal protein L40 OS Saccharomyces cerevisiae strain ATCC 204508 S288c GN RPL4	Regular	149926	0	14554	36	5	43	36.72	172422	0	53453			Green	5707
2	2725	P00815	HIS2_YEAST	Histidine biosynthesis trifunctional protein OS Saccharomyces cerevisiae strain ATCC 204508 S288c	Regular	146533	0	87721.4	130	19	207	32.54	319217	88622	102335	5.3946	0.4732	Green
2	5306	P0CX43	RL1A_YEAST	60S ribosomal protein L1 A OS Saccharomyces cerevisiae strain ATCC 204508 S288c GN RPL1A PE 1 SV	Regular	145940	0	24485.8	50	6	80	24.42	219664	180064	50635	10.9608	0.2684	Green	5284
2	5685	P0CX55	RS18A_YEAST	40S ribosomal protein S18 A OS Saccharomyces cerevisiae strain ATCC 204508 S288c GN RPS18A PE 1	Regular	145821	0	17037.6	58	7	42	40.41	216585	174000	61357	10.5917	0.1805	Green
2	1490	P14832	CYPH_YEAST	Peptidyl prolyl cis trans isomerase OS Saccharomyces cerevisiae strain ATCC 204508 S288c GN CPR1	Regular	145425	0	17390.7	35	3	44	27.78	129428	110474	59294	6.7248	0.1169	Green
2	6863	P35691	TCTP_YEAST	Translationally controlled tumor protein homolog OS Saccharomyces cerevisiae strain ATCC 204508 S	Regular	139236	0	18741.2	45	5	38	29.94	166864	151516	40068	9.2231	0.1729	Green
2	5338	P05744	RL33A_YEAST	60S ribosomal protein L33 A OS Saccharomyces cerevisiae strain ATCC 204508 S288c GN RPL33A PE 1	Regular	139135	0	12154.1	44	6	21	44.86	213789	136584	72794	8.3141	0.1011	Green	5339
2	2109	P19097	FAS2_YEAST	Fatty acid synthase subunit alpha OS Saccharomyces cerevisiae strain ATCC 204508 S288c GN FAS2 P	Regular	137972	0	206947	109	29	464	20.83	176834	51595	38185	3.1407	0.65	Green
2	5323	P53221	RL26B_YEAST	60S ribosomal protein L26 B OS Saccharomyces cerevisiae strain ATCC 204508 S288c GN RPL26B PE 1	Regular	134248	0	14234.7	55	9	29	48.03	193593	117260	62124	7.1378	0.1016	Green	5322
2	3454	P38998	LYS1_YEAST	Saccharopine dehydrogenase NAD L lysine forming OS Saccharomyces cerevisiae strain ATCC 20450	Regular	132689	0	41464.9	63	7	113	26.81	206257	151523	70427	9.2235	0.3825	Green	3453
2	766	P38891	BCA1_YEAST	Branched chain amino acid aminotransferase mitochondrial OS Saccharomyces cerevisiae strain ATCC 2	Regular	131408	0	43596.1	72	10	98	34.1	227964	111345	83874	6.7778	0.2955	Green	767
2	5675	P05756	RS13_YEAST	40S ribosomal protein S13 OS Saccharomyces cerevisiae strain ATCC 204508 S288c GN RPS13 PE 1 SV	Regular	129726	0	17028.9	62	9	26	53.64	183805	100954	59788	6.1453	0.1046	Green
2	2474	P37291	GLYC_YEAST	Serine hydroxymethyltransferase cytosolic OS Saccharomyces cerevisiae strain ATCC 204508 S288c	Regular	129335	0	52218.6	85	13	122	32.41	201785	112618	48912	6.8553	0.358	Green	2473
2	5337	P38061	RL32_YEAST	60S ribosomal protein L32 OS Saccharomyces cerevisiae strain ATCC 204508 S288c GN RPL32 PE 1 SV	Regular	129072	0	14771.3	44	6	33	33.85	252924	207194	75720	12.6123	0.1863	Green	5336
2	7518	Q12363	WTM1_YEAST	Transcriptional modulator WTM1 OS Saccharomyces cerevisiae strain ATCC 204508 S288c GN WTM1 PE 1	Regular	127522	0	48382.8	80	11	73	32.95	221181	104057	50443	6.3341	0.3065	Green
2	2885	P04807	HXKB_YEAST	Hexokinase 2 OS Saccharomyces cerevisiae strain ATCC 204508 S288c GN HXK2 PE 1 SV 4	Regular	126525	0	53942.6	64	12	113	32.92	158101	46344	54338	2.821	0.1522	Green	2884
2	554	P22768	ASSY_YEAST	Argininosuccinate synthase OS Saccharomyces cerevisiae strain ATCC 204508 S288c GN ARG1 PE 1 SV	Regular	125137	0	46927.8	75	13	144	35.48	204217	134850	67591	8.2086	0.3852	Green
2	1860	P53978	EF3B_YEAST	Elongation factor 3B OS Saccharomyces cerevisiae strain ATCC 204508 S288c GN HEF3 PE 1 SV 2	Regular	123677	0	115869	62	9	315	9.58	256145	9011.5	95120	0.5485	0.0636	Green	1859 1861 1862
2	5344	P05745	RL36A_YEAST	60S ribosomal protein L36 A OS Saccharomyces cerevisiae strain ATCC 204508 S288c GN RPL36A PE 1	Regular	123265	0	11124.2	31	4	22	37	134927	125646	42354	7.6483	0.0851	Green
2	4407	P04147	PABP_YEAST	Polyadenylate binding protein cytoplasmic and nuclear OS Saccharomyces cerevisiae strain ATCC 2045	Regular	119514	0	64344.3	86	17	115	30.33	128803	49154	30632	2.9921	0.1925	Green	4405
2	3153	P16862	K6PF2_YEAST	6 phosphofructokinase subunit beta OS Saccharomyces cerevisiae strain ATCC 204508 S288c GN PFK2	Regular	119046	0	104618	88	17	235	22.73	142693	51768	34005	3.1512	0.3297	Green
2	3157	B3LG61	KAD1_YEAS1	Adenylate kinase 1 OS Saccharomyces cerevisiae strain RM11 1a GN ADK1 PE 3 SV 1	Regular	118309	0	24254.8	62	12	63	54.5	160527	81970	31020	4.9897	0.121	Green
2	5741	P0CX39	RS8A_YEAST	40S ribosomal protein S8 A OS Saccharomyces cerevisiae strain ATCC 204508 S288c GN RPS8A PE 1 SV	Regular	117951	0	22489.7	81	8	52	50.5	469314	291250	201923	17.7289	0.3987	Green
2	2746	P54839	HMCS_YEAST	Hydroxymethylglutaryl CoA synthase OS Saccharomyces cerevisiae strain ATCC 204508 S288c GN ERG13	Regular	117293	0	55013.6	55	9	147	31.36	119456	56163	41048	3.4187	0.1881	Green
2	5708	P38711	RS27B_YEAST	40S ribosomal protein S27 B OS Saccharomyces cerevisiae strain ATCC 204508 S288c GN RPS27B PE 1	Regular	116794	0	8865.38	32	4	30	40.24	282065	278398	114387	16.9466	0.1502	Green
2	544	P49089	ASNS1_YEAST	Asparagine synthetase glutamine hydrolyzing 1 OS Saccharomyces cerevisiae strain ATCC 204508 S2	Regular	116709	0	64470.4	84	15	161	27.97	128675	61109.9	41383	3.7199	0.2398	Green	545
2	5680	P0CX51	RS16A_YEAST	40S ribosomal protein S16 A OS Saccharomyces cerevisiae strain ATCC 204508 S288c GN RPS16A PE 1	Regular	116631	0	15847.5	47	6	31	38.46	189488	157902	63034	9.6118	0.1523	Green
2	5740	P48164	RS7B_YEAST	40S ribosomal protein S7 B OS Saccharomyces cerevisiae strain ATCC 204508 S288c GN RPS7B PE 1 SV	Regular	114725	0	21634.3	58	11	47	48.42	178991	77187	42540	4.6985	0.1016	Green	5739
2	5287	P0C0W9	RL11A_YEAST	60S ribosomal protein L11 A OS Saccharomyces cerevisiae strain ATCC 204508 S288c GN RPL11A PE 1	Regular	113740	0	19719.7	59	7	37	34.48	241451	155216	70330	9.4483	0.1863	Green
2	5298	P26784	RL16A_YEAST	60S ribosomal protein L16 A OS Saccharomyces cerevisiae strain ATCC 204508 S288c GN RPL16A PE 1	Regular	111221	0	22201.1	65	13	46	45.23	225693	66041.2	57547	4.0201	0.0892	Green	5299
2	68	P07246	ADH3_YEAST	Alcohol dehydrogenase 3 mitochondrial OS Saccharomyces cerevisiae strain ATCC 204508 S288c GN A	Regular	111216	0	40369.6	32	5	98	13.33	238412	34560	113195	2.1037	0.0849	Green	65 66
2	2974	P50095	IMDH3_YEAST	Inosine 5 monophosphate dehydrogenase 3 OS Saccharomyces cerevisiae strain ATCC 204508 S288c GN	Regular	111207	0	56585	84	13	113	36.33	160578	74144	40780	4.5133	0.2554	Green	11137 10067 2973 1685 2975 3929 2972 14190
2	5380	P05319	RLA2_YEAST	60S acidic ribosomal protein P2 alpha OS Saccharomyces cerevisiae strain ATCC 204508 S288c GN RP	Regular	108271	0	10745.8	27	4	14	54.72	74633	73590	16848	4.4796	0.0481	Green
2	5321	P04456	RL25_YEAST	60S ribosomal protein L25 OS Saccharomyces cerevisiae strain ATCC 204508 S288c GN RPL25 PE 1 SV	Regular	107537	0	15757.6	47	6	26	47.89	278339	201360	97369	12.2572	0.1931	Green
2	5702	Q3E792	RS25A_YEAST	40S ribosomal protein S25 A OS Saccharomyces cerevisiae strain ATCC 204508 S288c GN RPS25A PE 1	Regular	106686	0	12039.2	38	3	24	21.3	145785	139889	40458	8.5153	0.1025	Green
2	3694	P05694	METE_YEAST	5 methyltetrahydropteroyltriglutamate homocysteine methyltransferase OS Saccharomyces cerevisiae s	Regular	106029	0	85860.1	85	14	161	28.55	192999	102801	60575	6.2577	0.5373	Green
2	5333	P0C2H8	RL31A_YEAST	60S ribosomal protein L31 A OS Saccharomyces cerevisiae strain ATCC 204508 S288c GN RPL31A PE 1	Regular	104203	0	12953.1	53	6	26	45.13	188032	158496	57345	9.6479	0.125	Green
2	1861	Q75EV6	EF3_ASHGO	Elongation factor 3 OS Ashbya gossypii strain ATCC 10895 CBS 109 51 FGSC 9923 NRRL Y 1056 GN	Regular	103722	0	115982	52	11	296	14.27	202056	4503.01	64596	0.2741	0.0318	Green	1860 1859 1862
2	7388	P16140	VATB_YEAST	V type proton ATPase subunit B OS Saccharomyces cerevisiae strain ATCC 204508 S288c GN VMA2 PE 1	Regular	103623	0	57749.4	76	14	106	35.98	172864	80235	54491	4.8841	0.2821	Green
2	3208	P15454	KGUA_YEAST	Guanylate kinase OS Saccharomyces cerevisiae strain ATCC 204508 S288c GN GUK1 PE 1 SV 2	Regular	102609	0	20637.4	32	7	43	41.71	108554	83110	18761	5.0591	0.1044	Green
2	1492	P31373	CYS3_YEAST	Cystathionine gamma lyase OS Saccharomyces cerevisiae strain ATCC 204508 S288c GN CYS3 PE 1 SV 2	Regular	102305	0	42542.1	56	8	61	28.43	209489	169309	62183	10.3062	0.4384	Green
2	7387	P17255	VATA_YEAST	V type proton ATPase catalytic subunit A OS Saccharomyces cerevisiae strain ATCC 204508 S288c GN	Regular	100541	0	118637	94	24	306	29.69	187422	57662.2	44677	3.51	0.4164	Green	11441 7386
2	6783	P07806	SYV_YEAST	Valine tRNA ligase mitochondrial OS Saccharomyces cerevisiae strain ATCC 204508 S288c GN VAS1	Regular	100137	0	125770	112	24	343	24.18	187411	78515	47227	4.7794	0.6011	Green
2	3820	P41940	MPG1_YEAST	Mannose 1 phosphate guanyltransferase OS Saccharomyces cerevisiae strain ATCC 204508 S288c GN PS	Regular	100131	0	39566	47	7	101	30.47	110133	84809	34202	5.1625	0.2043	Green	3818
2	545	P49090	ASNS2_YEAST	Asparagine synthetase glutamine hydrolyzing 2 OS Saccharomyces cerevisiae strain ATCC 204508 S2	Regular	99807.9	0	64593.4	79	13	164	26.4	175631	74304	51783	4.523	0.2922	Green	544
2	767	P47176	BCA2_YEAST	Branched chain amino acid aminotransferase cytosolic OS Saccharomyces cerevisiae strain ATCC 20450	Regular	99623.5	0	41624.8	35	6	105	21.81	137892	51014.6	57858	3.1054	0.1293	Green	766
2	5339	P41056	RL33B_YEAST	60S ribosomal protein L33 B OS Saccharomyces cerevisiae strain ATCC 204508 S288c GN RPL33B PE 1	Regular	98851.5	0	12168.1	25	4	21	36.45	124846	51841.7	36728	3.1557	0.0384	Green	5338
2	35	P31787	ACBP_YEAST	Acyl CoA binding protein OS Saccharomyces cerevisiae strain ATCC 204508 S288c GN ACB1 PE 1 SV 3	Regular	98392.4	0	10061.4	47	4	22	66.67	116440	109646	37699	6.6744	0.0672	Green	33
2	5351	Q759R7	RL3_ASHGO	60S ribosomal protein L3 OS Ashbya gossypii strain ATCC 10895 CBS 109 51 FGSC 9923 NRRL Y 105	Regular	96616.4	0	43662.5	73	9	82	25.77	298077	14110.5	70998	0.8589	0.0375	Green	5352
2	2152	P39676	FHP_YEAST	Flavohemoprotein OS Saccharomyces cerevisiae strain ATCC 204508 S288c GN YHB1 PE 1 SV 2	Regular	95619.7	0	44646.5	71	11	106	43.11	279109	160894	108920	9.7939	0.4373	Green
2	1056	P25694	CDC48_YEAST	Cell division control protein 48 OS Saccharomyces cerevisiae strain ATCC 204508 S288c GN CDC48 P	Regular	94620.7	0	91996.2	62	17	190	25.15	102040	57333	27575	3.49	0.3211	Green
2	5326	P02406	RL28_YEAST	60S ribosomal protein L28 OS Saccharomyces cerevisiae strain ATCC 204508 S288c GN RPL28 PE 1 SV	Regular	94194.6	0	16721.6	45	6	29	48.32	216104	173808	60820	10.58	0.1769	Green
2	472	P04076	ARLY_YEAST	Argininosuccinate lyase OS Saccharomyces cerevisiae strain ATCC 204508 S288c GN ARG4 PE 1 SV 2	Regular	90071.8	0	51989.3	41	6	156	14.04	104667	89262	24657	5.4335	0.2825	Green	470
2	3579	P17505	MDHM_YEAST	Malate dehydrogenase mitochondrial OS Saccharomyces cerevisiae strain ATCC 204508 S288c GN MDH1	Regular	90023.9	0	35650	57	9	60	47.01	130357	72672	29808	4.4237	0.1577	Green
2	932	P07245	C1TC_YEAST	C 1 tetrahydrofolate synthase cytoplasmic OS Saccharomyces cerevisiae strain ATCC 204508 S288c	Regular	89933.6	0	102205	91	20	197	28.44	117051	28292	27752	1.7222	0.176	Green	933
2	5691	Q3E754	RS21B_YEAST	40S ribosomal protein S21 B OS Saccharomyces cerevisiae strain ATCC 204508 S288c GN RPS21B PE 1	Regular	89518.1	0	9759.88	44	7	22	75.86	151245	58683.2	38395	3.5722	0.0349	Green	5690
2	5322	P05743	RL26A_YEAST	60S ribosomal protein L26 A OS Saccharomyces cerevisiae strain ATCC 204508 S288c GN RPL26A PE 1	Regular	85772	0	14233.7	39	7	29	39.37	148822	0	46463			Green	5323
2	2855	P32590	HSP79_YEAST	Heat shock protein homolog SSE2 OS Saccharomyces cerevisiae strain ATCC 204508 S288c GN SSE2 PE	Regular	85696.2	0	77620.9	50	10	176	20.49	119067	11888.6	30815	0.7237	0.0562	Green	2857 2858
2	4992	P07259	PYR1_YEAST	Protein URA2 OS Saccharomyces cerevisiae strain ATCC 204508 S288c GN URA2 PE 1 SV 5	Regular	85266.7	0	245041	77	23	552	12.87	95118	14701.4	21117	0.8949	0.2193	Green	969 968 4991
2	703	P07251	ATPA_YEAST	ATP synthase subunit alpha mitochondrial OS Saccharomyces cerevisiae strain ATCC 204508 S288c G	Regular	84347.6	0	58608.1	50	11	119	20.92	80929	28676	24403	1.7456	0.1023	Green
2	1613	P13663	DHAS_YEAST	Aspartate semialdehyde dehydrogenase OS Saccharomyces cerevisiae strain ATCC 204508 S288c GN HOM	Regular	83869.8	0	39543.8	50	12	132	38.9	140158	85159	39823	5.1838	0.205	Green
2	2973	P38697	IMDH2_YEAST	Inosine 5 monophosphate dehydrogenase 2 OS Saccharomyces cerevisiae strain ATCC 204508 S288c GN	Regular	83229.6	0	56530.1	54	6	119	12.62	126358	0	29534			Green	11137 10067 1685 2974 2975 3929 2972 14190
2	5690	P0C0V8	RS21A_YEAST	40S ribosomal protein S21 A OS Saccharomyces cerevisiae strain ATCC 204508 S288c GN RPS21A PE 1	Regular	83208.4	0	9745.85	43	7	22	75.86	147153	37482.8	37067	2.2817	0.0222	Green	5691
2	6755	P38088	SYG_YEAST	Glycine tRNA ligase 1 mitochondrial OS Saccharomyces cerevisiae strain ATCC 204508 S288c GN GR	Regular	81507.9	0	78184.4	74	18	197	31.45	119103	48615	31730	2.9593	0.2314	Green
2	5332	P14120	RL30_YEAST	60S ribosomal protein L30 OS Saccharomyces cerevisiae strain ATCC 204508 S288c GN RPL30 PE 1 SV	Regular	81304.9	0	11415.4	57	5	19	49.52	205294	175651	62927	10.6922	0.1221	Green	5331
2	4332	P38219	OLA1_YEAST	Uncharacterized GTP binding protein OLA1 OS Saccharomyces cerevisiae strain ATCC 204508 S288c GN	Regular	80887	0	44174.2	28	5	147	11.93	42302	38241	6991	2.3278	0.1028	Green
2	969	P03965	CARB_YEAST	Carbamoyl phosphate synthase arginine specific large chain OS Saccharomyces cerevisiae strain ATCC	Regular	80760.1	0	123916	79	18	268	24.78	174088	78735	62857	4.7927	0.5939	Green	968 4992
2	3678	P06106	MET17_YEAST	Protein MET17 OS Saccharomyces cerevisiae strain ATCC 204508 S288c GN MET17 PE 1 SV 3	Regular	79140	0	48671.8	38	6	78	17.12	94359	70791	19433	4.3092	0.2097	Green
2	5342	P0CX84	RL35A_YEAST	60S ribosomal protein L35 A OS Saccharomyces cerevisiae strain ATCC 204508 S288c GN RPL35A PE 1	Regular	78208.8	0	13909.6	48	5	39	36.67	191877	157706	62664	9.5999	0.1335	Green
2	5689	P38701	RS20_YEAST	40S ribosomal protein S20 OS Saccharomyces cerevisiae strain ATCC 204508 S288c GN RPS20 PE 1 SV	Regular	77988	0	13907.1	26	3	28	25.62	112176	112176	30068	6.8284	0.095	Green
2	5315	P0CX41	RL23A_YEAST	60S ribosomal protein L23 A OS Saccharomyces cerevisiae strain ATCC 204508 S288c GN RPL23A PE 1	Regular	77164.8	0	14473	46	8	47	60.58	121438	79856	48266	4.861	0.0704	Green
2	1003	P32582	CBS_YEAST	Cystathionine beta synthase OS Saccharomyces cerevisiae strain ATCC 204508 S288c GN CYS4 PE 1 SV	Regular	76838.7	0	56022	78	13	107	36.88	149242	76159	42825	4.6359	0.2597	Green
2	1163	P00890	CISY1_YEAST	Citrate synthase mitochondrial OS Saccharomyces cerevisiae strain ATCC 204508 S288c GN CIT1 PE	Regular	76122.1	0	53360.1	46	10	92	24.43	113709	89164	29684	5.4276	0.2896	Green	9755
2	5296	P05748	RL15A_YEAST	60S ribosomal protein L15 A OS Saccharomyces cerevisiae strain ATCC 204508 S288c GN RPL15A PE 1	Regular	75672.4	0	24422.2	31	5	41	22.55	104438	93660	34155	5.7013	0.1392	Green
2	71	P38113	ADH5_YEAST	Alcohol dehydrogenase 5 OS Saccharomyces cerevisiae strain ATCC 204508 S288c GN ADH5 PE 1 SV 1	Regular	75573.4	0	37648.2	33	5	83	19.94	282944	15255.6	150986	0.9286	0.035	Green	65
2	75	P47143	ADK_YEAST	Adenosine kinase OS Saccharomyces cerevisiae strain ATCC 204508 S288c GN ADO1 PE 1 SV 1	Regular	74878.9	0	36372.4	34	6	71	26.18	82876	69715	25969	4.2437	0.1544	Green
2	470	P41906	ARLY_SACDO	Argininosuccinate lyase OS Saccharomyces douglasii GN ARG4 PE 3 SV 1	Regular	74005	0	51902.1	27	4	153	13.82	84531	0	16895			Green	472
2	1112	P38910	CH10_YEAST	10 kDa heat shock protein mitochondrial OS Saccharomyces cerevisiae strain ATCC 204508 S288c GN	Regular	72485.8	0	11372.3	30	6	19	51.89	66579	59785	21060	3.6392	0.0414	Green
2	4505	P17967	PDI_YEAST	Protein disulfide isomerase OS Saccharomyces cerevisiae strain ATCC 204508 S288c GN PDI1 PE 1 SV	Regular	72236.1	0	58227.3	38	9	122	22.22	69081	43402	13658	2.642	0.1538	Green
2	3353	P06208	LEU1_YEAST	2 isopropylmalate synthase OS Saccharomyces cerevisiae strain ATCC 204508 S288c GN LEU4 PE 1 SV	Regular	71020.7	0	68409	61	13	180	27.3	106761	39040	26273	2.3764	0.1626	Green
2	7071	Q750Y8	TPIS_ASHGO	Triosephosphate isomerase OS Ashbya gossypii strain ATCC 10895 CBS 109 51 FGSC 9923 NRRL Y 10	Regular	70929.9	0	26782.2	46	7	69	30.24	186385	13107.7	34716	0.7979	0.0214	Green	7073
2	1854	P32471	EF1B_YEAST	Elongation factor 1 beta OS Saccharomyces cerevisiae strain ATCC 204508 S288c GN EFB1 PE 1 SV 4	Regular	70866.7	0	22627.1	29	5	38	66.02	71961	70373	23699	4.2837	0.0969	Green
2	3818	Q752H4	MPG1_ASHGO	Mannose 1 phosphate guanyltransferase OS Ashbya gossypii strain ATCC 10895 CBS 109 51 FGSC 9923	Regular	70604.7	0	39470.8	29	4	110	22.99	51542	0	15669			Green	3820
2	8899	Q3E841	YN034_YEAST	Uncharacterized protein YNR034W A OS Saccharomyces cerevisiae strain ATCC 204508 S288c GN YNR034	Regular	69663.1	0	10781.4	26	4	21	37.76	61283	56802	15875	3.4576	0.0373	Green
2	2857	Q74ZJ0	HSP7F_ASHGO	Heat shock protein homolog SSE1 OS Ashbya gossypii strain ATCC 10895 CBS 109 51 FGSC 9923 NRR	Regular	69624.8	0	77381.5	41	10	162	14.06	111807	0	22760			Green	2858 2855
2	2546	P41277	GPP1_YEAST	DL glycerol 3 phosphatase 1 OS Saccharomyces cerevisiae strain ATCC 204508 S288c GN RHR2 PE 1	Regular	69025.8	0	27947	53	9	66	33.6	199351	136550	59350	8.3121	0.2323	Green	13546 5122
2	5317	P04449	RL24A_YEAST	60S ribosomal protein L24 A OS Saccharomyces cerevisiae strain ATCC 204508 S288c GN RPL24A PE 1	Regular	68253.1	0	17613.6	34	4	31	25.81	212852	207361	63251	12.6225	0.2223	Green
2	2941	A6ZQJ1	IF4A_YEAS7	ATP dependent RNA helicase eIF4A OS Saccharomyces cerevisiae strain YJM789 GN TIF1 PE 3 SV 1	Regular	67639.2	0	44697.3	45	10	98	27.85	114180	70645.7	27532	4.3003	0.1922	Green	2940
2	2975	P50094	IMDH4_YEAST	Inosine 5 monophosphate dehydrogenase 4 OS Saccharomyces cerevisiae strain ATCC 204508 S288c GN	Regular	66705.3	0	56394.1	44	6	130	14.69	107204	57687	24484	3.5115	0.198	Green	11137 10067 2973 1685 2974 3929 2972 14190
2	4484	P10963	PCKA_YEAST	Phosphoenolpyruvate carboxykinase ATP OS Saccharomyces cerevisiae strain ATCC 204508 S288c GN	Regular	65799.4	0	60983.4	61	13	149	33.52	119932	59811	34964	3.6408	0.222	Green	4481
2	2300	Q758L0	G6PI_ASHGO	Glucose 6 phosphate isomerase OS Ashbya gossypii strain ATCC 10895 CBS 109 51 FGSC 9923 NRRL	Regular	65628.5	0	61257.1	34	5	88	10.27	97168	0	36513			Green	2301
2	6781	P04801	SYTC_YEAST	Threonine tRNA ligase cytoplasmic OS Saccharomyces cerevisiae strain ATCC 204508 S288c GN THS1	Regular	65432.2	0	84520.7	49	12	248	18.66	75822	43405	12903	2.6421	0.2233	Green
2	6760	P15180	SYKC_YEAST	Lysine tRNA ligase cytoplasmic OS Saccharomyces cerevisiae strain ATCC 204508 S288c GN KRS1 PE	Regular	65367.4	0	67958.8	76	15	208	27.75	140447	66105	38032	4.0239	0.2735	Green
2	5710	Q3E7X9	RS28A_YEAST	40S ribosomal protein S28 A OS Saccharomyces cerevisiae strain ATCC 204508 S288c GN RPS28A PE 1	Regular	64580.7	0	7591.84	20	3	18	41.79	114212	114212	43870	6.9523	0.0528	Green
2	6778	P07284	SYSC_YEAST	Serine tRNA ligase cytoplasmic OS Saccharomyces cerevisiae strain ATCC 204508 S288c GN SES1 PE	Regular	63635.4	0	53309.7	78	15	165	39.18	150736	86664	54617	5.2754	0.2812	Green
2	5340	P87262	RL34A_YEAST	60S ribosomal protein L34 A OS Saccharomyces cerevisiae strain ATCC 204508 S288c GN RPL34A PE 1	Regular	63288	0	13639.1	10	1	48	6.61	63934	173793	18708	10.5791	0.1443	Green
2	1862	P25997	EF3_CANAL	Elongation factor 3 OS Candida albicans strain SC5314 ATCC MYA 2876 GN CEF3 PE 1 SV 2	Regular	60895.8	0	116983	43	10	283	8.38	124422	2909.19	39624	0.1771	0.0207	Green	1859 1861 1860
2	5679	Q01855	RS15_YEAST	40S ribosomal protein S15 OS Saccharomyces cerevisiae strain ATCC 204508 S288c GN RPS15 PE 1 SV	Regular	60184	0	16001.9	28	3	25	22.54	166261	208131	55392	12.6693	0.2027	Green
2	3695	P10659	METK1_YEAST	S adenosylmethionine synthase 1 OS Saccharomyces cerevisiae strain ATCC 204508 S288c GN SAM1 PE	Regular	60141.1	0	41818.4	42	8	103	29.58	77307	36790.9	20503	2.2395	0.0937	Green	3696
2	2856	P39987	HSP7E_YEAST	Heat shock protein SSC3 mitochondrial OS Saccharomyces cerevisiae strain ATCC 204508 S288c GN E	Regular	58673	0	70084.5	31	9	129	12.27	98648	12981.2	20192	0.7902	0.0554	Green	2852
2	49	P19414	ACON_YEAST	Aconitate hydratase mitochondrial OS Saccharomyces cerevisiae strain ATCC 204508 S288c GN ACO1	Regular	58640.4	0	85368.4	43	8	216	16.32	100078	60511	21480	3.6834	0.3144	Green
2	2460	P25373	GLRX1_YEAST	Glutaredoxin 1 OS Saccharomyces cerevisiae strain ATCC 204508 S288c GN GRX1 PE 1 SV 1	Regular	58154.1	0	12380.2	20	3	34	39.09	35961	35961	9545	2.189	0.0271	Green
2	3453	Q75BV4	LYS1_ASHGO	Saccharopine dehydrogenase NAD L lysine forming OS Ashbya gossypii strain ATCC 10895 CBS 10	Regular	57847.2	0	40973.8	16	1	118	4.03	65834	0	18689			Green	3454
2	4958	B3LP64	PURA_YEAS1	Adenylosuccinate synthetase OS Saccharomyces cerevisiae strain RM11 1a GN ADE12 PE 3 SV 1	Regular	57546.1	0	48262.4	30	6	104	19.17	53866	42332	16380	2.5768	0.1244	Green
2	57	P52910	ACS2_YEAST	Acetyl coenzyme A synthetase 2 OS Saccharomyces cerevisiae strain ATCC 204508 S288c GN ACS2 PE 1	Regular	56169.4	0	75491.8	63	14	119	20.64	125165	41018	25699	2.4968	0.1885	Green	56 54
2	4990	P32327	PYC2_YEAST	Pyruvate carboxylase 2 OS Saccharomyces cerevisiae strain ATCC 204508 S288c GN PYC2 PE 1 SV 2	Regular	55746.9	0	130167	76	20	276	22.12	120608	31334.9	31550	1.9074	0.2483	Green	4989
2	5381	P10622	RLA3_YEAST	60S acidic ribosomal protein P1 beta OS Saccharomyces cerevisiae strain ATCC 204508 S288c GN RPP	Regular	55490.1	0	10667.6	19	1	16	15.09	89770	269310	36864	16.3934	0.1749	Green
2	3362	P07264	LEUC_YEAST	3 isopropylmalate dehydratase OS Saccharomyces cerevisiae strain ATCC 204508 S288c GN LEU1 PE 1	Regular	54994.3	0	85794.7	61	13	263	26.06	92013	56212	25470	3.4217	0.2936	Green
2	3040	Q757J8	IPYR_ASHGO	Inorganic pyrophosphatase OS Ashbya gossypii strain ATCC 10895 CBS 109 51 FGSC 9923 NRRL Y 10	Regular	54984.3	0	32277.7	23	4	67	12.54	63897	0	10921			Green	3042
2	5331	Q752U5	RL30_ASHGO	60S ribosomal protein L30 OS Ashbya gossypii strain ATCC 10895 CBS 109 51 FGSC 9923 NRRL Y 10	Regular	54886.2	0	11425.4	34	3	19	29.52	115617	0	45124			Green	5332
2	2948	P23301	IF5A1_YEAST	Eukaryotic translation initiation factor 5A 1 OS Saccharomyces cerevisiae strain ATCC 204508 S288	Regular	54732.9	0	17114.3	33	5	45	29.94	121306	112579	35960	6.8529	0.1173	Green
2	7150	P22217	TRX1_YEAST	Thioredoxin 1 OS Saccharomyces cerevisiae strain ATCC 204508 S288c GN TRX1 PE 1 SV 3	Regular	54305	0	11235	35	5	32	58.25	92501	45895.1	20585	2.7937	0.0314	Green	7151
2	2972	P39567	IMDH1_YEAST	Putative inosine 5 monophosphate dehydrogenase 1 OS Saccharomyces cerevisiae strain ATCC 204508	Regular	54258.5	0	44386.3	38	5	104	15.88	76807	0	23491			Green	2973 2974 2975
2	4989	P11154	PYC1_YEAST	Pyruvate carboxylase 1 OS Saccharomyces cerevisiae strain ATCC 204508 S288c GN PYC1 PE 1 SV 2	Regular	51739	0	130100	71	20	268	22.75	106118	13096.4	27820	0.7972	0.1037	Green	4990
2	6762	P26637	SYLC_YEAST	Leucine tRNA ligase cytoplasmic OS Saccharomyces cerevisiae strain ATCC 204508 S288c GN CDC60	Regular	50843	0	124142	54	12	312	13.39	103320	40206	23799	2.4474	0.3038	Green
2	4399	Q03558	OYE2_YEAST	NADPH dehydrogenase 2 OS Saccharomyces cerevisiae strain ATCC 204508 S288c GN OYE2 PE 1 SV 3	Regular	50324.6	0	45010.7	39	10	72	29	75024	41864	14546	2.5483	0.1147	Green
2	1770	P43616	DUG1_YEAST	Cys Gly metallodipeptidase DUG1 OS Saccharomyces cerevisiae strain ATCC 204508 S288c GN DUG1 PE	Regular	50149.8	0	52871.5	47	8	129	25.78	58353	35355	14736	2.1521	0.1138	Green	1769
2	485	P28777	AROC_YEAST	Chorismate synthase OS Saccharomyces cerevisiae strain ATCC 204508 S288c GN ARO2 PE 1 SV 1	Regular	49901.9	0	40838.4	23	6	108	18.62	36244	33734	10903	2.0535	0.0839	Green
2	704	P00830	ATPB_YEAST	ATP synthase subunit beta mitochondrial OS Saccharomyces cerevisiae strain ATCC 204508 S288c GN	Regular	49692.5	0	54793.9	52	14	93	30.53	72856	31922	15746	1.9432	0.1065	Green
2	4953	P27616	PUR7_YEAST	Phosphoribosylaminoimidazole succinocarboxamide synthase OS Saccharomyces cerevisiae strain ATCC 20	Regular	48662.6	0	34603.5	14	4	66	15.03	11109	10595	2454	0.6449	0.0223	Green
2	6963	P41338	THIL_YEAST	Acetyl CoA acetyltransferase OS Saccharomyces cerevisiae strain ATCC 204508 S288c GN ERG10 PE 1	Regular	48199.5	0	41728.8	54	9	109	33.17	95897	62411	25185	3.7991	0.1585	Green
2	2298	P46672	G4P1_YEAST	GU4 nucleic binding protein 1 OS Saccharomyces cerevisiae strain ATCC 204508 S288c GN ARC1 PE 1	Regular	47461.1	0	42084.1	30	5	94	15.43	74906	55720	20153	3.3918	0.1427	Green
2	3456	P07702	LYS2_YEAST	L aminoadipate semialdehyde dehydrogenase OS Saccharomyces cerevisiae strain ATCC 204508 S288c G	Regular	47443.8	0	155346	57	14	341	16.67	107426	58783	25235	3.5782	0.5559	Green
2	6596	P38788	SSZ1_YEAST	Ribosome associated complex subunit SSZ1 OS Saccharomyces cerevisiae strain ATCC 204508 S288c GN	Regular	47178.6	0	58237.8	54	15	101	34.94	103049	68810	26625	4.1886	0.2439	Green
2	970	P07267	CARP_YEAST	Saccharopepsin OS Saccharomyces cerevisiae strain ATCC 204508 S288c GN PEP4 PE 1 SV 1	Regular	47171.2	0	44499.1	27	5	79	19.51	61283	58725	27656	3.5747	0.1591	Green
2	5348	P49167	RL38_YEAST	60S ribosomal protein L38 OS Saccharomyces cerevisiae strain ATCC 204508 S288c GN RPL38 PE 1 SV	Regular	46941	0	8826.54	19	3	16	41.03	31531	28463	7375	1.7326	0.0153	Green
2	2920	P28834	IDH1_YEAST	Isocitrate dehydrogenase NAD subunit 1 mitochondrial OS Saccharomyces cerevisiae strain ATCC 204	Regular	46716.4	0	39324.1	30	8	56	30.83	37764	22768	9633	1.3859	0.0545	Green
2	2579	Q74ZA9	GSP1_ASHGO	GTP binding nuclear protein GSP1 Ran OS Ashbya gossypii strain ATCC 10895 CBS 109 51 FGSC 9923	Regular	46666.9	0	24368	23	3	66	8.41	43772	60888	10097	3.7064	0.0903	Green
2	8305	P38708	YHI0_YEAST	Putative proline tRNA ligase YHR020W OS Saccharomyces cerevisiae strain ATCC 204508 S288c GN YH	Regular	46558.2	0	77386.4	47	11	184	22.53	79950	32265	20298	1.964	0.152	Green
2	4950	P38972	PUR4_YEAST	Phosphoribosylformylglycinamidine synthase OS Saccharomyces cerevisiae strain ATCC 204508 S288c	Regular	46282.9	0	148905	48	16	365	19.88	46478	22004	15418	1.3394	0.1994	Green
2	4094	P36010	NDK_YEAST	Nucleoside diphosphate kinase OS Saccharomyces cerevisiae strain ATCC 204508 S288c GN YNK1 PE 1	Regular	45717.1	0	17166.7	42	6	42	41.18	117191	73921	29751	4.4997	0.0772	Green
2	4026	A6ZT99	NACA_YEAS7	Nascent polypeptide associated complex subunit alpha OS Saccharomyces cerevisiae strain YJM789 GN	Regular	45565.2	0	18709	22	3	27	15.52	49991	47752	11959	2.9068	0.0544	Green
2	3696	P19358	METK2_YEAST	S adenosylmethionine synthase 2 OS Saccharomyces cerevisiae strain ATCC 204508 S288c GN SAM2 PE	Regular	45352.3	0	42256	36	9	105	32.29	66405	24179.1	20003	1.4718	0.0622	Green	3695
2	8988	P53912	YNN4_YEAST	Uncharacterized protein YNL134C OS Saccharomyces cerevisiae strain ATCC 204508 S288c GN YNL134C	Regular	43990.5	0	41164.5	37	6	92	19.41	65415	54228	24923	3.301	0.1359	Green
2	6751	P15624	SYFB_YEAST	Phenylalanine tRNA ligase beta subunit OS Saccharomyces cerevisiae strain ATCC 204508 S288c GN	Regular	43506.6	0	67365.1	50	15	204	28.74	71323	27774	18203	1.6907	0.1139	Green
2	1855	P29547	EF1G1_YEAST	Elongation factor 1 gamma 1 OS Saccharomyces cerevisiae strain ATCC 204508 S288c GN CAM1 PE 1 SV	Regular	42823.2	0	47087.8	28	5	107	17.83	41759	25795	11438	1.5702	0.0739	Green	1856
2	5284	Q755D9	RL10A_ASHGO	60S ribosomal protein L10a OS Ashbya gossypii strain ATCC 10895 CBS 109 51 FGSC 9923 NRRL Y 1	Regular	42697.6	0	24466.8	17	4	77	28.57	79670	0	17855			Green	5306
2	5379	P05318	RLA1_YEAST	60S acidic ribosomal protein P1 alpha OS Saccharomyces cerevisiae strain ATCC 204508 S288c GN RP	Regular	41467.4	0	10908	13	2	17	28.3	76899	106383	25829	6.4757	0.0706	Green
2	48	P39533	ACON2_YEAST	Probable aconitate hydratase 2 OS Saccharomyces cerevisiae strain ATCC 204508 S288c GN ACO2 PE 1	Regular	41264.4	0	86583.4	46	13	230	16.86	78157	34503	27367	2.1003	0.1818	Green
2	477	B3LGE9	ARO1_YEAS1	Pentafunctional AROM polypeptide OS Saccharomyces cerevisiae strain RM11 1a GN ARO1 PE 3 SV 1	Regular	40720	0	174768	43	13	449	13.29	44429	22164	13799	1.3492	0.2358	Green	476
2	21	P23542	AATC_YEAST	Aspartate aminotransferase cytoplasmic OS Saccharomyces cerevisiae strain ATCC 204508 S288c GN	Regular	40566.9	0	46057.7	57	11	105	40.67	135464	51460	35077	3.1325	0.1443	Green
2	1621	P31116	DHOM_YEAST	Homoserine dehydrogenase OS Saccharomyces cerevisiae strain ATCC 204508 S288c GN HOM6 PE 1 SV 1	Regular	39941.4	0	38502.2	49	9	62	32.31	129712	98995	49393	6.026	0.232	Green
2	9396	P32527	ZUO1_YEAST	Zuotin OS Saccharomyces cerevisiae strain ATCC 204508 S288c GN ZUO1 PE 1 SV 1	Regular	39639.2	0	49020	38	7	94	21.71	59645	42024	23488	2.5581	0.1254	Green
2	7151	P22803	TRX2_YEAST	Thioredoxin 2 OS Saccharomyces cerevisiae strain ATCC 204508 S288c GN TRX2 PE 1 SV 3	Regular	38652.1	0	11203.9	21	3	30	35.58	65883	36665.9	13130	2.2319	0.025	Green	7150
2	4956	P38009	PUR92_YEAST	Bifunctional purine biosynthesis protein ADE17 OS Saccharomyces cerevisiae strain ATCC 204508 S28	Regular	37643.2	0	65263.4	45	10	181	27.2	68893	31521	34805	1.9187	0.1252	Green	4955
2	5713	P41057	RS29A_YEAST	40S ribosomal protein S29 A OS Saccharomyces cerevisiae strain ATCC 204508 S288c GN RPS29A PE 1	Regular	36350.7	0	6660.7	29	4	30	51.79	89152	60554.3	17464	3.6861	0.0246	Green	5714
2	7153	P29509	TRXB1_YEAST	Thioredoxin reductase 1 OS Saccharomyces cerevisiae strain ATCC 204508 S288c GN TRR1 PE 1 SV 3	Regular	36019.8	0	34238.2	48	7	69	36.05	68338	35069	24777	2.1347	0.0731	Green
2	7143	P00931	TRP_YEAST	Tryptophan synthase OS Saccharomyces cerevisiae strain ATCC 204508 S288c GN TRP5 PE 1 SV 1	Regular	34835.1	0	76626.2	39	6	171	15.13	51786	40266	20326	2.4511	0.1878	Green
2	301	P46367	ALDH4_YEAST	Potassium activated aldehyde dehydrogenase mitochondrial OS Saccharomyces cerevisiae strain ATCC 2	Regular	34758.8	0	56723.8	49	10	130	34.68	69158	40355	15441	2.4565	0.1393	Green
2	1221	Q03048	COFI_YEAST	Cofilin OS Saccharomyces cerevisiae strain ATCC 204508 S288c GN COF1 PE 1 SV 1	Regular	34075.1	0	15900.8	25	5	40	42.66	63781	56304	20903	3.4273	0.0545	Green	1220
2	7386	Q9UVJ8	VATA_ASHGO	V type proton ATPase catalytic subunit A OS Ashbya gossypii strain ATCC 10895 CBS 109 51 FGSC 9	Regular	33500.7	0	67824	35	10	163	21.39	60124	1601.29	13992	0.0975	0.0066	Green	7387
2	7189	Q07163	TY1AB_YEASX	Transposon TyH3 Gag Pol polyprotein OS Saccharomyces cerevisiae GN TY1B PE 1 SV 2	Regular	32929.9	0	198663	38	8	375	7.92	50186	30896	13769	1.8807	0.3736	Green
2	8893	Q03161	YMY9_YEAST	Glucose 6 phosphate 1 epimerase OS Saccharomyces cerevisiae strain ATCC 204508 S288c GN YMR099C	Regular	32056.9	0	33955.9	23	4	80	17.85	32383	28553	9920	1.7381	0.059	Green
2	2473	Q75BQ6	GLYC_ASHGO	Serine hydroxymethyltransferase cytosolic OS Ashbya gossypii strain ATCC 10895 CBS 109 51 FGSC	Regular	31996.7	0	52185.6	20	5	113	12.15	39924	2311.96	8336	0.1407	0.0073	Green	2474
2	5674	P48589	RS12_YEAST	40S ribosomal protein S12 OS Saccharomyces cerevisiae strain ATCC 204508 S288c GN RPS12 PE 1 SV	Regular	31395.2	0.37	15471.7	28	4	24	26.57	130142	105636	38284	6.4303	0.0995	Green
2	2940	Q75BL8	IF4A_ASHGO	ATP dependent RNA helicase eIF4A OS Ashbya gossypii strain ATCC 10895 CBS 109 51 FGSC 9923 NR	Regular	31171.9	0.37	44603.3	22	8	104	24.49	50173	1880.34	11068	0.1145	0.0051	Green	2941
2	6770	P38707	SYNC_YEAST	Asparagine tRNA ligase cytoplasmic OS Saccharomyces cerevisiae strain ATCC 204508 S288c GN DED	Regular	30919.5	0.37	62207	31	7	160	13.9	67245	54957	20456	3.3453	0.2081	Green
2	1469	P00175	CYB2_YEAST	Cytochrome b2 mitochondrial OS Saccharomyces cerevisiae strain ATCC 204508 S288c GN CYB2 PE 1 S	Regular	29614.2	0.37	65539.5	27	5	169	12.18	44857	43263	12525	2.6335	0.1726	Green
2	4948	P07244	PUR2_YEAST	Bifunctional purine biosynthetic protein ADE5 7 OS Saccharomyces cerevisiae strain ATCC 204508 S2	Regular	29592	0.36	86068.2	31	11	151	26.68	33634	22205	13753	1.3517	0.1163	Green
2	3508	P25491	MAS5_YEAST	Mitochondrial protein import protein MAS5 OS Saccharomyces cerevisiae strain ATCC 204508 S288c G	Regular	28685.4	0.36	44670.9	26	8	127	17.6	41816	35358	6590	2.1523	0.0961	Green
2	3212	P17423	KHSE_YEAST	Homoserine kinase OS Saccharomyces cerevisiae strain ATCC 204508 S288c GN THR1 PE 1 SV 4	Regular	28439.6	0.36	38712.5	25	7	113	29.69	33360	22914	6139	1.3948	0.054	Green
2	2563	Q75C78	GRP78_ASHGO	78 kDa glucose regulated protein homolog OS Ashbya gossypii strain ATCC 10895 CBS 109 51 FGSC 9	Regular	27324.3	0.36	73898.6	11	2	139	5.04	31346	0	7976			Green	2845 2848 2846 2847
2	6767	P00958	SYMC_YEAST	Methionine tRNA ligase cytoplasmic OS Saccharomyces cerevisiae strain ATCC 204508 S288c GN MES	Regular	27189.6	0.36	85678.2	26	10	192	12.25	25571	12576	6318	0.7655	0.0656	Green
2	3451	P40495	LYS12_YEAST	Homoisocitrate dehydrogenase mitochondrial OS Saccharomyces cerevisiae strain ATCC 204508 S288c	Regular	26829	0.36	40069	25	8	136	24.53	35390	26392	7597	1.6065	0.0644	Green
2	7288	P32861	UGPA1_YEAST	UTP glucose 1 phosphate uridylyltransferase OS Saccharomyces cerevisiae strain ATCC 204508 S288c	Regular	26086.2	0.36	55988	32	9	116	21.84	54068	29149	7784	1.7744	0.0993	Green
2	2175	P20081	FKBP_YEAST	FK506 binding protein 1 OS Saccharomyces cerevisiae strain ATCC 204508 S288c GN FPR1 PE 1 SV 2	Regular	25788.8	0.36	12157.9	16	3	27	33.33	64476	64476	23249	3.9248	0.0477	Green	2173
2	2959	P39522	ILV3_YEAST	Dihydroxy acid dehydratase mitochondrial OS Saccharomyces cerevisiae strain ATCC 204508 S288c G	Regular	25525.2	0.35	62861.3	31	6	194	16.24	76570	67327	17045	4.0983	0.2576	Green
2	2924	P21954	IDHP_YEAST	Isocitrate dehydrogenase NADP mitochondrial OS Saccharomyces cerevisiae strain ATCC 204508 S28	Regular	25329.8	0.35	48190.5	38	7	101	24.3	80760	59940.1	27292	3.6487	0.1758	Green	2923 2922
2	2937	P32481	IF2G_YEAST	Eukaryotic translation initiation factor 2 subunit gamma OS Saccharomyces cerevisiae strain ATCC 20	Regular	25239.5	0.35	57866	30	10	151	20.68	43110	19401	10868	1.181	0.0683	Green
2	6757	P07263	SYH_YEAST	Histidine tRNA ligase mitochondrial OS Saccharomyces cerevisiae strain ATCC 204508 S288c GN HT	Regular	24817.3	0.35	59952.7	15	3	152	4.4	19600	26778	3209	1.63	0.0977	Green
2	4323	P20967	ODO1_YEAST	2 oxoglutarate dehydrogenase mitochondrial OS Saccharomyces cerevisiae strain ATCC 204508 S288c	Regular	24811.7	0.35	114416	18	7	225	8.19	17065	12344	3089	0.7514	0.086	Green	381 15972
2	5262	P09938	RIR2_YEAST	Ribonucleoside diphosphate reductase small chain 1 OS Saccharomyces cerevisiae strain ATCC 204508	Regular	24579	0.35	46147.5	35	7	101	26.32	67815	30952	22017	1.8841	0.0869	Green
2	4694	P07283	PMM_YEAST	Phosphomannomutase OS Saccharomyces cerevisiae strain ATCC 204508 S288c GN SEC53 PE 1 SV 1	Regular	24465.2	0.35	29063	17	7	80	25.59	30372	22566	8510	1.3736	0.0399	Green	4693
2	3506	P36013	MAOM_YEAST	NAD dependent malic enzyme mitochondrial OS Saccharomyces cerevisiae strain ATCC 204508 S288c G	Regular	24356.9	0.35	74376.1	28	7	182	8.82	39494	19454	10200	1.1842	0.0881	Green
2	2455	P32288	GLNA_YEAST	Glutamine synthetase OS Saccharomyces cerevisiae strain ATCC 204508 S288c GN GLN1 PE 1 SV 4	Regular	24308.9	0.34	41766.1	22	6	150	25.68	58048	23414	22365	1.4253	0.0595	Green
2	2468	Q12680	GLT1_YEAST	Glutamate synthase NADH OS Saccharomyces cerevisiae strain ATCC 204508 S288c GN GLT1 PE 1 SV 2	Regular	24286.2	0.34	238102	33	15	690	9	88343	12619	18289	0.7681	0.1829	Green
2	5698	P0CX29	RS23A_YEAST	40S ribosomal protein S23 A OS Saccharomyces cerevisiae strain ATCC 204508 S288c GN RPS23A PE 1	Regular	24166.2	0.34	16037.8	24	4	40	19.31	75348	60542	18661	3.6853	0.0591	Green
2	5714	P41058	RS29B_YEAST	40S ribosomal protein S29 B OS Saccharomyces cerevisiae strain ATCC 204508 S288c GN RPS29B PE 1	Regular	24162.2	0.34	6727.74	30	4	30	66.07	102464	65999.7	21681	4.0175	0.027	Green	5713
2	6672	P32911	SUI1_YEAST	Eukaryotic translation initiation factor eIF 1 OS Saccharomyces cerevisiae strain ATCC 204508 S28	Regular	24089.3	0.34	12312.2	9	2	42	35.19	14896	22344	3327	1.3601	0.0167	Green
2	6466	Q12074	SPEE_YEAST	Spermidine synthase OS Saccharomyces cerevisiae strain ATCC 204508 S288c GN SPE3 PE 1 SV 1	Regular	23892.7	0.34	33324.1	23	6	81	17.75	25472	19144	4624	1.1653	0.0388	Green
2	6775	Q05506	SYRC_YEAST	Arginine tRNA ligase cytoplasmic OS Saccharomyces cerevisiae strain ATCC 204508 S288c GN YDR34	Regular	23747.1	0.34	69525.2	9	6	151	8.07	14508	11933	3118	0.7264	0.0505	Green
2	4991	Q09794	PYR1_SCHPO	Protein ura1 OS Schizosaccharomyces pombe strain 972 ATCC 24843 GN ura1 PE 1 SV 1	Regular	23394.4	0.34	248309	29	12	627	4.37	27346	2593.56	8205	0.1579	0.0392	Green	4992
2	5027	P07257	QCR2_YEAST	Cytochrome b c1 complex subunit 2 mitochondrial OS Saccharomyces cerevisiae strain ATCC 204508 S	Regular	23239.9	0.34	40478.2	25	7	90	20.11	27914	16675	6970	1.015	0.0411	Green
2	6758	P09436	SYIC_YEAST	Isoleucine tRNA ligase cytoplasmic OS Saccharomyces cerevisiae strain ATCC 204508 S288c GN ILS	Regular	23135.1	0.33	122984	34	10	298	8.02	207478	16900	42382	1.0287	0.1265	Green
2	7213	P22515	UBA1_YEAST	Ubiquitin activating enzyme E1 1 OS Saccharomyces cerevisiae strain ATCC 204508 S288c GN UBA1 PE	Regular	23070.2	0.33	114266	22	9	239	8.69	22166	13190	6989	0.8029	0.0917	Green	7212
2	2560	P38715	GRE3_YEAST	NADPH dependent aldose reductase GRE3 OS Saccharomyces cerevisiae strain ATCC 204508 S288c GN GR	Regular	22866	0.33	37118.9	20	8	112	22.94	22390	14022	5497	0.8535	0.0317	Green
2	1504	P54838	DAK1_YEAST	Dihydroxyacetone kinase 1 OS Saccharomyces cerevisiae strain ATCC 204508 S288c GN DAK1 PE 1 SV 1	Regular	22280.9	0.33	62206.8	19	6	140	17.64	15998	10543	3972	0.6418	0.0399	Green
2	2943	P34167	IF4B_YEAST	Eukaryotic translation initiation factor 4B OS Saccharomyces cerevisiae strain ATCC 204508 S288c	Regular	22046.6	0.33	48522.1	18	7	100	22.02	41297	29459	6989	1.7932	0.087	Green
2	4405	Q74ZS6	PABP_ASHGO	Polyadenylate binding protein cytoplasmic and nuclear OS Ashbya gossypii strain ATCC 10895 CBS 1	Regular	21855.2	0.33	65168.5	30	7	128	15.21	50629	5976.74	13999	0.3638	0.0237	Green	4407
2	291	P10869	AK_YEAST	Aspartokinase OS Saccharomyces cerevisiae strain ATCC 204508 S288c GN HOM3 PE 1 SV 2	Regular	21824.6	0.33	58109.9	34	8	159	25.05	64910	37025	15122	2.2538	0.131	Green
2	6076	P33330	SERC_YEAST	Phosphoserine aminotransferase OS Saccharomyces cerevisiae strain ATCC 204508 S288c GN SER1 PE 1	Regular	21452.5	0.33	43415.6	20	5	95	18.73	14949	12617	6887	0.768	0.0333	Green
2	3198	P35844	KES1_YEAST	Protein KES1 OS Saccharomyces cerevisiae strain ATCC 204508 S288c GN KES1 PE 1 SV 1	Regular	21412.4	0.33	49492.1	22	7	98	13.13	32247	13114	6061	0.7983	0.0395	Green
2	6774	P13188	SYQ_YEAST	Glutamine tRNA ligase OS Saccharomyces cerevisiae strain ATCC 204508 S288c GN GLN4 PE 1 SV 2	Regular	21395.9	0.32	93133	26	10	248	10.26	176714	15708	15436	0.9562	0.0891	Green
2	5361	P0CX27	RL44A_YEAST	60S ribosomal protein L42 A OS Saccharomyces cerevisiae strain ATCC 204508 S288c GN RPL42A PE 1	Regular	21220.3	0.32	12211.6	13	3	26	19.81	47429	47429	7141	2.8871	0.0353	Green
2	5313	P05749	RL22A_YEAST	60S ribosomal protein L22 A OS Saccharomyces cerevisiae strain ATCC 204508 S288c GN RPL22A PE 1	Regular	21212	0.32	13693.4	14	2	18	19.83	42936	61605.3	7621	3.75	0.0514	Green	5314
2	149	P23180	AIM17_YEAST	Probable oxidoreductase AIM17 OS Saccharomyces cerevisiae strain ATCC 204508 S288c GN AIM17 PE 1	Regular	21050.6	0.32	53134.9	18	5	134	12.26	27568	22115	6009	1.3462	0.0715	Green	22 6784 12108 10715
2	1615	P07262	DHE4_YEAST	NADP specific glutamate dehydrogenase 1 OS Saccharomyces cerevisiae strain ATCC 204508 S288c GN	Regular	20584.9	0.32	49570.1	31	8	127	24.45	91096	68933	25106	4.1961	0.208	Green	11354 8552 1616
2	6628	P15705	STI1_YEAST	Heat shock protein STI1 OS Saccharomyces cerevisiae strain ATCC 204508 S288c GN STI1 PE 1 SV 1	Regular	20466.1	0.32	66265.2	35	14	160	15.79	54056	17549	12121	1.0682	0.0708	Green
2	4954	Q05911	PUR8_YEAST	Adenylosuccinate lyase OS Saccharomyces cerevisiae strain ATCC 204508 S288c GN ADE13 PE 1 SV 1	Regular	20341.5	0.32	54510.6	17	7	117	17.63	18901	11350	3405	0.6909	0.0377	Green
2	7391	P22203	VATE_YEAST	V type proton ATPase subunit E OS Saccharomyces cerevisiae strain ATCC 204508 S288c GN VMA4 PE 1	Regular	20223.5	0.32	26471.4	21	5	57	23.18	35661	27267	6005	1.6598	0.0439	Green
2	5928	P06105	SC160_YEAST	Protein SCP160 OS Saccharomyces cerevisiae strain ATCC 204508 S288c GN SCP160 PE 1 SV 3	Regular	20143.7	0.32	134810	42	16	274	11.95	42948	23830	10806	1.4506	0.1956	Green
2	1476	P00044	CYC1_YEAST	Cytochrome c iso 1 OS Saccharomyces cerevisiae strain ATCC 204508 S288c GN CYC1 PE 1 SV 2	Regular	19965	0.32	12182	15	2	35	25.69	38401	57601.5	8632	3.5063	0.0427	Green
2	7074	P17536	TPM1_YEAST	Tropomyosin 1 OS Saccharomyces cerevisiae strain ATCC 204508 S288c GN TPM1 PE 1 SV 1	Regular	19883.3	0.31	23540.8	32	7	51	44.72	64057	57997	27843	3.5304	0.0831	Green
2	2107	P34229	FAS1_YARLI	Fatty acid synthase subunit beta OS Yarrowia lipolytica strain CLIB 122 E 150 GN FAS1 PE 3 SV 2	Regular	19726.5	0.31	231343	34	12	492	8.05	45234	7127.89	12050	0.4339	0.1004	Green	2108
2	4519	P38075	PDX3_YEAST	Pyridoxamine 5 phosphate oxidase OS Saccharomyces cerevisiae strain ATCC 204508 S288c GN PDX3 P	Regular	19597.6	0.31	26908.3	18	4	59	26.32	40213	18914	7547	1.1513	0.031	Green
2	1176	P22137	CLH_YEAST	Clathrin heavy chain OS Saccharomyces cerevisiae strain ATCC 204508 S288c GN CHC1 PE 1 SV 1	Regular	19512.8	0.31	187235	48	14	401	9.01	75555	23681	14254	1.4415	0.2699	Green
2	3872	P35719	MRP8_YEAST	Uncharacterized protein MRP8 OS Saccharomyces cerevisiae strain ATCC 204508 S288c GN MRP8 PE 1 S	Regular	19282.6	0.31	25097.3	16	4	50	25.57	20081	16921	6770	1.03	0.0259	Green
2	4775	P53691	PPID_YEAST	Peptidyl prolyl cis trans isomerase CPR6 OS Saccharomyces cerevisiae strain ATCC 204508 S288c GN	Regular	18986.5	0.31	42072	21	6	115	26.15	28308	19503	9225	1.1872	0.0499	Green
2	408	P32454	APE2_YEAST	Aminopeptidase 2 mitochondrial OS Saccharomyces cerevisiae strain ATCC 204508 S288c GN APE2 PE	Regular	18701.3	0.31	107755	34	12	221	11.76	35753	12126	7356	0.7381	0.0795	Green	18
2	5717	P0CX33	RS30A_YEAST	40S ribosomal protein S30 A OS Saccharomyces cerevisiae strain ATCC 204508 S288c GN RPS30A PE 1	Regular	18624.2	0.31	7118.5	16	3	14	30.16	29413	26932	8057	1.6394	0.0117	Green
2	9400	P00761	TRYP_PIG	Trypsin OS Sus scrofa PE 1 SV 1	Regular	18439	0.91	24409.6	27	4	99	16.45	230741	47539	27817	2.8938	0.0706	Green
2	2476	P37292	GLYM_YEAST	Serine hydroxymethyltransferase mitochondrial OS Saccharomyces cerevisiae strain ATCC 204508 S28	Regular	18317.4	0.91	53686.5	18	6	124	10	42101	32262	12227	1.9638	0.1054	Green
2	2360	P49095	GCSP_YEAST	Glycine dehydrogenase decarboxylating mitochondrial OS Saccharomyces cerevisiae strain ATCC 2045	Regular	18232.2	0.91	114452	22	9	276	11.51	20990	8813	8647	0.5365	0.0614	Green
2	2346	P83774	GBLP_CANAL	Guanine nucleotide binding protein subunit beta like protein OS Candida albicans strain SC5314 AT	Regular	18215.7	0.91	34555.1	9	2	76	2.84	39639	116388	19480	7.0848	0.2448	Green
2	1075	P38221	CDS1_YEAST	Phosphatidate cytidylyltransferase OS Saccharomyces cerevisiae strain ATCC 204508 S288c GN CDS1	Regular	18006.9	0.9	51823.1	7	2	167	1.53	30044	87000	4868	5.2959	0.2744	Green
2	2605	P40531	GVP36_YEAST	Protein GVP36 OS Saccharomyces cerevisiae strain ATCC 204508 S288c GN GVP36 PE 1 SV 1	Regular	17992.1	0.9	36670.2	21	5	77	25.46	18370	8905	8325	0.5421	0.0199	Green
2	2933	P38912	IF1A_YEAST	Eukaryotic translation initiation factor 1A OS Saccharomyces cerevisiae strain ATCC 204508 S288c	Regular	17929.3	0.9	17435.2	6	2	40	13.07	12719	36246	1755	2.2064	0.0385	Green
2	126	P43567	AGX1_YEAST	Alanine glyoxylate aminotransferase 1 OS Saccharomyces cerevisiae strain ATCC 204508 S288c GN A	Regular	17815	0.9	41907.3	6	4	98	10.13	6126	7246.5	1681	0.4411	0.0185	Green
2	9329	Q12159	YRA1_YEAST	RNA annealing protein YRA1 OS Saccharomyces cerevisiae strain ATCC 204508 S288c GN YRA1 PE 1 SV	Regular	17713.9	0.89	24955.6	23	8	53	24.78	31004	18666	5805	1.1362	0.0284	Green
2	6129	Q12118	SGT2_YEAST	Small glutamine rich tetratricopeptide repeat containing protein 2 OS Saccharomyces cerevisiae stra	Regular	17678.2	0.89	37218.5	30	7	82	14.45	38899	26468	6931	1.6112	0.06	Green
2	968	Q75D66	CARB_ASHGO	Carbamoyl phosphate synthase arginine specific large chain OS Ashbya gossypii strain ATCC 10895 C	Regular	17585.2	0.89	121650	9	2	307	1.08	48141	0	20410			Green	969 4992
2	7406	P04840	VDAC1_YEAST	Mitochondrial outer membrane protein porin 1 OS Saccharomyces cerevisiae strain ATCC 204508 S288c	Regular	17515.5	0.88	30428.5	19	6	56	27.92	35840	30340	10322	1.8469	0.0562	Green
2	8231	P38616	YGP1_YEAST	Protein YGP1 OS Saccharomyces cerevisiae strain ATCC 204508 S288c GN YGP1 PE 1 SV 2	Regular	17232.4	0.88	37328	23	5	46	23.73	38177	33182	11306	2.0199	0.0754	Green
2	5670	Q08745	RS10A_YEAST	40S ribosomal protein S10 A OS Saccharomyces cerevisiae strain ATCC 204508 S288c GN RPS10A PE 1	Regular	16990.7	0.88	12739.5	20	3	23	43.81	30496	39085.5	11877	2.3792	0.0303	Green
2	5314	P56628	RL22B_YEAST	60S ribosomal protein L22 B OS Saccharomyces cerevisiae strain ATCC 204508 S288c GN RPL22B PE 1	Regular	16911.8	0.88	13826.6	13	3	18	28.69	35554	4000.15	5832	0.2435	0.0034	Green	5313
2	486	P14843	AROF_YEAST	Phospho 2 dehydro 3 deoxyheptonate aldolase phenylalanine inhibited OS Saccharomyces cerevisiae st	Regular	16825.2	0.87	41070	20	4	136	14.59	31971	24156	7805	1.4704	0.0604	Green	487
2	2350	P33892	GCN1_YEAST	Translational activator GCN1 OS Saccharomyces cerevisiae strain ATCC 204508 S288c GN GCN1 PE 1 S	Regular	16666.7	0.87	296699	35	16	677	6.21	18362	5929	4374	0.3609	0.1071	Green
2	2510	Q00055	GPD1_YEAST	Glycerol 3 phosphate dehydrogenase NAD 1 OS Saccharomyces cerevisiae strain ATCC 204508 S288	Regular	16625.5	0.87	42868.9	12	4	169	20.2	14494	12643	2786	0.7696	0.033	Green
2	8663	Q06252	YL179_YEAST	Uncharacterized protein YLR179C OS Saccharomyces cerevisiae strain ATCC 204508 S288c GN YLR179C	Regular	16612.5	0.87	22151.1	14	3	51	4.98	17874	20085	6043	1.2226	0.0271	Green
2	3029	Q75E14	IPI3_ASHGO	Pre rRNA processing protein IPI3 OS Ashbya gossypii strain ATCC 10895 CBS 109 51 FGSC 9923 NR	Regular	16592.4	1.15	56115.5	14	4	160	4.05	32879	45450	3771	2.7666	0.1553	Green
2	6786	P36421	SYYC_YEAST	Tyrosine tRNA ligase cytoplasmic OS Saccharomyces cerevisiae strain ATCC 204508 S288c GN TYS1	Regular	16468.5	1.15	44020.1	22	7	111	19.54	36105	19165	10335	1.1666	0.0514	Yellow
2	5420	Q06678	RM35_YEAST	54S ribosomal protein L35 mitochondrial OS Saccharomyces cerevisiae strain ATCC 204508 S288c GN	Regular	16439.6	1.14	42825.2	15	3	85	4.63	47082	129219	28588	7.8658	0.3369	Green
2	3832	P29952	MPI_YEAST	Mannose 6 phosphate isomerase OS Saccharomyces cerevisiae strain ATCC 204508 S288c GN PMI40 PE 1	Regular	16397.7	1.14	48188.8	18	4	109	10.26	20904	18462	4155	1.1238	0.0542	Green
2	7164	P38427	TSL1_YEAST	Trehalose synthase complex regulatory subunit TSL1 OS Saccharomyces cerevisiae strain ATCC 204508	Regular	16364.3	1.14	123018	20	12	199	10.66	17710	9092	3059	0.5534	0.0681	Yellow
2	4602	P37012	PGM2_YEAST	Phosphoglucomutase 2 OS Saccharomyces cerevisiae strain ATCC 204508 S288c GN PGM2 PE 1 SV 1	Regular	16330.6	1.13	63088.6	29	8	152	8.08	53176	31762	14877	1.9334	0.122	Green	4601
2	5264	P49723	RIR4_YEAST	Ribonucleoside diphosphate reductase small chain 2 OS Saccharomyces cerevisiae strain ATCC 204508	Regular	15876.7	1.13	40054.7	10	3	81	8.7	16932	12093	3451	0.7361	0.0295	Green
2	1590	A6ZP47	DED1_YEAS7	ATP dependent RNA helicase DED1 OS Saccharomyces cerevisiae strain YJM789 GN DED1 PE 3 SV 1	Regular	15871	1.13	65553	23	7	145	9.44	23521	14361	7794	0.8742	0.0573	Green	1589
2	6667	P53598	SUCA_YEAST	Succinyl CoA ligase ADP forming subunit alpha mitochondrial OS Saccharomyces cerevisiae strain A	Regular	15775.7	1.12	35032.5	10	5	92	18.84	12432	11037	1822	0.6718	0.0235	Green
2	4709	P53184	PNC1_YEAST	Nicotinamidase OS Saccharomyces cerevisiae strain ATCC 204508 S288c GN PNC1 PE 1 SV 1	Regular	15693	1.12	24993.4	36	5	60	28.7	116691	64013	41054	3.8966	0.0974	Yellow
2	56	Q750T7	ACS2_ASHGO	Acetyl coenzyme A synthetase 2 OS Ashbya gossypii strain ATCC 10895 CBS 109 51 FGSC 9923 NRRL	Regular	15612.4	1.12	75369.3	25	9	123	3.93	43117	0	5072			Green	57 54
2	6951	Q07471	THI3_YEAST	Thiamine metabolism regulatory protein THI3 OS Saccharomyces cerevisiae strain ATCC 204508 S288c	Regular	15465.1	1.11	68366.6	23	6	178	11.66	62471	4922	14048	0.2996	0.0205	Green	4497
2	3519	O14467	MBF1_YEAST	Multiprotein bridging factor 1 OS Saccharomyces cerevisiae strain ATCC 204508 S288c GN MBF1 PE 1	Regular	15163.9	1.11	16403.6	12	3	40	24.5	20282	20282	5404	1.2346	0.0203	Green
2	5275	Q750W3	RKM5_ASHGO	Ribosomal N lysine methyltransferase 5 OS Ashbya gossypii strain ATCC 10895 CBS 109 51 FGSC 992	Regular	15128.2	1.11	35282.6	4	2	97	2.84	21643	50304	997	3.0621	0.108	Green
2	1181	Q03690	CLU_YEAST	Clustered mitochondria protein 1 OS Saccharomyces cerevisiae strain ATCC 204508 S288c GN CLU1 PE	Regular	14984.8	1.38	145166	23	11	259	5.64	79587	11159	24617	0.6793	0.0986	Yellow
2	5	P47096	3HAO_YEAST	3 hydroxyanthranilate 3 4 dioxygenase OS Saccharomyces cerevisiae strain ATCC 204508 S288c GN BN	Regular	14944.2	1.37	20235	19	5	62	25.42	21293	22225.5	4086	1.3529	0.0274	Green
2	7016	Q12513	TMA17_YEAST	Translation machinery associated protein 17 OS Saccharomyces cerevisiae strain ATCC 204508 S288c	Regular	14669.4	1.37	16771.5	16	4	36	22	28530	24325	5918	1.4807	0.0248	Green
2	1220	Q759P0	COFI_ASHGO	Cofilin OS Ashbya gossypii strain ATCC 10895 CBS 109 51 FGSC 9923 NRRL Y 1056 GN COF1 PE 3 S	Regular	14492.2	1.37	15901.9	9	2	39	11.89	40287	0	14408			Green	1221
2	2970	P40069	IMB4_YEAST	Importin subunit beta 4 OS Saccharomyces cerevisiae strain ATCC 204508 S288c GN KAP123 PE 1 SV 1	Regular	14225.3	1.36	122601	26	9	238	10.69	33438	20329	8740	1.2375	0.1517	Yellow
2	6741	P53852	SYC_YEAST	Cysteine tRNA ligase OS Saccharomyces cerevisiae strain ATCC 204508 S288c GN YNL247W PE 1 SV 1	Regular	14030.1	1.36	87530.4	19	9	194	7.3	17992	6079	4544	0.37	0.0324	Yellow
2	1874	P02992	EFTU_YEAST	Elongation factor Tu mitochondrial OS Saccharomyces cerevisiae strain ATCC 204508 S288c GN TUF1	Regular	13969.8	1.36	47972.2	13	5	120	16.25	10852	9504	1903	0.5785	0.0278	Green
2	72	Q04894	ADH6_YEAST	NADP dependent alcohol dehydrogenase 6 OS Saccharomyces cerevisiae strain ATCC 204508 S288c GN A	Regular	13344.7	1.35	39617.7	13	4	112	20	17492	15858	3797	0.9653	0.0382	Green
2	6739	P40825	SYA_YEAST	Alanine tRNA ligase mitochondrial OS Saccharomyces cerevisiae strain ATCC 204508 S288c GN ALA1	Regular	13210.6	1.35	110060	19	8	261	8.55	29256	23241	8218	1.4147	0.1557	Yellow	15366
2	1021	P40202	CCS1_YEAST	Superoxide dismutase 1 copper chaperone OS Saccharomyces cerevisiae strain ATCC 204508 S288c GN	Regular	13130	1.34	27330	6	1	86	6.02	10326	30978	3382	1.8857	0.0515	Green
2	4028	A6ZWL1	NACB1_YEAS7	Nascent polypeptide associated complex subunit beta 1 OS Saccharomyces cerevisiae strain YJM789 GN	Regular	12899.5	1.87	17020.3	21	5	27	38.85	42404	31910	10693	1.9424	0.0331	Yellow
2	2922	P41939	IDHC_YEAST	Isocitrate dehydrogenase NADP cytoplasmic OS Saccharomyces cerevisiae strain ATCC 204508 S288c	Regular	12773.5	1.86	46562.4	15	4	88	9.95	29194	4206.69	6472	0.2561	0.0119	Green	2924 2923
2	409	P37302	APE3_YEAST	Aminopeptidase Y OS Saccharomyces cerevisiae strain ATCC 204508 S288c GN APE3 PE 1 SV 1	Regular	12596.1	2.12	60137.5	17	4	97	7.45	16160	11744	2607	0.7149	0.043	Yellow
2	398	P16550	APA1_YEAST	Protein APA1 OS Saccharomyces cerevisiae strain ATCC 204508 S288c GN APA1 PE 1 SV 4	Regular	12569.9	2.11	36492.7	14	5	101	23.05	20912	17780	4936	1.0823	0.0395	Yellow
2	4100	Q08972	NEW1_YEAST	NU prion formation protein 1 OS Saccharomyces cerevisiae strain ATCC 204508 S288c GN NEW1 PE	Regular	12562.5	2.11	134331	12	6	324	8.7	7017	4365	1710	0.2657	0.0357	Green
2	4819	P54885	PROA_YEAST	Gamma glutamyl phosphate reductase OS Saccharomyces cerevisiae strain ATCC 204508 S288c GN PRO2	Regular	12550.4	2.1	49740.6	19	4	108	16.89	16875	16014	4690	0.9748	0.0485	Yellow
2	2416	P14742	GFA1_YEAST	Glucosamine fructose 6 phosphate aminotransferase isomerizing OS Saccharomyces cerevisiae strain	Regular	12495.6	2.09	80046.9	15	5	244	7.81	19443	16713	8663	1.0174	0.0814	Yellow	15370 15801 16847
2	6577	Q756F6	SSN2_ASHGO	Mediator of RNA polymerase II transcription subunit 13 OS Ashbya gossypii strain ATCC 10895 CBS 1	Regular	12492.7	2.09	153092	14	5	408	2.73	46530	109314	16470	6.6541	1.0187	Green
2	2361	P48015	GCST_YEAST	Aminomethyltransferase mitochondrial OS Saccharomyces cerevisiae strain ATCC 204508 S288c GN GC	Regular	12488.7	2.34	44469.1	8	3	100	6	8329	8329	1068	0.507	0.0225	Yellow
2	728	Q08236	AVO1_YEAST	Target of rapamycin complex 2 subunit AVO1 OS Saccharomyces cerevisiae strain ATCC 204508 S288c	Regular	12481	2.33	131379	22	8	263	5.95	37067	9418	6542	0.5733	0.0753	Yellow
2	9341	P41920	YRB1_YEAST	Ran specific GTPase activating protein 1 OS Saccharomyces cerevisiae strain ATCC 204508 S288c GN	Regular	12403.1	2.58	22953	19	2	63	19.9	46479	60028.5	11332	3.654	0.0839	Green
2	32	Q00955	ACAC_YEAST	Acetyl CoA carboxylase OS Saccharomyces cerevisiae strain ATCC 204508 S288c GN ACC1 PE 1 SV 2	Regular	12268.8	2.57	250354	15	6	469	3.05	14957	12789	2985	0.7785	0.1949	Yellow
2	7092	P38811	TRA1_YEAST	Transcription associated protein 1 OS Saccharomyces cerevisiae strain ATCC 204508 S288c GN TRA1	Regular	12048.3	2.56	433181	43	16	990	2.14	89703	3106	19426	0.1891	0.0819	Yellow
2	5959	P53334	SCW4_YEAST	Probable family 17 glucosidase SCW4 OS Saccharomyces cerevisiae strain ATCC 204508 S288c GN SCW4	Regular	11959	2.56	40173.1	9	1	92	4.92	13060	39180	3532	2.385	0.0958	Green
2	4601	P33401	PGM1_YEAST	Phosphoglucomutase 1 OS Saccharomyces cerevisiae strain ATCC 204508 S288c GN PGM1 PE 1 SV 1	Regular	11908.3	2.55	63112	15	3	154	4.39	37342	0	10439			Green	4602
2	2059	P38071	ETR1_YEAST	Enoyl acyl carrier protein reductase NADPH B specific mitochondrial OS Saccharomyces cerevisia	Regular	11847.6	2.54	42066.9	11	4	86	12.37	10464	8071	3017	0.4913	0.0207	Yellow	2057
2	1660	P09624	DLDH_YEAST	Dihydrolipoyl dehydrogenase mitochondrial OS Saccharomyces cerevisiae strain ATCC 204508 S288c	Regular	11807.5	2.54	54010.2	9	2	128	6.01	11486	17229	2299	1.0488	0.0566	Yellow
2	5239	Q99258	RIB3_YEAST	3 4 dihydroxy 2 butanone 4 phosphate synthase OS Saccharomyces cerevisiae strain ATCC 204508 S288	Regular	11762.2	2.53	22567.7	8	3	83	14.42	19573	21379.5	2394	1.3014	0.0294	Green
2	2760	Q04344	HNT1_YEAST	Hit family protein 1 OS Saccharomyces cerevisiae strain ATCC 204508 S288c GN HNT1 PE 1 SV 2	Regular	11716.7	2.53	17679.6	11	2	40	12.03	13784	20676	5885	1.2586	0.0223	Green
2	3458	P49367	LYS4_YEAST	Homoaconitase mitochondrial OS Saccharomyces cerevisiae strain ATCC 204508 S288c GN LYS4 PE 1 S	Regular	11706.6	2.52	75150.9	22	6	187	13.13	22074	11495	6203	0.6997	0.0526	Yellow
2	782	Q9HF75	BEM2_ASHGO	GTPase activating protein BEM2 OS Ashbya gossypii strain ATCC 10895 CBS 109 51 FGSC 9923 NRRL	Regular	11673	2.51	232152	17	10	510	4.44	15858	4415	2330	0.2687	0.0624	Yellow
2	2953	Q12522	IF6_YEAST	Eukaryotic translation initiation factor 6 OS Saccharomyces cerevisiae strain ATCC 204508 S288c	Regular	11665	2.51	26457.8	5	1	61	6.94	6670	18363	2021	1.1178	0.0296	Green
2	933	P09440	C1TM_YEAST	C 1 tetrahydrofolate synthase mitochondrial OS Saccharomyces cerevisiae strain ATCC 204508 S288c	Regular	11641.8	2.74	106218	13	5	224	3.18	11226	4005.79	1510	0.2438	0.0259	Green	932
2	7136	P00899	TRPE_YEAST	Anthranilate synthase component 1 OS Saccharomyces cerevisiae strain ATCC 204508 S288c GN TRP2 P	Regular	11631.2	2.74	56767.7	6	2	133	5.92	6647	9970.5	2154	0.6069	0.0345	Yellow
2	1488	P25719	CYPC_YEAST	Peptidyl prolyl cis trans isomerase C mitochondrial OS Saccharomyces cerevisiae strain ATCC 204508	Regular	11597.1	2.73	19918.8	16	5	46	35.16	33326	13829	4649	0.8418	0.0168	Yellow
2	4873	P21243	PSA6_YEAST	Proteasome component C7 alpha OS Saccharomyces cerevisiae strain ATCC 204508 S288c GN SCL1 PE 1	Regular	11474.4	2.72	28000.9	10	2	79	8.73	6493	9739.5	1039	0.5929	0.0166	Yellow
2	2935	P09064	IF2B_YEAST	Eukaryotic translation initiation factor 2 subunit beta OS Saccharomyces cerevisiae strain ATCC 204	Regular	11464.5	2.72	31574.3	9	4	88	7.72	8186	6273	1834	0.3818	0.0121	Green
2	9297	Q12458	YPR1_YEAST	Putative reductase 1 OS Saccharomyces cerevisiae strain ATCC 204508 S288c GN YPR1 PE 1 SV 1	Regular	11307.7	2.95	34755.1	10	3	80	12.18	10759	15292.5	4342	0.9309	0.0324	Green
2	1297	P04037	COX4_YEAST	Cytochrome c oxidase subunit 4 mitochondrial OS Saccharomyces cerevisiae strain ATCC 204508 S288	Regular	11256.8	2.94	17142.6	10	2	49	20.65	15681	23521.5	6839	1.4318	0.0245	Yellow
2	2262	Q99369	FSH3_YEAST	Family of serine hydrolases 3 OS Saccharomyces cerevisiae strain ATCC 204508 S288c GN FSH3 PE 1	Regular	11242.7	2.93	30418.4	5	2	70	10.9	19182	28773	3045	1.7515	0.0533	Green
2	355	P14904	AMPL_YEAST	Vacuolar aminopeptidase 1 OS Saccharomyces cerevisiae strain ATCC 204508 S288c GN LAP4 PE 1 SV 2	Regular	11242	2.93	57092.8	15	5	134	12.45	9493	7434	4032	0.4525	0.0258	Yellow
2	29	P15891	ABP1_YEAST	Actin binding protein OS Saccharomyces cerevisiae strain ATCC 204508 S288c GN ABP1 PE 1 SV 4	Regular	11235.9	2.92	65576.3	22	9	119	13.68	25915	9489	5759	0.5776	0.0379	Yellow
2	2923	P53982	IDHH_YEAST	Isocitrate dehydrogenase NADP OS Saccharomyces cerevisiae strain ATCC 204508 S288c GN IDP3 PE	Regular	11160.2	2.91	47856.5	16	5	101	14.29	30582	3196.22	7224	0.1946	0.0093	Green	2924 2922
2	778	P39714	BDH1_YEAST	Diacetyl reductase R acetoin forming OS Saccharomyces cerevisiae strain ATCC 204508 S288c GN	Regular	10991.8	2.91	41582.1	8	2	128	8.12	23124	34686	5632	2.1114	0.0878	Green
2	2982	Q06704	IMH1_YEAST	Golgin IMH1 OS Saccharomyces cerevisiae strain ATCC 204508 S288c GN IMH1 PE 1 SV 1	Regular	10905.5	3.13	105225	17	7	243	5.05	35773	15738	9184	0.958	0.1008	Yellow
2	2921	P28241	IDH2_YEAST	Isocitrate dehydrogenase NAD subunit 2 mitochondrial OS Saccharomyces cerevisiae strain ATCC 204	Regular	10879.6	3.13	39739.5	13	4	79	8.94	15292	11580	2051	0.7049	0.028	Green
2	5983	P38804	SDO1L_YEAST	Restriction of telomere capping protein 3 OS Saccharomyces cerevisiae strain ATCC 204508 S288c G	Regular	10784.6	3.12	12009.5	4	1	19	8.11	9254	27762	1407	1.6899	0.0203	Green
2	2461	P17695	GLRX2_YEAST	Glutaredoxin 2 mitochondrial OS Saccharomyces cerevisiae strain ATCC 204508 S288c GN GRX2 PE 1	Regular	10719.2	3.11	15861.5	18	3	40	25.87	36852	36852	4827	2.2432	0.0356	Yellow
2	3760	P40457	MLP2_YEAST	Protein MLP2 OS Saccharomyces cerevisiae strain ATCC 204508 S288c GN MLP2 PE 1 SV 1	Regular	10667	3.1	195142	32	11	572	1.79	39876	11560.5	7095	0.7037	0.1373	Yellow
2	441	P40024	ARB1_YEAST	ABC transporter ATP binding protein ARB1 OS Saccharomyces cerevisiae strain ATCC 204508 S288c GN	Regular	10626.4	3.1	68377.3	26	7	130	13.28	22205	12916	6995	0.7862	0.0538	Yellow
2	2594	P38625	GUAA_YEAST	GMP synthase glutamine hydrolyzing OS Saccharomyces cerevisiae strain ATCC 204508 S288c GN GUA	Regular	10597.5	3.55	58482.4	21	7	148	15.05	27890	22971	3812	1.3983	0.0818	Yellow
2	1691	P47120	DOHH_YEAST	Deoxyhypusine hydroxylase OS Saccharomyces cerevisiae strain ATCC 204508 S288c GN LIA1 PE 1 SV 1	Regular	10537.2	3.76	36164.9	12	4	95	23.69	29296	27920	4447	1.6995	0.0615	Yellow
2	5336	Q751I7	RL32_ASHGO	60S ribosomal protein L32 OS Ashbya gossypii strain ATCC 10895 CBS 109 51 FGSC 9923 NRRL Y 10	Regular	5396.58	0	14904.4	3	1	31	4.58	22389	0	4795			Green	5337
2	1685	P40318	DOA10_YEAST	ERAD associated E3 ubiquitin protein ligase DOA10 OS Saccharomyces cerevisiae strain ATCC 204508	Regular	216.296	0	151455	2	1	305	0	959	0	168			Yellow	11137 10067 2973 3929 2975 14190 2974
2	3929	Q07938	MTAP_YEAST	S methyl 5 thioadenosine phosphorylase OS Saccharomyces cerevisiae strain ATCC 204508 S288c GN	Regular	216.296	0	37856.7	2	1	115	0	959	0	168			Yellow	11137 10067 2973 1685 2975 14190 2974
2	33	P61868	ACBP2_SACMO	Acyl CoA binding protein 2 OS Saccharomyces monacensis GN ACB2 PE 3 SV 2	Regular	9867.07	0	10084.3	7	2	22	19.54	21562	0	3174			Green	35
2	5122	P39531	RCY1_YEAST	Recyclin 1 OS Saccharomyces cerevisiae strain ATCC 204508 S288c GN RCY1 PE 1 SV 4	Regular	589.394	0	97471.6	2	1	233	0.6	846	0	362			Yellow	13546 2546
2	4481	Q753M0	PCKA_ASHGO	Phosphoenolpyruvate carboxykinase ATP OS Ashbya gossypii strain ATCC 10895 CBS 109 51 FGSC 99	Regular	2313.11	0	59914.1	7	1	134	3.14	17929	0	5069			Green	4484
2	54	Q758X0	ACS1_ASHGO	Acetyl coenzyme A synthetase 1 OS Ashbya gossypii strain ATCC 10895 CBS 109 51 FGSC 9923 NRRL	Regular	8100.36	0	76809.3	13	2	146	1.87	28938	0	3312			Green	56 57
2	1769	Q9P6I2	DUG1_SCHPO	Cys Gly metallodipeptidase dug1 OS Schizosaccharomyces pombe strain 972 ATCC 24843 GN dug1 PE 2	Regular	3031.44	0	52840.5	4	1	110	1.89	9145	0	1622			Green	1770
2	476	Q74ZZ1	ARO1_ASHGO	Pentafunctional AROM polypeptide OS Ashbya gossypii strain ATCC 10895 CBS 109 51 FGSC 9923 NR	Regular	2609.19	0	173765	4	1	399	0.7	843	0	301			Green	477
2	4955	P54113	PUR91_YEAST	Bifunctional purine biosynthesis protein ADE16 OS Saccharomyces cerevisiae strain ATCC 204508 S28	Regular	1449.3	0	65282.5	2	1	184	2.37	532	0	248			Yellow	4956
2	2173	Q754K8	FKBP_ASHGO	FK506 binding protein 1 OS Ashbya gossypii strain ATCC 10895 CBS 109 51 FGSC 9923 NRRL Y 1056	Regular	1447.62	0	12287.1	6	1	28	13.16	23868	0	11570			Yellow	2175
2	381	P53309	AP18B_YEAST	Clathrin coat assembly protein AP180B OS Saccharomyces cerevisiae strain ATCC 204508 S288c GN YA	Regular	779.547	0	64328.5	2	1	66	0	1711	0	78			Yellow	4323 15972
2	4693	P31353	PMM_CANAL	Phosphomannomutase OS Candida albicans strain SC5314 ATCC MYA 2876 GN PMM1 PE 1 SV 1	Regular	877.081	0	29018.8	1	1	71	5.95	861	0	38			Yellow	4694
2	7212	P52495	UBA1_CANAW	Ubiquitin activating enzyme E1 1 OS Candida albicans strain WO 1 GN UBA1 PE 3 SV 2	Regular	5582.46	0	114271	3	1	250	0.78	1664	0	410			Green	7213
2	22	Q01802	AATM_YEAST	Aspartate aminotransferase mitochondrial OS Saccharomyces cerevisiae strain ATCC 204508 S288c G	Regular	219.868	0	51795.6	2	1	153	0	1652	0	332			Red	149 6784 12108 10715
2	6784	Q12109	SYWC_YEAST	Tryptophan tRNA ligase cytoplasmic OS Saccharomyces cerevisiae strain ATCC 204508 S288c GN WRS	Regular	219.868	0	49350.4	2	1	134	0	1652	0	332			Red	22 149 12108 10715
2	8552	P35736	YKF0_YEAST	Uncharacterized protein YKL050C OS Saccharomyces cerevisiae strain ATCC 204508 S288c GN YKL050C	Regular	381.09	0	103144	1	1	263	0	696	0	90			Red	11354 1615
2	1616	P39708	DHE5_YEAST	NADP specific glutamate dehydrogenase 2 OS Saccharomyces cerevisiae strain ATCC 204508 S288c GN	Regular	3659.82	0	49627.3	3	2	123	4.38	3152	0	375			Yellow	1615
2	18	P37898	AAP1_YEAST	Alanine arginine aminopeptidase OS Saccharomyces cerevisiae strain ATCC 204508 S288c GN AAP1 PE	Regular	530.891	0	97662.8	2	1	186	1.4	665	0	438			Red	408
2	1589	Q8TFK8	DED1_CANGA	ATP dependent RNA helicase DED1 OS Candida glabrata strain ATCC 2001 CBS 138 JCM 3761 NBRC 06	Regular	600.813	0	67001.7	2	1	162	0	1229	0	206			Red	1590
2	2057	Q757U3	ETR1_ASHGO	Probable trans 2 enoyl CoA reductase mitochondrial OS Ashbya gossypii strain ATCC 10895 CBS 109	Regular	2257.39	0	41467.3	2	1	113	2.13	4629	0	737			Yellow	2059
2	18802	Possible Phosphopeptides	Possible Phosphopeptides	Possible Phosphopeptides	Regular	0	0	0	0	19	0	0	36755	0	1137			Yellow
2	18802	Possible Phosphopeptides	Possible Phosphopeptides	Possible Phosphopeptides	Regular	0	0	0	0	19	0	0	36755	0	1137			Yellow
3	1953	P00925	ENO2_YEAST	Enolase 2 OS Saccharomyces cerevisiae strain ATCC 204508 S288c GN ENO2 PE 1 SV 2	Regular	2100189	0	46914.3	453	30	79	75.51	4105792	1104869	1888848	64.0724	3.0059	Green	1613 1952
3	3246	P00549	KPYK1_YEAST	Pyruvate kinase 1 OS Saccharomyces cerevisiae strain ATCC 204508 S288c GN CDC19 PE 1 SV 2	Regular	1961877	0	54544.8	597	39	140	80.2	5576987	1066317	2735539	61.8367	3.3729	Green	3248
3	4598	P00560	PGK_YEAST	Phosphoglycerate kinase OS Saccharomyces cerevisiae strain ATCC 204508 S288c GN PGK1 PE 1 SV 2	Regular	1816561	0	44738.5	491	32	99	76.92	4242655	974219	1933494	56.4959	2.5275	Green	4597
3	1952	P00924	ENO1_YEAST	Enolase 1 OS Saccharomyces cerevisiae strain ATCC 204508 S288c GN ENO1 PE 1 SV 3	Regular	1588962	0	46816.2	331	22	82	60.18	2869060	564371	1374046	32.7284	1.5322	Green	1613 1953
3	2296	P00359	G3P3_YEAST	Glyceraldehyde 3 phosphate dehydrogenase 3 OS Saccharomyces cerevisiae strain ATCC 204508 S288c	Regular	1588266	0	35746.7	384	24	78	71.69	4318977	1133189	2328703	65.7147	2.3491	Green	2295 2294
3	2295	P00358	G3P2_YEAST	Glyceraldehyde 3 phosphate dehydrogenase 2 OS Saccharomyces cerevisiae strain ATCC 204508 S288c	Regular	1422455	0	35846.9	311	21	78	56.63	3316825	390242	1814211	22.6305	0.8112	Green	2296 2294
3	4497	P06169	PDC1_YEAST	Pyruvate decarboxylase isozyme 1 OS Saccharomyces cerevisiae strain ATCC 204508 S288c GN PDC1 PE	Regular	1141970	0	61495.5	299	21	97	47.78	2782012	1212444	1437223	70.3107	4.3238	Green	6951
3	2294	P00360	G3P1_YEAST	Glyceraldehyde 3 phosphate dehydrogenase 1 OS Saccharomyces cerevisiae strain ATCC 204508 S288c	Regular	1128666	0	35750	265	21	81	59.34	2485677	268126	1431807	15.5489	0.5559	Green	2295 2296
3	65	P00330	ADH1_YEAST	Alcohol dehydrogenase 1 OS Saccharomyces cerevisiae strain ATCC 204508 S288c GN ADH1 PE 1 SV 5	Regular	1067162	0	36849.3	234	16	74	56.32	2360969	862204	1102148	50	1.8425	Green	68 71
3	2851	P40150	HSP76_YEAST	Heat shock protein SSB2 OS Saccharomyces cerevisiae strain ATCC 204508 S288c GN SSB2 PE 1 SV 2	Regular	1045707	0	66594.7	283	24	118	42.9	1460490	350644	494564	20.3342	1.3541	Green	2850 2849
3	2850	P11484	HSP75_YEAST	Heat shock protein SSB1 OS Saccharomyces cerevisiae strain ATCC 204508 S288c GN SSB1 PE 1 SV 3	Regular	1044972	0	66601.7	284	24	128	42.9	1479808	491935	502083	28.5278	1.9	Green	2851 2849
3	309	P14540	ALF_YEAST	Fructose bisphosphate aldolase OS Saccharomyces cerevisiae strain ATCC 204508 S288c GN FBA1 PE 1	Regular	937210	0	39620.9	208	14	121	49.58	1680594	749325	769594	43.454	1.7217	Green
3	1853	P02994	EF1A_YEAST	Elongation factor 1 alpha OS Saccharomyces cerevisiae strain ATCC 204508 S288c GN TEF1 PE 1 SV 1	Regular	918682	0	50032.8	222	14	131	35.37	2101691	920328	1012005	53.3707	2.6703	Green	1851
3	2845	P10591	HSP71_YEAST	Heat shock protein SSA1 OS Saccharomyces cerevisiae strain ATCC 204508 S288c GN SSA1 PE 1 SV 4	Regular	766876	0	69657.3	223	23	129	41.12	1389873	321750	472866	18.6586	1.2997	Green	2563 2846 2564
3	2846	P10592	HSP72_YEAST	Heat shock protein SSA2 OS Saccharomyces cerevisiae strain ATCC 204508 S288c GN SSA2 PE 1 SV 3	Regular	749243	0	69470.1	223	23	130	41.78	1364488	184014	466833	10.6711	0.7413	Green	2563 2845 2564
3	1858	P32324	EF2_YEAST	Elongation factor 2 OS Saccharomyces cerevisiae strain ATCC 204508 S288c GN EFT1 PE 1 SV 1	Regular	671631	0	93289.4	298	33	214	49.29	1198996	284100	414113	16.4752	1.537	Green	1857
3	5364	P10664	RL4A_YEAST	60S ribosomal protein L4 A OS Saccharomyces cerevisiae strain ATCC 204508 S288c GN RPL4A PE 1 SV	Regular	652764	0	39092.1	188	17	60	62.43	1034726	566799	446922	32.8692	1.2849	Green
3	4685	P00950	PMG1_YEAST	Phosphoglycerate mutase 1 OS Saccharomyces cerevisiae strain ATCC 204508 S288c GN GPM1 PE 1 SV 3	Regular	627496	0	27608.6	182	15	45	67.21	1283351	478161	553130	27.729	0.7656	Green
3	1851	P41752	EF1A_ASHGO	Elongation factor 1 alpha OS Ashbya gossypii strain ATCC 10895 CBS 109 51 FGSC 9923 NRRL Y 10	Regular	582624	0	49925.7	122	11	134	29.91	1092544	196009	520493	11.3667	0.5675	Green	1853
3	2844	P19882	HSP60_YEAST	Heat shock protein 60 mitochondrial OS Saccharomyces cerevisiae strain ATCC 204508 S288c GN HSP	Regular	522180	0	60751.7	187	21	161	37.94	557301	178255	142392	10.3372	0.628	Green
3	2824	P15108	HSC82_YEAST	ATP dependent molecular chaperone HSC82 OS Saccharomyces cerevisiae strain ATCC 204508 S288c GN	Regular	521150	0	80899.9	173	24	144	38.16	669778	229599	187572	13.3147	1.0772	Green	2861 2860
3	3248	Q759A9	KPYK_ASHGO	Pyruvate kinase OS Ashbya gossypii strain ATCC 10895 CBS 109 51 FGSC 9923 NRRL Y 1056 GN PYK	Regular	470243	0	54807.9	154	14	121	23.55	1609891	4126.06	803921	0.2393	0.0131	Green	3246
3	2849	Q75E44	HSP75_ASHGO	Heat shock protein SSB OS Ashbya gossypii strain ATCC 10895 CBS 109 51 FGSC 9923 NRRL Y 1056	Regular	457827	0	66253.3	140	11	126	24.96	864691	200526	309773	11.6287	0.7704	Green	2850 2851
3	2861	P02829	HSP82_YEAST	ATP dependent molecular chaperone HSP82 OS Saccharomyces cerevisiae strain ATCC 204508 S288c GN	Regular	449997	0	81406.5	146	21	144	31.88	552160	120211	159554	6.9712	0.5675	Green	2824 2860
3	5739	P26786	RS7A_YEAST	40S ribosomal protein S7 A OS Saccharomyces cerevisiae strain ATCC 204508 S288c GN RPS7A PE 1 SV	Regular	438078	0	21622.2	126	12	45	58.42	640346	429239	209902	24.892	0.5382	Green	5740
3	1859	P16521	EF3A_YEAST	Elongation factor 3A OS Saccharomyces cerevisiae strain ATCC 204508 S288c GN YEF3 PE 1 SV 4	Regular	412868	0	115945	178	26	279	34.48	649895	234318	228886	13.5883	1.5755	Green	1860 5735
3	2301	P12709	G6PI_YEAST	Glucose 6 phosphate isomerase OS Saccharomyces cerevisiae strain ATCC 204508 S288c GN PGI1 PE 1	Regular	412809	0	61299.3	141	18	80	41.16	584528	232439	199617	13.4794	0.8263	Green	2300
3	5328	P0CX45	RL2A_YEAST	60S ribosomal protein L2 A OS Saccharomyces cerevisiae strain ATCC 204508 S288c GN RPL2A PE 1 SV	Regular	393398	0	27408.5	104	10	49	39.76	420596	220380	158105	12.78	0.3503	Green
3	5732	P05750	RS3_YEAST	40S ribosomal protein S3 OS Saccharomyces cerevisiae strain ATCC 204508 S288c GN RPS3 PE 1 SV 5	Regular	386865	0	26502.8	123	14	57	55.83	525699	306528	209662	17.7758	0.4711	Green
3	130	P38013	AHP1_YEAST	Peroxiredoxin type 2 OS Saccharomyces cerevisiae strain ATCC 204508 S288c GN AHP1 PE 1 SV 4	Regular	378013	0	19114.7	84	8	65	56.25	613593	536454	310386	31.1095	0.5946	Green
3	841	P29311	BMH1_YEAST	Protein BMH1 OS Saccharomyces cerevisiae strain ATCC 204508 S288c GN BMH1 PE 1 SV 4	Regular	372397	0	30091.5	134	14	64	55.81	672064	295794	254578	17.1534	0.5162	Green	842
3	5300	P05740	RL17A_YEAST	60S ribosomal protein L17 A OS Saccharomyces cerevisiae strain ATCC 204508 S288c GN RPL17A PE 1	Regular	368186	0	20549.5	95	10	35	51.63	562195	311210	187783	18.0474	0.3709	Green	5301
3	5352	P14126	RL3_YEAST	60S ribosomal protein L3 OS Saccharomyces cerevisiae strain ATCC 204508 S288c GN RPL3 PE 1 SV 4	Regular	361562	0	43757.7	153	18	87	45.74	647883	257307	183981	14.9215	0.6529	Green	5351
3	5382	P02400	RLA4_YEAST	60S acidic ribosomal protein P2 beta OS Saccharomyces cerevisiae strain ATCC 204508 S288c GN RPP	Regular	360306	0	11050.1	65	6	18	56.36	295888	265116	93874	15.3743	0.1699	Green
3	842	P34730	BMH2_YEAST	Protein BMH2 OS Saccharomyces cerevisiae strain ATCC 204508 S288c GN BMH2 PE 1 SV 3	Regular	357556	0	31061.4	128	14	55	53.48	649679	129247	247536	7.4951	0.2328	Green	841
3	5304	P0CX82	RL19A_YEAST	60S ribosomal protein L19 A OS Saccharomyces cerevisiae strain ATCC 204508 S288c GN RPL19A PE 1	Regular	357511	0	21704.1	99	8	44	31.22	496500	291518	177686	16.9054	0.3669	Green
3	5781	B3LT19	RSSA2_YEAS1	40S ribosomal protein S0 B OS Saccharomyces cerevisiae strain RM11 1a GN RPS0B PE 3 SV 1	Regular	350961	0	27962.5	125	8	47	71.03	707552	352082	333825	20.4176	0.5709	Green	5778
3	7073	P00942	TPIS_YEAST	Triosephosphate isomerase OS Saccharomyces cerevisiae strain ATCC 204508 S288c GN TPI1 PE 1 SV 2	Regular	348861	0	26795.5	151	12	66	57.66	848822	537617	287479	31.1769	0.8354	Green	7071
3	5778	B3LI22	RSSA1_YEAS1	40S ribosomal protein S0 A OS Saccharomyces cerevisiae strain RM11 1a GN RPS0A PE 3 SV 1	Regular	347281	0	28024.5	114	7	48	52.38	692187	0	329170			Green	5781
3	5377	P05317	RLA0_YEAST	60S acidic ribosomal protein P0 OS Saccharomyces cerevisiae strain ATCC 204508 S288c GN RPP0 PE	Regular	346388	0	33717.3	46	5	37	16.03	321389	301571	112724	17.4884	0.5897	Green
3	5293	P40212	RL13B_YEAST	60S ribosomal protein L13 B OS Saccharomyces cerevisiae strain ATCC 204508 S288c GN RPL13B PE 1	Regular	336186	0	22525	125	11	36	54.77	694528	361375	252284	20.9565	0.472	Green	5292
3	5900	P39954	SAHH_YEAST	Adenosylhomocysteinase OS Saccharomyces cerevisiae strain ATCC 204508 S288c GN SAH1 PE 1 SV 1	Regular	333486	0	49125.7	120	15	143	34.74	333962	135004	78486	7.829	0.3846	Green
3	5370	P05737	RL7A_YEAST	60S ribosomal protein L7 A OS Saccharomyces cerevisiae strain ATCC 204508 S288c GN RPL7A PE 1 SV	Regular	325980	0	27638.3	87	10	48	37.7	635024	354435	226684	20.554	0.5681	Green
3	5301	P46990	RL17B_YEAST	60S ribosomal protein L17 B OS Saccharomyces cerevisiae strain ATCC 204508 S288c GN RPL17B PE 1	Regular	320947	0	20551.4	86	10	35	51.63	506788	98167.8	171794	5.6928	0.117	Green	5300
3	5292	Q12690	RL13A_YEAST	60S ribosomal protein L13 A OS Saccharomyces cerevisiae strain ATCC 204508 S288c GN RPL13A PE 1	Regular	316811	0	22554.1	107	10	35	53.27	636355	0	225631			Green	5293
3	5374	P29453	RL8B_YEAST	60S ribosomal protein L8 B OS Saccharomyces cerevisiae strain ATCC 204508 S288c GN RPL8B PE 1 SV	Regular	316222	0	28111.8	117	14	57	44.14	533493	156162	136921	9.056	0.2546	Green	5373
3	6395	P00445	SODC_YEAST	Superoxide dismutase Cu Zn OS Saccharomyces cerevisiae strain ATCC 204508 S288c GN SOD1 PE 1 S	Regular	315545	0	15854.6	105	9	45	71.43	651154	376042	274819	21.807	0.3457	Green
3	5369	P05739	RL6B_YEAST	60S ribosomal protein L6 B OS Saccharomyces cerevisiae strain ATCC 204508 S288c GN RPL6B PE 1 SV	Regular	303934	0	19986.5	65	7	42	43.75	344879	133944	119140	7.7675	0.1552	Green	5368
3	5290	P0CX53	RL12A_YEAST	60S ribosomal protein L12 A OS Saccharomyces cerevisiae strain ATCC 204508 S288c GN RPL12A PE 1	Regular	300932	0	17822.6	86	9	38	58.18	285567	180623	101030	10.4745	0.1867	Green	17466
3	3152	P16861	K6PF1_YEAST	6 phosphofructokinase subunit alpha OS Saccharomyces cerevisiae strain ATCC 204508 S288c GN PFK1	Regular	296804	0	107970	148	24	283	37.59	331932	154013	111531	8.9314	0.9643	Green	3153
3	5294	P36105	RL14A_YEAST	60S ribosomal protein L14 A OS Saccharomyces cerevisiae strain ATCC 204508 S288c GN RPL14A PE 1	Regular	295691	0	15167.1	83	9	35	51.45	362326	268336	121985	15.5611	0.236	Green
3	5368	Q02326	RL6A_YEAST	60S ribosomal protein L6 A OS Saccharomyces cerevisiae strain ATCC 204508 S288c GN RPL6A PE 1 SV	Regular	293978	0	19961.5	63	7	41	44.32	368413	155852	115923	9.038	0.1804	Green	5369
3	5733	P0CX35	RS4A_YEAST	40S ribosomal protein S4 A OS Saccharomyces cerevisiae strain ATCC 204508 S288c GN RPS4A PE 1 SV	Regular	283493	0	29410.2	83	10	61	41.76	444843	257017	105508	14.9047	0.4383	Green
3	5735	P26783	RS5_YEAST	40S ribosomal protein S5 OS Saccharomyces cerevisiae strain ATCC 204508 S288c GN RPS5 PE 1 SV 3	Regular	281635	0	25038.6	75	10	46	55.11	510187	439042	184388	25.4605	0.6375	Green	1859 1860
3	5719	B3RHV0	RS3A1_YEAS1	40S ribosomal protein S1 A OS Saccharomyces cerevisiae strain RM11 1a GN RPS1A PE 3 SV 1	Regular	277879	0	28743.4	121	13	68	48.63	751532	382552	246909	22.1845	0.6377	Green	5730
3	5286	P41805	RL10_YEAST	60S ribosomal protein L10 OS Saccharomyces cerevisiae strain ATCC 204508 S288c GN RPL10 PE 1 SV	Regular	268297	0	25361.4	148	15	74	64.25	629916	275423	214858	15.972	0.4051	Green
3	2860	Q8J2M3	HSP82_ASHGO	Heat shock protein HSP82 OS Ashbya gossypii strain ATCC 10895 CBS 109 51 FGSC 9923 NRRL Y 105	Regular	264456	0	80695.6	69	10	150	18.61	212030	3044.42	62766	0.1765	0.0142	Green	2861 2824
3	5373	P17076	RL8A_YEAST	60S ribosomal protein L8 A OS Saccharomyces cerevisiae strain ATCC 204508 S288c GN RPL8A PE 1 SV	Regular	262026	0	28124.8	95	12	57	39.45	458782	89441	119355	5.1868	0.1459	Green	5374
3	3461	P38999	LYS9_YEAST	Saccharopine dehydrogenase NADP L glutamate forming OS Saccharomyces cerevisiae strain ATCC 2	Regular	256977	0	48917.9	133	18	119	51.79	482938	244525	132407	14.1802	0.6937	Green
3	2884	P04806	HXKA_YEAST	Hexokinase 1 OS Saccharomyces cerevisiae strain ATCC 204508 S288c GN HXK1 PE 1 SV 2	Regular	253898	0	53738.5	167	19	119	54.02	669077	323242	257883	18.7451	1.0073	Green	2885
3	7156	P34760	TSA1_YEAST	Peroxiredoxin TSA1 OS Saccharomyces cerevisiae strain ATCC 204508 S288c GN TSA1 PE 1 SV 3	Regular	252094	0	21589.8	111	11	58	54.59	681834	529242	356219	30.6912	0.6626	Green
3	5311	Q02753	RL21A_YEAST	60S ribosomal protein L21 A OS Saccharomyces cerevisiae strain ATCC 204508 S288c GN RPL21A PE 1	Regular	247220	0	18242.2	69	8	35	48.75	401673	245077	134776	14.2122	0.2593	Green
3	2725	P00815	HIS2_YEAST	Histidine biosynthesis trifunctional protein OS Saccharomyces cerevisiae strain ATCC 204508 S288c	Regular	244872	0	87721.4	125	17	207	31.79	294861	101120	95365	5.864	0.5144	Green
3	5683	P02407	RS17A_YEAST	40S ribosomal protein S17 A OS Saccharomyces cerevisiae strain ATCC 204508 S288c GN RPS17A PE 1	Regular	241094	0	15788.4	82	8	37	58.09	382101	297303	146458	17.2409	0.2722	Green
3	2858	P32589	HSP7F_YEAST	Heat shock protein homolog SSE1 OS Saccharomyces cerevisiae strain ATCC 204508 S288c GN SSE1 PE	Regular	240827	0	77366.6	130	17	162	27.85	439338	191407	110038	11.0999	0.8588	Green	2857 2855
3	5716	P25443	RS2_YEAST	40S ribosomal protein S2 OS Saccharomyces cerevisiae strain ATCC 204508 S288c GN RPS2 PE 1 SV 3	Regular	236158	0	27449.8	92	8	55	35.43	498555	274053	144689	15.8926	0.4362	Green
3	5695	P0C0W1	RS22A_YEAST	40S ribosomal protein S22 A OS Saccharomyces cerevisiae strain ATCC 204508 S288c GN RPS22A PE 1	Regular	235319	0	14626.1	71	8	28	66.92	268529	207427	75638	12.0289	0.1759	Green
3	5333	P0C2H8	RL31A_YEAST	60S ribosomal protein L31 A OS Saccharomyces cerevisiae strain ATCC 204508 S288c GN RPL31A PE 1	Regular	232499	0	12953.1	72	6	26	52.21	245866	186407	77497	10.8099	0.14	Green
3	5367	P26321	RL5_YEAST	60S ribosomal protein L5 OS Saccharomyces cerevisiae strain ATCC 204508 S288c GN RPL5 PE 1 SV 4	Regular	229104	0	33714.9	83	8	66	34.01	330592	210627	114536	12.2145	0.4118	Green
3	2960	P06168	ILV5_YEAST	Ketol acid reductoisomerase mitochondrial OS Saccharomyces cerevisiae strain ATCC 204508 S288c	Regular	224511	0	44368.5	96	9	121	34.94	332359	192783	120247	11.1797	0.496	Green
3	2838	P15992	HSP26_YEAST	Heat shock protein 26 OS Saccharomyces cerevisiae strain ATCC 204508 S288c GN HSP26 PE 1 SV 3	Regular	223588	0	23879.6	85	10	43	63.08	502128	345503	197767	20.036	0.4785	Green
3	5309	P0CX23	RL20A_YEAST	60S ribosomal protein L20 A OS Saccharomyces cerevisiae strain ATCC 204508 S288c GN RPL20A PE 1	Regular	220205	0	20436.8	67	7	41	40.7	324751	229445	102242	13.3057	0.2719	Green
3	2108	P07149	FAS1_YEAST	Fatty acid synthase subunit beta OS Saccharomyces cerevisiae strain ATCC 204508 S288c GN FAS1 PE	Regular	216113	0	228692	208	36	455	25.01	467236	98776	130898	5.7281	1.31	Green	2107
3	3042	P00817	IPYR_YEAST	Inorganic pyrophosphatase OS Saccharomyces cerevisiae strain ATCC 204508 S288c GN IPP1 PE 1 SV 4	Regular	215899	0	32299.6	67	8	64	30.66	209099	146526	64112	8.4972	0.2745	Green	3040
3	1856	P36008	EF1G2_YEAST	Elongation factor 1 gamma 2 OS Saccharomyces cerevisiae strain ATCC 204508 S288c GN TEF4 PE 1 SV	Regular	203771	0	46520.2	80	15	98	37.62	244450	152911	66979	8.8674	0.4125	Green	1855
3	4597	Q757Q0	PGK_ASHGO	Phosphoglycerate kinase OS Ashbya gossypii strain ATCC 10895 CBS 109 51 FGSC 9923 NRRL Y 1056	Regular	203488	0	44168.7	69	5	87	15.42	657056	0	398439			Green	4598
3	6816	P15019	TAL1_YEAST	Transaldolase OS Saccharomyces cerevisiae strain ATCC 204508 S288c GN TAL1 PE 1 SV 4	Regular	202107	0	37036.4	83	13	97	53.43	240877	128906	68778	7.4754	0.2769	Green
3	2837	P22943	HSP12_YEAST	12 kDa heat shock protein OS Saccharomyces cerevisiae strain ATCC 204508 S288c GN HSP12 PE 1 SV	Regular	200568	0	11692.7	80	8	29	56.88	366993	297409	157417	17.247	0.2017	Green
3	2852	P0CS90	HSP77_YEAST	Heat shock protein SSC1 mitochondrial OS Saccharomyces cerevisiae strain ATCC 204508 S288c GN S	Regular	199364	0	70627.9	94	16	131	25.84	271550	103109	76759	5.9794	0.4223	Green	2856
3	5700	P0CX31	RS24A_YEAST	40S ribosomal protein S24 A OS Saccharomyces cerevisiae strain ATCC 204508 S288c GN RPS24A PE 1	Regular	198559	0	15328.8	75	10	31	57.78	455705	229953	119392	13.3352	0.2044	Green
3	2239	P08524	FPPS_YEAST	Farnesyl pyrophosphate synthase OS Saccharomyces cerevisiae strain ATCC 204508 S288c GN ERG20 PE	Regular	194456	0	40483.5	71	11	124	51.42	190916	105311	46314	6.1071	0.2472	Green
3	8	P38720	6PGD1_YEAST	6 phosphogluconate dehydrogenase decarboxylating 1 OS Saccharomyces cerevisiae strain ATCC 204508	Regular	192395	0	53543.4	115	17	150	40.08	361175	192730	127167	11.1766	0.5984	Green	9
3	5736	P0CX37	RS6A_YEAST	40S ribosomal protein S6 A OS Saccharomyces cerevisiae strain ATCC 204508 S288c GN RPS6A PE 1 SV	Regular	191134	0	26996.4	71	8	58	33.47	291927	209436	97258	12.1454	0.3279	Green
3	5321	P04456	RL25_YEAST	60S ribosomal protein L25 OS Saccharomyces cerevisiae strain ATCC 204508 S288c GN RPL25 PE 1 SV	Regular	190707	0	15757.6	49	6	26	40.85	225724	191033	62861	11.0782	0.1746	Green
3	7007	P23254	TKT1_YEAST	Transketolase 1 OS Saccharomyces cerevisiae strain ATCC 204508 S288c GN TKL1 PE 1 SV 4	Regular	190296	0	73805.7	119	18	105	29.85	291426	140394	101053	8.1416	0.6009	Green
3	5380	P05319	RLA2_YEAST	60S acidic ribosomal protein P2 alpha OS Saccharomyces cerevisiae strain ATCC 204508 S288c GN RP	Regular	190213	0	10745.8	24	3	14	21.7	67501	99237	14881	5.7548	0.0618	Green
3	487	P32449	AROG_YEAST	Phospho 2 dehydro 3 deoxyheptonate aldolase tyrosine inhibited OS Saccharomyces cerevisiae strain	Regular	189196	0	39749.2	52	7	96	21.08	186704	149758	48374	8.6846	0.3452	Green	486
3	5324	P0C2H6	RL27A_YEAST	60S ribosomal protein L27 A OS Saccharomyces cerevisiae strain ATCC 204508 S288c GN RPL27A PE 1	Regular	186972	0	15531.3	99	10	21	59.56	424850	201369	94342	11.6776	0.1814	Green
3	5707	P05759	RS27A_YEAST	Ubiquitin 40S ribosomal protein S31 OS Saccharomyces cerevisiae strain ATCC 204508 S288c GN RPS3	Regular	186768	0	17216.2	51	8	69	43.42	280670	240697	78254	13.9582	0.2403	Green	5353
3	5687	P07280	RS19A_YEAST	40S ribosomal protein S19 A OS Saccharomyces cerevisiae strain ATCC 204508 S288c GN RPS19A PE 1	Regular	183708	0	15917.1	56	5	33	33.33	208160	162909	64001	9.4472	0.1504	Green
3	2109	P19097	FAS2_YEAST	Fatty acid synthase subunit alpha OS Saccharomyces cerevisiae strain ATCC 204508 S288c GN FAS2 P	Regular	183081	0	206947	152	34	464	25.33	409006	79151	79562	4.59	0.9499	Green
3	304	P54115	ALDH6_YEAST	Magnesium activated aldehyde dehydrogenase cytosolic OS Saccharomyces cerevisiae strain ATCC 20450	Regular	182753	0	54414.3	95	12	137	31.4	283354	117731	90082	6.8273	0.3715	Green
3	5375	P05738	RL9A_YEAST	60S ribosomal protein L9 A OS Saccharomyces cerevisiae strain ATCC 204508 S288c GN RPL9A PE 1 SV	Regular	181502	0	21569	81	9	55	43.46	305373	177712	71275	10.3057	0.2223	Green
3	6744	P46655	SYEC_YEAST	Glutamate tRNA ligase cytoplasmic OS Saccharomyces cerevisiae strain ATCC 204508 S288c GN GUS1	Regular	180432	0	80842.9	65	12	211	20.06	207453	138404	58441	8.0262	0.6489	Green
3	3153	P16862	K6PF2_YEAST	6 phosphofructokinase subunit beta OS Saccharomyces cerevisiae strain ATCC 204508 S288c GN PFK2	Regular	178621	0	104618	104	18	235	26.38	213702	73784	58907	4.2788	0.4476	Green	3152
3	5743	O13516	RS9A_YEAST	40S ribosomal protein S9 A OS Saccharomyces cerevisiae strain ATCC 204508 S288c GN RPS9A PE 1 SV	Regular	175943	0	22442.8	78	11	47	47.72	509461	267924	165841	15.5372	0.3487	Green
3	2819	P31539	HS104_YEAST	Heat shock protein 104 OS Saccharomyces cerevisiae strain ATCC 204508 S288c GN HSP104 PE 1 SV 2	Regular	175459	0	102035	114	22	231	23.13	350557	175712	88081	10.1897	1.0397	Green
3	5672	P0CX47	RS11A_YEAST	40S ribosomal protein S11 A OS Saccharomyces cerevisiae strain ATCC 204508 S288c GN RPS11A PE 1	Regular	174628	0	17748.9	73	8	48	44.87	512818	360605	161648	20.9118	0.3712	Green
3	5298	P26784	RL16A_YEAST	60S ribosomal protein L16 A OS Saccharomyces cerevisiae strain ATCC 204508 S288c GN RPL16A PE 1	Regular	174136	0	22201.1	57	7	46	29.65	189434	95465.4	57180	5.5361	0.1229	Green	5299
3	58	Q75D00	ACT_ASHGO	Actin OS Ashbya gossypii strain ATCC 10895 CBS 109 51 FGSC 9923 NRRL Y 1056 GN ACT1 PE 2 SV	Regular	173918	0	41732.9	95	12	93	35.64	404041	168354	106020	9.763	0.4074	Green
3	5296	P05748	RL15A_YEAST	60S ribosomal protein L15 A OS Saccharomyces cerevisiae strain ATCC 204508 S288c GN RPL15A PE 1	Regular	173803	0	24422.2	47	4	41	23.04	313822	230988	107903	13.3952	0.3271	Green
3	5326	P02406	RL28_YEAST	60S ribosomal protein L28 OS Saccharomyces cerevisiae strain ATCC 204508 S288c GN RPL28 PE 1 SV	Regular	173607	0	16721.6	44	4	29	24.16	195201	166382	65475	9.6486	0.1613	Green
3	3454	P38998	LYS1_YEAST	Saccharopine dehydrogenase NAD L lysine forming OS Saccharomyces cerevisiae strain ATCC 20450	Regular	172946	0	41464.9	69	8	113	33.24	225565	167600	83594	9.7193	0.403	Green	3453
3	1490	P14832	CYPH_YEAST	Peptidyl prolyl cis trans isomerase OS Saccharomyces cerevisiae strain ATCC 204508 S288c GN CPR1	Regular	171411	0	17390.7	45	5	44	24.07	260310	155476	98156	9.0162	0.1568	Green
3	2564	P16474	GRP78_YEAST	78 kDa glucose regulated protein homolog OS Saccharomyces cerevisiae strain ATCC 204508 S288c GN	Regular	166612	0	74468.1	38	5	127	6.89	159621	13069	45883	0.7579	0.0564	Green	2845 2846
3	5351	Q759R7	RL3_ASHGO	60S ribosomal protein L3 OS Ashbya gossypii strain ATCC 10895 CBS 109 51 FGSC 9923 NRRL Y 105	Regular	163711	0	43662.5	68	9	82	25.26	335388	47222.8	90891	2.7385	0.1196	Green	5352
3	2347	P38011	GBLP_YEAST	Guanine nucleotide binding protein subunit beta like protein OS Saccharomyces cerevisiae strain ATC	Regular	162989	0	34805.4	86	10	67	45.14	385347	302636	172305	17.5501	0.6108	Green
3	2886	P17709	HXKG_YEAST	Glucokinase 1 OS Saccharomyces cerevisiae strain ATCC 204508 S288c GN GLK1 PE 1 SV 1	Regular	161998	0	55377.6	88	15	130	31	198306	94131	52310	5.4587	0.3023	Green
3	7387	P17255	VATA_YEAST	V type proton ATPase catalytic subunit A OS Saccharomyces cerevisiae strain ATCC 204508 S288c GN	Regular	157918	0	118637	119	27	306	25.77	235865	78742	61097	4.5663	0.5417	Green	7386
3	6630	P39015	STM1_YEAST	Suppressor protein STM1 OS Saccharomyces cerevisiae strain ATCC 204508 S288c GN STM1 PE 1 SV 3	Regular	157756	0	29995	106	11	55	53.48	610654	318681	203576	18.4806	0.5543	Green
3	5676	P06367	RS14A_YEAST	40S ribosomal protein S14 A OS Saccharomyces cerevisiae strain ATCC 204508 S288c GN RPS14A PE 1	Regular	155226	0	14536.6	60	7	34	47.45	274440	178895	78456	10.3743	0.1508	Green
3	483	P53090	ARO8_YEAST	Aromatic aminoadipate aminotransferase 1 OS Saccharomyces cerevisiae strain ATCC 204508 S288c GN	Regular	153759	0	56178	77	13	123	29.2	153015	81949	42037	4.7523	0.267	Green
3	6742	P04802	SYDC_YEAST	Aspartate tRNA ligase cytoplasmic OS Saccharomyces cerevisiae strain ATCC 204508 S288c GN DPS1	Regular	152550	0	63515.6	97	14	141	33.21	292231	149961	93381	8.6964	0.5524	Green
3	5675	P05756	RS13_YEAST	40S ribosomal protein S13 OS Saccharomyces cerevisiae strain ATCC 204508 S288c GN RPS13 PE 1 SV	Regular	152244	0	17028.9	55	7	26	47.02	178063	106562	59837	6.1796	0.1052	Green
3	5299	P26785	RL16B_YEAST	60S ribosomal protein L16 B OS Saccharomyces cerevisiae strain ATCC 204508 S288c GN RPL16B PE 1	Regular	151951	0	22249.1	74	8	47	39.9	330474	116040	77924	6.7293	0.1497	Green	5298
3	5337	P38061	RL32_YEAST	60S ribosomal protein L32 OS Saccharomyces cerevisiae strain ATCC 204508 S288c GN RPL32 PE 1 SV	Regular	150597	0	14771.3	45	6	33	41.54	254366	191408	65844	11.0999	0.164	Green
3	1857	Q754C8	EF2_ASHGO	Elongation factor 2 OS Ashbya gossypii strain ATCC 10895 CBS 109 51 FGSC 9923 NRRL Y 1056 GN	Regular	147454	0	93546.6	94	13	222	21.14	471813	15106.1	175036	0.876	0.0819	Green	1858
3	5338	P05744	RL33A_YEAST	60S ribosomal protein L33 A OS Saccharomyces cerevisiae strain ATCC 204508 S288c GN RPL33A PE 1	Regular	144999	0	12154.1	56	6	21	39.25	234672	127022	79751	7.3661	0.0895	Green	5339
3	2546	P41277	GPP1_YEAST	DL glycerol 3 phosphatase 1 OS Saccharomyces cerevisiae strain ATCC 204508 S288c GN RHR2 PE 1	Regular	144322	0	27947	46	5	66	27.2	156132	125611	49261	7.2843	0.2036	Green
3	5730	Q756Y3	RS3A_ASHGO	40S ribosomal protein S1 OS Ashbya gossypii strain ATCC 10895 CBS 109 51 FGSC 9923 NRRL Y 105	Regular	143300	0	28919.6	82	10	69	35.94	558966	20515.1	192037	1.1897	0.0344	Green	5719
3	1860	P53978	EF3B_YEAST	Elongation factor 3B OS Saccharomyces cerevisiae strain ATCC 204508 S288c GN HEF3 PE 1 SV 2	Regular	142728	0	115869	68	10	315	10.34	260806	5188.38	99065	0.3009	0.0349	Green	1859 5735
3	5680	P0CX51	RS16A_YEAST	40S ribosomal protein S16 A OS Saccharomyces cerevisiae strain ATCC 204508 S288c GN RPS16A PE 1	Regular	141488	0	15847.5	56	7	31	44.06	224769	185139	75015	10.7364	0.1701	Green
3	5690	P0C0V8	RS21A_YEAST	40S ribosomal protein S21 A OS Saccharomyces cerevisiae strain ATCC 204508 S288c GN RPS21A PE 1	Regular	141016	0	9745.85	47	6	22	73.56	160189	124083	47942	7.1957	0.0701	Green
3	7518	Q12363	WTM1_YEAST	Transcriptional modulator WTM1 OS Saccharomyces cerevisiae strain ATCC 204508 S288c GN WTM1 PE 1	Regular	141003	0	48382.8	79	11	73	30.89	231417	112330	52242	6.5141	0.3152	Green
3	5685	P0CX55	RS18A_YEAST	40S ribosomal protein S18 A OS Saccharomyces cerevisiae strain ATCC 204508 S288c GN RPS18A PE 1	Regular	139813	0	17037.6	63	9	42	56.85	243657	190688	71392	11.0582	0.1884	Green
3	5740	P48164	RS7B_YEAST	40S ribosomal protein S7 B OS Saccharomyces cerevisiae strain ATCC 204508 S288c GN RPS7B PE 1 SV	Regular	139580	0	21634.3	66	10	47	54.21	240510	94855	65087	5.5007	0.119	Green	5739
3	5323	P53221	RL26B_YEAST	60S ribosomal protein L26 B OS Saccharomyces cerevisiae strain ATCC 204508 S288c GN RPL26B PE 1	Regular	139341	0	14234.7	70	9	29	48.82	227747	108207	79859	6.275	0.0893	Green	16667 5322
3	545	P49090	ASNS2_YEAST	Asparagine synthetase glutamine hydrolyzing 2 OS Saccharomyces cerevisiae strain ATCC 204508 S2	Regular	138441	0	64593.4	88	15	164	38.11	201167	99770	54723	5.7858	0.3737	Green	544
3	5708	P38711	RS27B_YEAST	40S ribosomal protein S27 B OS Saccharomyces cerevisiae strain ATCC 204508 S288c GN RPS27B PE 1	Regular	131415	0	8865.38	36	4	30	46.34	366870	318469	139919	18.4683	0.1637	Green
3	3157	B3LG61	KAD1_YEAS1	Adenylate kinase 1 OS Saccharomyces cerevisiae strain RM11 1a GN ADK1 PE 3 SV 1	Regular	131077	0	24254.8	55	10	63	51.35	160709	85017	32741	4.9302	0.1196	Green	3156
3	2781	P48570	HOSC_YEAST	Homocitrate synthase cytosolic isozyme OS Saccharomyces cerevisiae strain ATCC 204508 S288c GN	Regular	130179	0	47099	108	19	127	48.83	247129	90827.2	55402	5.2672	0.2481	Green	2782
3	2474	P37291	GLYC_YEAST	Serine hydroxymethyltransferase cytosolic OS Saccharomyces cerevisiae strain ATCC 204508 S288c	Regular	129394	0	52218.6	84	18	122	44.56	199863	106985	49896	6.2042	0.324	Green	2473
3	1492	P31373	CYS3_YEAST	Cystathionine gamma lyase OS Saccharomyces cerevisiae strain ATCC 204508 S288c GN CYS3 PE 1 SV 2	Regular	126804	0	42542.1	68	8	61	36.04	251380	204175	76879	11.8403	0.5037	Green
3	6760	P15180	SYKC_YEAST	Lysine tRNA ligase cytoplasmic OS Saccharomyces cerevisiae strain ATCC 204508 S288c GN KRS1 PE	Regular	125520	0	67958.8	76	11	208	20.98	136502	72801	38322	4.2218	0.2869	Green
3	5322	P05743	RL26A_YEAST	60S ribosomal protein L26 A OS Saccharomyces cerevisiae strain ATCC 204508 S288c GN RPL26A PE 1	Regular	122250	0	14233.7	57	8	29	40.16	196257	0	66552			Green	5323 16667
3	2152	P39676	FHP_YEAST	Flavohemoprotein OS Saccharomyces cerevisiae strain ATCC 204508 S288c GN YHB1 PE 1 SV 2	Regular	122086	0	44646.5	78	10	106	33.33	303513	165646	119311	9.606	0.4289	Green
3	6971	P16120	THRC_YEAST	Threonine synthase OS Saccharomyces cerevisiae strain ATCC 204508 S288c GN THR4 PE 1 SV 1	Regular	121833	0	57474.3	62	10	110	22.57	204074	139880	40304	8.1118	0.4662	Green
3	3820	P41940	MPG1_YEAST	Mannose 1 phosphate guanyltransferase OS Saccharomyces cerevisiae strain ATCC 204508 S288c GN PS	Regular	117866	0	39566	55	8	101	31.02	177886	147920	66172	8.578	0.3394	Green	3818 3819
3	2782	Q12122	HOSM_YEAST	Homocitrate synthase mitochondrial OS Saccharomyces cerevisiae strain ATCC 204508 S288c GN LYS2	Regular	116924	0	48594.4	92	16	128	41.36	198898	31319.8	45654	1.8163	0.0883	Green	2781
3	4992	P07259	PYR1_YEAST	Protein URA2 OS Saccharomyces cerevisiae strain ATCC 204508 S288c GN URA2 PE 1 SV 5	Regular	115938	0	245041	103	29	552	18.16	177767	22398	50391	1.2989	0.3183	Green	969 968 4991
3	6783	P07806	SYV_YEAST	Valine tRNA ligase mitochondrial OS Saccharomyces cerevisiae strain ATCC 204508 S288c GN VAS1	Regular	115626	0	125770	95	18	343	19.93	185987	96030	45712	5.5689	0.7004	Green
3	1163	P00890	CISY1_YEAST	Citrate synthase mitochondrial OS Saccharomyces cerevisiae strain ATCC 204508 S288c GN CIT1 PE	Regular	113503	0	53360.1	47	7	92	17.54	124046	100004	33615	5.7993	0.3095	Green
3	2856	P39987	HSP7E_YEAST	Heat shock protein SSC3 mitochondrial OS Saccharomyces cerevisiae strain ATCC 204508 S288c GN E	Regular	113239	0	70084.5	56	10	129	13.82	147221	36260.3	44570	2.1028	0.1474	Green	2852
3	2941	A6ZQJ1	IF4A_YEAS7	ATP dependent RNA helicase eIF4A OS Saccharomyces cerevisiae strain YJM789 GN TIF1 PE 3 SV 1	Regular	112403	0	44697.3	73	13	98	40	141174	79019	41823	4.5824	0.2048	Green	2940
3	2300	Q758L0	G6PI_ASHGO	Glucose 6 phosphate isomerase OS Ashbya gossypii strain ATCC 10895 CBS 109 51 FGSC 9923 NRRL	Regular	110055	0	61257.1	42	6	88	11.35	120370	0	39940			Green	2301
3	5353	P0CH08	RL401_YEAST	Ubiquitin 60S ribosomal protein L40 OS Saccharomyces cerevisiae strain ATCC 204508 S288c GN RPL4	Regular	109248	0	14554	24	4	43	25.78	172308	0	52431			Green	5707
3	5705	P39938	RS26A_YEAST	40S ribosomal protein S26 A OS Saccharomyces cerevisiae strain ATCC 204508 S288c GN RPS26A PE 1	Regular	108031	0	13504.8	39	4	40	33.61	159526	154134	50734	8.9384	0.1207	Green
3	9378	Q08245	ZEO1_YEAST	Protein ZEO1 OS Saccharomyces cerevisiae strain ATCC 204508 S288c GN ZEO1 PE 1 SV 3	Regular	104829	0	12589	41	4	30	30.97	354874	332919	166080	19.3063	0.243	Green
3	3453	Q75BV4	LYS1_ASHGO	Saccharopine dehydrogenase NAD L lysine forming OS Ashbya gossypii strain ATCC 10895 CBS 10	Regular	102778	0	40973.8	21	3	118	13.17	78428	0	23823			Green	3454
3	969	P03965	CARB_YEAST	Carbamoyl phosphate synthase arginine specific large chain OS Saccharomyces cerevisiae strain ATCC	Regular	101926	0	123916	88	20	268	23.7	163440	78404	54326	4.5467	0.5634	Green	968 4992
3	5674	P48589	RS12_YEAST	40S ribosomal protein S12 OS Saccharomyces cerevisiae strain ATCC 204508 S288c GN RPS12 PE 1 SV	Regular	100589	0	15471.7	47	8	24	53.15	185007	148041	56998	8.585	0.1328	Green
3	1056	P25694	CDC48_YEAST	Cell division control protein 48 OS Saccharomyces cerevisiae strain ATCC 204508 S288c GN CDC48 P	Regular	98465.8	0	91996.2	55	14	190	17.6	98686	73489	31967	4.2617	0.3921	Green
3	5339	P41056	RL33B_YEAST	60S ribosomal protein L33 B OS Saccharomyces cerevisiae strain ATCC 204508 S288c GN RPL33B PE 1	Regular	97719.8	0	12168.1	39	4	21	30.84	163479	64105.6	49792	3.7175	0.0452	Green	5338
3	5302	P0CX49	RL18A_YEAST	60S ribosomal protein L18 A OS Saccharomyces cerevisiae strain ATCC 204508 S288c GN RPL18A PE 1	Regular	94740.4	0	20563.2	58	7	44	30.65	363156	230654	118326	13.3758	0.275	Green
3	4505	P17967	PDI_YEAST	Protein disulfide isomerase OS Saccharomyces cerevisiae strain ATCC 204508 S288c GN PDI1 PE 1 SV	Regular	94501.9	0	58227.3	43	7	122	13.79	96771	67992	22859	3.9429	0.2296	Green
3	5741	P0CX39	RS8A_YEAST	40S ribosomal protein S8 A OS Saccharomyces cerevisiae strain ATCC 204508 S288c GN RPS8A PE 1 SV	Regular	92980.7	0	22489.7	66	6	52	41.5	429027	288070	200946	16.7054	0.3757	Green
3	2855	P32590	HSP79_YEAST	Heat shock protein homolog SSE2 OS Saccharomyces cerevisiae strain ATCC 204508 S288c GN SSE2 PE	Regular	92867.1	0	77620.9	61	10	176	14.57	154691	17597.5	35186	1.0205	0.0792	Green	2857 2858
3	3694	P05694	METE_YEAST	5 methyltetrahydropteroyltriglutamate homocysteine methyltransferase OS Saccharomyces cerevisiae s	Regular	92235.5	0	85860.1	94	18	161	32.07	221179	114431	61526	6.636	0.5698	Green
3	5287	P0C0W9	RL11A_YEAST	60S ribosomal protein L11 A OS Saccharomyces cerevisiae strain ATCC 204508 S288c GN RPL11A PE 1	Regular	88720.8	0	19719.7	48	8	37	38.51	187477	121129	54298	7.0244	0.1385	Green
3	766	P38891	BCA1_YEAST	Branched chain amino acid aminotransferase mitochondrial OS Saccharomyces cerevisiae strain ATCC 2	Regular	88642.7	0	43596.1	60	13	98	37.4	163861	94784.8	63860	5.4967	0.2396	Green	767
3	2885	P04807	HXKB_YEAST	Hexokinase 2 OS Saccharomyces cerevisiae strain ATCC 204508 S288c GN HXK2 PE 1 SV 4	Regular	87627.3	0	53942.6	65	13	113	41.36	192716	67506.8	62191	3.9148	0.2112	Green	2884
3	3695	P10659	METK1_YEAST	S adenosylmethionine synthase 1 OS Saccharomyces cerevisiae strain ATCC 204508 S288c GN SAM1 PE	Regular	86793.2	0	41818.4	37	7	103	21.2	102479	70976	23200	4.116	0.1721	Green
3	35	P31787	ACBP_YEAST	Acyl CoA binding protein OS Saccharomyces cerevisiae strain ATCC 204508 S288c GN ACB1 PE 1 SV 3	Regular	86469.3	0	10061.4	40	3	22	56.32	102326	102326	25866	5.934	0.0597	Green	33
3	3040	Q757J8	IPYR_ASHGO	Inorganic pyrophosphatase OS Ashbya gossypii strain ATCC 10895 CBS 109 51 FGSC 9923 NRRL Y 10	Regular	86420.5	0	32277.7	14	3	67	10.1	41695	2192.25	6903	0.1271	0.0041	Green	3042
3	4094	P36010	NDK_YEAST	Nucleoside diphosphate kinase OS Saccharomyces cerevisiae strain ATCC 204508 S288c GN YNK1 PE 1	Regular	84927.8	0	17166.7	38	5	42	36.6	114938	99467	34464	5.7682	0.099	Green
3	7388	P16140	VATB_YEAST	V type proton ATPase subunit B OS Saccharomyces cerevisiae strain ATCC 204508 S288c GN VMA2 PE 1	Regular	84875	0	57749.4	72	11	106	29.01	135772	62073	40252	3.5997	0.2079	Green
3	703	P07251	ATPA_YEAST	ATP synthase subunit alpha mitochondrial OS Saccharomyces cerevisiae strain ATCC 204508 S288c G	Regular	84038.8	0	58608.1	49	8	119	17.61	85288	47673	21281	2.7646	0.162	Green
3	932	P07245	C1TC_YEAST	C 1 tetrahydrofolate synthase cytoplasmic OS Saccharomyces cerevisiae strain ATCC 204508 S288c	Regular	83878.1	0	102205	71	15	197	22.2	108516	39732	24405	2.3041	0.2355	Green	933
3	5702	Q3E792	RS25A_YEAST	40S ribosomal protein S25 A OS Saccharomyces cerevisiae strain ATCC 204508 S288c GN RPS25A PE 1	Regular	83657.9	0	12039.2	37	3	24	21.3	153021	133579	38414	7.7464	0.0933	Green
3	2857	Q74ZJ0	HSP7F_ASHGO	Heat shock protein homolog SSE1 OS Ashbya gossypii strain ATCC 10895 CBS 109 51 FGSC 9923 NRR	Regular	83474.7	0	77381.5	45	8	162	14.63	127045	3259.49	26722	0.189	0.0146	Green	2858 2855
3	71	P38113	ADH5_YEAST	Alcohol dehydrogenase 5 OS Saccharomyces cerevisiae strain ATCC 204508 S288c GN ADH5 PE 1 SV 1	Regular	82069.6	0	37648.2	33	4	83	16.24	281448	14132.1	141974	0.8195	0.0309	Green	65
3	68	P07246	ADH3_YEAST	Alcohol dehydrogenase 3 mitochondrial OS Saccharomyces cerevisiae strain ATCC 204508 S288c GN A	Regular	81941.8	0	40369.6	46	9	98	29.6	324153	30458	127418	1.7663	0.0713	Green	65
3	970	P07267	CARP_YEAST	Saccharopepsin OS Saccharomyces cerevisiae strain ATCC 204508 S288c GN PEP4 PE 1 SV 1	Regular	81414.6	0	44499.1	37	6	79	21.98	140986	128285	30519	7.4394	0.331	Green
3	3579	P17505	MDHM_YEAST	Malate dehydrogenase mitochondrial OS Saccharomyces cerevisiae strain ATCC 204508 S288c GN MDH1	Regular	81050.7	0	35650	71	13	60	55.99	134699	67190	38944	3.8964	0.1389	Green
3	3353	P06208	LEU1_YEAST	2 isopropylmalate synthase OS Saccharomyces cerevisiae strain ATCC 204508 S288c GN LEU4 PE 1 SV	Regular	78956.7	0	68409	60	15	180	24.72	111620	56419.4	21248	3.2718	0.2238	Green	3360
3	3678	P06106	MET17_YEAST	Protein MET17 OS Saccharomyces cerevisiae strain ATCC 204508 S288c GN MET17 PE 1 SV 3	Regular	76876.9	0	48671.8	59	10	78	29.73	111668	64116	21004	3.7181	0.181	Green
3	6863	P35691	TCTP_YEAST	Translationally controlled tumor protein homolog OS Saccharomyces cerevisiae strain ATCC 204508 S	Regular	76627	0	18741.2	36	4	38	29.94	178391	166632	41840	9.6631	0.1811	Green
3	2746	P54839	HMCS_YEAST	Hydroxymethylglutaryl CoA synthase OS Saccharomyces cerevisiae strain ATCC 204508 S288c GN ERG13	Regular	76511.1	0	55013.6	62	11	147	30.35	124822	62760	39466	3.6395	0.2002	Green
3	5344	P05745	RL36A_YEAST	60S ribosomal protein L36 A OS Saccharomyces cerevisiae strain ATCC 204508 S288c GN RPL36A PE 1	Regular	75771.8	0	11124.2	23	3	22	33	113377	113377	42442	6.5748	0.0731	Green
3	5332	P14120	RL30_YEAST	60S ribosomal protein L30 OS Saccharomyces cerevisiae strain ATCC 204508 S288c GN RPL30 PE 1 SV	Regular	74994.3	0	11415.4	64	6	19	60.95	186268	142671	59328	8.2736	0.0944	Green	5331
3	4026	A6ZT99	NACA_YEAS7	Nascent polypeptide associated complex subunit alpha OS Saccharomyces cerevisiae strain YJM789 GN	Regular	74612.2	0	18709	29	3	27	20.11	61868	61868	14854	3.5878	0.0671	Green
3	4990	P32327	PYC2_YEAST	Pyruvate carboxylase 2 OS Saccharomyces cerevisiae strain ATCC 204508 S288c GN PYC2 PE 1 SV 2	Regular	73971.1	0	130167	71	14	276	18.14	95275	42223.2	33581	2.4486	0.3187	Green	4989
3	544	P49089	ASNS1_YEAST	Asparagine synthetase glutamine hydrolyzing 1 OS Saccharomyces cerevisiae strain ATCC 204508 S2	Regular	72790.6	0	64470.4	65	14	161	29.2	130022	53778	35190	3.1186	0.2011	Green	545
3	704	P00830	ATPB_YEAST	ATP synthase subunit beta mitochondrial OS Saccharomyces cerevisiae strain ATCC 204508 S288c GN	Regular	72736.2	0	54793.9	40	10	93	27.4	64140	33812	15332	1.9608	0.1074	Green
3	554	P22768	ASSY_YEAST	Argininosuccinate synthase OS Saccharomyces cerevisiae strain ATCC 204508 S288c GN ARG1 PE 1 SV	Regular	72635.4	0	46927.8	58	8	144	18.81	179911	149569	63199	8.6736	0.407	Green
3	2975	P50094	IMDH4_YEAST	Inosine 5 monophosphate dehydrogenase 4 OS Saccharomyces cerevisiae strain ATCC 204508 S288c GN	Regular	72517.1	0	56394.1	41	7	130	21.56	130650	66513.4	28481	3.8572	0.2175	Green	2973 2974 2972
3	472	P04076	ARLY_YEAST	Argininosuccinate lyase OS Saccharomyces cerevisiae strain ATCC 204508 S288c GN ARG4 PE 1 SV 2	Regular	72054.1	0	51989.3	49	7	156	21.81	150283	134929	38799	7.8247	0.4068	Green	470
3	6781	P04801	SYTC_YEAST	Threonine tRNA ligase cytoplasmic OS Saccharomyces cerevisiae strain ATCC 204508 S288c GN THS1	Regular	72016.3	0	84520.7	42	11	248	17.44	57405	38854	13265	2.2532	0.1904	Green
3	4407	P04147	PABP_YEAST	Polyadenylate binding protein cytoplasmic and nuclear OS Saccharomyces cerevisiae strain ATCC 2045	Regular	70703.6	0	64344.3	42	7	115	13.69	77451	44921	17608	2.605	0.1676	Green	4405
3	2974	P50095	IMDH3_YEAST	Inosine 5 monophosphate dehydrogenase 3 OS Saccharomyces cerevisiae strain ATCC 204508 S288c GN	Regular	70626.6	0	56585	55	9	113	24.09	161588	62246.8	35679	3.6098	0.2043	Green	2973 2975 2972
3	1613	P13663	DHAS_YEAST	Aspartate semialdehyde dehydrogenase OS Saccharomyces cerevisiae strain ATCC 204508 S288c GN HOM	Regular	70142.9	0	39543.8	51	9	132	24.66	139127	90244	39903	5.2333	0.2069	Green	1952 1953
3	4989	P11154	PYC1_YEAST	Pyruvate carboxylase 1 OS Saccharomyces cerevisiae strain ATCC 204508 S288c GN PYC1 PE 1 SV 2	Regular	69151.1	0	130100	56	11	268	13.67	73475	1437.8	25503	0.0834	0.0108	Green	4990
3	75	P47143	ADK_YEAST	Adenosine kinase OS Saccharomyces cerevisiae strain ATCC 204508 S288c GN ADO1 PE 1 SV 1	Regular	68452.9	0	36372.4	16	2	71	11.18	70060	199014	21855	11.541	0.4198	Green
3	5317	P04449	RL24A_YEAST	60S ribosomal protein L24 A OS Saccharomyces cerevisiae strain ATCC 204508 S288c GN RPL24A PE 1	Regular	68044	0	17613.6	22	3	31	20.65	165064	235902	55779	13.6802	0.241	Green
3	5710	Q3E7X9	RS28A_YEAST	40S ribosomal protein S28 A OS Saccharomyces cerevisiae strain ATCC 204508 S288c GN RPS28A PE 1	Regular	67636.6	0	7591.84	24	3	18	41.79	118979	99740	35718	5.784	0.0439	Green
3	1003	P32582	CBS_YEAST	Cystathionine beta synthase OS Saccharomyces cerevisiae strain ATCC 204508 S288c GN CYS4 PE 1 SV	Regular	67273.9	0	56022	73	13	107	36.49	126144	79737	39507	4.624	0.259	Green
3	767	P47176	BCA2_YEAST	Branched chain amino acid aminotransferase cytosolic OS Saccharomyces cerevisiae strain ATCC 20450	Regular	67247.7	0	41624.8	35	10	105	33.51	99554	51957.2	40210	3.013	0.1254	Green	766
3	4484	P10963	PCKA_YEAST	Phosphoenolpyruvate carboxykinase ATP OS Saccharomyces cerevisiae strain ATCC 204508 S288c GN	Regular	66032.9	0	60983.4	53	11	149	26.05	89957	56943	27922	3.3022	0.2014	Green	4481
3	6963	P41338	THIL_YEAST	Acetyl CoA acetyltransferase OS Saccharomyces cerevisiae strain ATCC 204508 S288c GN ERG10 PE 1	Regular	63801	0	41728.8	62	11	109	31.91	115682	78706	36446	4.5642	0.1905	Green
3	6762	P26637	SYLC_YEAST	Leucine tRNA ligase cytoplasmic OS Saccharomyces cerevisiae strain ATCC 204508 S288c GN CDC60	Regular	63160.2	0	124142	74	16	312	18.07	101902	46619	19665	2.7035	0.3356	Green
3	4332	P38219	OLA1_YEAST	Uncharacterized GTP binding protein OLA1 OS Saccharomyces cerevisiae strain ATCC 204508 S288c GN	Regular	62904.4	0	44174.2	32	4	147	11.93	49176	39585	10036	2.2956	0.1014	Green
3	8899	Q3E841	YN034_YEAST	Uncharacterized protein YNR034W A OS Saccharomyces cerevisiae strain ATCC 204508 S288c GN YNR034	Regular	62837	0	10781.4	30	6	21	61.22	75344	64648	22852	3.749	0.0404	Green
3	7150	P22217	TRX1_YEAST	Thioredoxin 1 OS Saccharomyces cerevisiae strain ATCC 204508 S288c GN TRX1 PE 1 SV 3	Regular	61782.3	0	11235	28	5	32	58.25	81454	47128.4	20149	2.733	0.0307	Green	7151
3	3362	P07264	LEUC_YEAST	3 isopropylmalate dehydratase OS Saccharomyces cerevisiae strain ATCC 204508 S288c GN LEU1 PE 1	Regular	60937.2	0	85794.7	66	14	263	19.26	137785	56847	32826	3.2966	0.2828	Green	3361
3	1770	P43616	DUG1_YEAST	Cys Gly metallodipeptidase DUG1 OS Saccharomyces cerevisiae strain ATCC 204508 S288c GN DUG1 PE	Regular	60665.5	0	52871.5	51	10	129	33.26	62650	35884	14404	2.0809	0.11	Green	1769
3	5928	P06105	SC160_YEAST	Protein SCP160 OS Saccharomyces cerevisiae strain ATCC 204508 S288c GN SCP160 PE 1 SV 3	Regular	60118.2	0	134810	30	8	274	9.41	54457	49103	12472	2.8475	0.3839	Green
3	7071	Q750Y8	TPIS_ASHGO	Triosephosphate isomerase OS Ashbya gossypii strain ATCC 10895 CBS 109 51 FGSC 9923 NRRL Y 10	Regular	59575.1	0	26782.2	49	5	69	33.87	136771	2578.75	55609	0.1495	0.004	Green	7073
3	3818	Q752H4	MPG1_ASHGO	Mannose 1 phosphate guanyltransferase OS Ashbya gossypii strain ATCC 10895 CBS 109 51 FGSC 9923	Regular	59358.8	0	39470.8	23	3	110	9.14	60710	0	19254			Green	3819 3820
3	5381	P10622	RLA3_YEAST	60S acidic ribosomal protein P1 beta OS Saccharomyces cerevisiae strain ATCC 204508 S288c GN RPP	Regular	59061.2	0	10667.6	17	1	16	15.09	75644	226932	32610	13.16	0.1404	Green
3	6755	P38088	SYG_YEAST	Glycine tRNA ligase 1 mitochondrial OS Saccharomyces cerevisiae strain ATCC 204508 S288c GN GR	Regular	58556.8	0	78184.4	50	13	197	17.97	105037	65974	21148	3.8259	0.2991	Green
3	1469	P00175	CYB2_YEAST	Cytochrome b2 mitochondrial OS Saccharomyces cerevisiae strain ATCC 204508 S288c GN CYB2 PE 1 S	Regular	58378.9	0	65539.5	33	6	169	13.37	73958	66262	20549	3.8426	0.2518	Green
3	2973	P38697	IMDH2_YEAST	Inosine 5 monophosphate dehydrogenase 2 OS Saccharomyces cerevisiae strain ATCC 204508 S288c GN	Regular	56310.2	0	56530.1	46	9	119	24.28	142629	6977.82	28239	0.4047	0.0229	Green	2974 2975 2972
3	5342	P0CX84	RL35A_YEAST	60S ribosomal protein L35 A OS Saccharomyces cerevisiae strain ATCC 204508 S288c GN RPL35A PE 1	Regular	55653.9	0	13909.6	43	5	39	36.67	197911	154503	64884	8.9598	0.1246	Green
3	1112	P38910	CH10_YEAST	10 kDa heat shock protein mitochondrial OS Saccharomyces cerevisiae strain ATCC 204508 S288c GN	Regular	55200.9	0	11372.3	26	4	19	40.57	69343	66617	22435	3.8632	0.0439	Green
3	3208	P15454	KGUA_YEAST	Guanylate kinase OS Saccharomyces cerevisiae strain ATCC 204508 S288c GN GUK1 PE 1 SV 2	Regular	54630.9	0	20637.4	33	6	43	35.29	152585	105192	26346	6.1002	0.1259	Green
3	21	P23542	AATC_YEAST	Aspartate aminotransferase cytoplasmic OS Saccharomyces cerevisiae strain ATCC 204508 S288c GN	Regular	52465.1	0	46057.7	56	9	105	31.34	88527	54206	20643	3.1435	0.1448	Green
3	5679	Q01855	RS15_YEAST	40S ribosomal protein S15 OS Saccharomyces cerevisiae strain ATCC 204508 S288c GN RPS15 PE 1 SV	Regular	51571.7	0	16001.9	31	3	25	20.42	181116	173424	63685	10.057	0.1609	Green	6539
3	5689	P38701	RS20_YEAST	40S ribosomal protein S20 OS Saccharomyces cerevisiae strain ATCC 204508 S288c GN RPS20 PE 1 SV	Regular	51207.4	0	13907.1	31	4	28	27.27	113131	107554	32025	6.2372	0.0867	Green
3	1621	P31116	DHOM_YEAST	Homoserine dehydrogenase OS Saccharomyces cerevisiae strain ATCC 204508 S288c GN HOM6 PE 1 SV 1	Regular	51162	0	38502.2	56	7	62	27.02	141859	106448	55978	6.173	0.2377	Green
3	6778	P07284	SYSC_YEAST	Serine tRNA ligase cytoplasmic OS Saccharomyces cerevisiae strain ATCC 204508 S288c GN SES1 PE	Regular	50255.6	0	53309.7	52	9	165	28.14	135708	87878	47054	5.0961	0.2717	Green
3	6770	P38707	SYNC_YEAST	Asparagine tRNA ligase cytoplasmic OS Saccharomyces cerevisiae strain ATCC 204508 S288c GN DED	Regular	50123.7	0	62207	36	6	160	14.26	57649	49895	17968	2.8935	0.18	Green
3	2460	P25373	GLRX1_YEAST	Glutaredoxin 1 OS Saccharomyces cerevisiae strain ATCC 204508 S288c GN GRX1 PE 1 SV 1	Regular	50092.5	0	12380.2	17	2	34	24.55	42467	63700.5	10090	3.6941	0.0457	Green
3	470	P41906	ARLY_SACDO	Argininosuccinate lyase OS Saccharomyces douglasii GN ARG4 PE 3 SV 1	Regular	47673.4	0	51902.1	29	6	153	16.2	112716	0	29985			Green	472
3	5027	P07257	QCR2_YEAST	Cytochrome b c1 complex subunit 2 mitochondrial OS Saccharomyces cerevisiae strain ATCC 204508 S	Regular	47516.4	0	40478.2	28	5	90	13.59	34100	27583	7454	1.5996	0.0647	Green
3	5306	P0CX43	RL1A_YEAST	60S ribosomal protein L1 A OS Saccharomyces cerevisiae strain ATCC 204508 S288c GN RPL1A PE 1 SV	Regular	47466.1	0	24485.8	49	4	80	21.66	225283	151815	55493	8.8039	0.2156	Green	5284
3	49	P19414	ACON_YEAST	Aconitate hydratase mitochondrial OS Saccharomyces cerevisiae strain ATCC 204508 S288c GN ACO1	Regular	47449.7	0	85368.4	47	12	216	19.67	89310	56718	21390	3.2891	0.2808	Green
3	5331	Q752U5	RL30_ASHGO	60S ribosomal protein L30 OS Ashbya gossypii strain ATCC 10895 CBS 109 51 FGSC 9923 NRRL Y 10	Regular	46998.5	0	11425.4	39	5	19	40.95	106372	0	38516			Green	5332
3	7151	P22803	TRX2_YEAST	Thioredoxin 2 OS Saccharomyces cerevisiae strain ATCC 204508 S288c GN TRX2 PE 1 SV 3	Regular	45985.8	0	11203.9	21	3	30	33.65	75247	42630.6	17852	2.4722	0.0277	Green	7150
3	8988	P53912	YNN4_YEAST	Uncharacterized protein YNL134C OS Saccharomyces cerevisiae strain ATCC 204508 S288c GN YNL134C	Regular	45950.7	0	41164.5	36	7	92	24.47	73165	42893	12606	2.4874	0.1024	Green
3	2579	Q74ZA9	GSP1_ASHGO	GTP binding nuclear protein GSP1 Ran OS Ashbya gossypii strain ATCC 10895 CBS 109 51 FGSC 9923	Regular	45539.1	0	24368	40	8	66	35.51	84415	52440	19410	3.041	0.0741	Green
3	2959	P39522	ILV3_YEAST	Dihydroxy acid dehydratase mitochondrial OS Saccharomyces cerevisiae strain ATCC 204508 S288c G	Regular	44655.1	0	62861.3	42	7	194	13.68	75090	64960	22078	3.7671	0.2368	Green
3	6596	P38788	SSZ1_YEAST	Ribosome associated complex subunit SSZ1 OS Saccharomyces cerevisiae strain ATCC 204508 S288c GN	Regular	44458.5	0	58237.8	54	13	101	33.09	96173	71567	28705	4.1502	0.2417	Green
3	485	P28777	AROC_YEAST	Chorismate synthase OS Saccharomyces cerevisiae strain ATCC 204508 S288c GN ARO2 PE 1 SV 1	Regular	43760.1	0	40838.4	33	6	108	18.35	56313	38453	11918	2.2299	0.0911	Green
3	4399	Q03558	OYE2_YEAST	NADPH dehydrogenase 2 OS Saccharomyces cerevisiae strain ATCC 204508 S288c GN OYE2 PE 1 SV 3	Regular	43739.1	0	45010.7	65	13	72	29	121337	52822	25326	3.0632	0.1379	Green
3	57	P52910	ACS2_YEAST	Acetyl coenzyme A synthetase 2 OS Saccharomyces cerevisiae strain ATCC 204508 S288c GN ACS2 PE 1	Regular	43227	0	75491.8	69	13	119	19.91	152193	61831	38184	3.5856	0.2707	Green	56 55 54
3	291	P10869	AK_YEAST	Aspartokinase OS Saccharomyces cerevisiae strain ATCC 204508 S288c GN HOM3 PE 1 SV 2	Regular	42806.2	0	58109.9	35	8	159	20.49	48995	36263	12588	2.1029	0.1222	Green
3	4950	P38972	PUR4_YEAST	Phosphoribosylformylglycinamidine synthase OS Saccharomyces cerevisiae strain ATCC 204508 S288c	Regular	42560.4	0	148905	46	13	365	16.79	47143	20157	13028	1.1689	0.1741	Green
3	2940	Q75BL8	IF4A_ASHGO	ATP dependent RNA helicase eIF4A OS Ashbya gossypii strain ATCC 10895 CBS 109 51 FGSC 9923 NR	Regular	41982.7	0	44603.3	22	4	104	13.89	62432	0	12203			Green	2941
3	48	P39533	ACON2_YEAST	Probable aconitate hydratase 2 OS Saccharomyces cerevisiae strain ATCC 204508 S288c GN ACO2 PE 1	Regular	41503.1	0	86583.4	51	13	230	18.25	82400	43056	21554	2.4969	0.2162	Green
3	1221	Q03048	COFI_YEAST	Cofilin OS Saccharomyces cerevisiae strain ATCC 204508 S288c GN COF1 PE 1 SV 1	Regular	40801.6	0	15900.8	29	4	40	38.46	66654	61275	21226	3.5534	0.0565	Green	1220
3	2175	P20081	FKBP_YEAST	FK506 binding protein 1 OS Saccharomyces cerevisiae strain ATCC 204508 S288c GN FPR1 PE 1 SV 2	Regular	39910.3	0	12157.9	28	4	27	39.47	81327	72859	26103	4.2252	0.0514	Green	2173
3	3360	Q12166	LEU9_YEAST	2 isopropylmalate synthase 2 mitochondrial OS Saccharomyces cerevisiae strain ATCC 204508 S288c	Regular	38448.3	0	67200.4	29	9	167	15.56	61973	4064.63	8266	0.2357	0.0158	Green	3353
3	6751	P15624	SYFB_YEAST	Phenylalanine tRNA ligase beta subunit OS Saccharomyces cerevisiae strain ATCC 204508 S288c GN	Regular	37591	0	67365.1	34	10	204	24.2	55618	32350	15423	1.876	0.1264	Green
3	1854	P32471	EF1B_YEAST	Elongation factor 1 beta OS Saccharomyces cerevisiae strain ATCC 204508 S288c GN EFB1 PE 1 SV 4	Regular	36997	0	22627.1	24	3	38	25.24	66880	66880	21631	3.8784	0.0878	Green
3	7288	P32861	UGPA1_YEAST	UTP glucose 1 phosphate uridylyltransferase OS Saccharomyces cerevisiae strain ATCC 204508 S288c	Regular	36994.3	0	55988	41	10	116	20.04	73919	38855	11210	2.2532	0.1262	Green
3	7386	Q9UVJ8	VATA_ASHGO	V type proton ATPase catalytic subunit A OS Ashbya gossypii strain ATCC 10895 CBS 109 51 FGSC 9	Regular	36675.5	0	67824	29	8	163	11.99	51725	0	14126			Green	7387
3	2461	P17695	GLRX2_YEAST	Glutaredoxin 2 mitochondrial OS Saccharomyces cerevisiae strain ATCC 204508 S288c GN GRX2 PE 1	Regular	36493.7	0	15861.5	26	3	40	25.87	53818	53818	7787	3.121	0.0495	Green
3	1855	P29547	EF1G1_YEAST	Elongation factor 1 gamma 1 OS Saccharomyces cerevisiae strain ATCC 204508 S288c GN CAM1 PE 1 SV	Regular	36417.1	0	47087.8	25	6	107	15.9	53367	29093	10298	1.6871	0.0794	Green	1856
3	2346	P83774	GBLP_CANAL	Guanine nucleotide binding protein subunit beta like protein OS Candida albicans strain SC5314 AT	Regular	36090.9	0	34555.1	14	3	76	7.57	41954	58771.5	24770	3.4082	0.1178	Green
3	4709	P53184	PNC1_YEAST	Nicotinamidase OS Saccharomyces cerevisiae strain ATCC 204508 S288c GN PNC1 PE 1 SV 1	Regular	35428.3	0	24993.4	42	5	60	28.7	104400	68754	32835	3.9871	0.0997	Green
3	4958	B3LP64	PURA_YEAS1	Adenylosuccinate synthetase OS Saccharomyces cerevisiae strain RM11 1a GN ADE12 PE 3 SV 1	Regular	35240.2	0	48262.4	40	10	104	35.57	53969	29888.3	18240	1.7332	0.0837	Green	4962
3	5340	P87262	RL34A_YEAST	60S ribosomal protein L34 A OS Saccharomyces cerevisiae strain ATCC 204508 S288c GN RPL34A PE 1	Regular	34683.6	0	13639.1	10	1	48	6.61	59985	163641	15909	9.4897	0.1294	Green
3	3212	P17423	KHSE_YEAST	Homoserine kinase OS Saccharomyces cerevisiae strain ATCC 204508 S288c GN THR1 PE 1 SV 4	Regular	34616.2	0	38712.5	29	7	113	32.21	37626	27576	11071	1.5992	0.0619	Green
3	1504	P54838	DAK1_YEAST	Dihydroxyacetone kinase 1 OS Saccharomyces cerevisiae strain ATCC 204508 S288c GN DAK1 PE 1 SV 1	Regular	34573.6	0	62206.8	31	8	140	19.01	18590	10436	5127	0.6052	0.0376	Green
3	6775	Q05506	SYRC_YEAST	Arginine tRNA ligase cytoplasmic OS Saccharomyces cerevisiae strain ATCC 204508 S288c GN YDR34	Regular	34521.9	0	69525.2	23	7	151	13.84	37026	27459	8857	1.5924	0.1107	Green
3	2948	P23301	IF5A1_YEAST	Eukaryotic translation initiation factor 5A 1 OS Saccharomyces cerevisiae strain ATCC 204508 S288	Regular	34122.1	0	17114.3	29	5	45	29.94	131333	65191	40034	3.7805	0.0647	Green
3	8305	P38708	YHI0_YEAST	Putative proline tRNA ligase YHR020W OS Saccharomyces cerevisiae strain ATCC 204508 S288c GN YH	Regular	33532.1	0	77386.4	53	11	184	21.51	62352	24663	16260	1.4302	0.1107	Green
3	9	P53319	6PGD2_YEAST	6 phosphogluconate dehydrogenase decarboxylating 2 OS Saccharomyces cerevisiae strain ATCC 204508	Regular	33321.1	0	53923	12	3	138	10.16	30994	2333.32	8691	0.1353	0.0073	Green	8
3	2902	P39003	HXT6_YEAST	High affinity hexose transporter HXT6 OS Saccharomyces cerevisiae strain ATCC 204508 S288c GN HX	Regular	33249.7	0	62705.3	21	2	162	9.65	37986	56979	13477	3.3043	0.2072	Green	2898
3	6758	P09436	SYIC_YEAST	Isoleucine tRNA ligase cytoplasmic OS Saccharomyces cerevisiae strain ATCC 204508 S288c GN ILS	Regular	31833.8	0	122984	32	11	298	11.47	30884	19729	5874	1.1441	0.1407	Yellow
3	2924	P21954	IDHP_YEAST	Isocitrate dehydrogenase NADP mitochondrial OS Saccharomyces cerevisiae strain ATCC 204508 S28	Regular	31693.6	0	48190.5	39	9	101	27.1	90446	65770	32166	3.8141	0.1838	Green	2923
3	5713	P41057	RS29A_YEAST	40S ribosomal protein S29 A OS Saccharomyces cerevisiae strain ATCC 204508 S288c GN RPS29A PE 1	Regular	31564.1	0	6660.7	19	3	30	50	85937	66403.2	17295	3.8508	0.0256	Green	5714
3	5714	P41058	RS29B_YEAST	40S ribosomal protein S29 B OS Saccharomyces cerevisiae strain ATCC 204508 S288c GN RPS29B PE 1	Regular	31539.6	0	6727.74	15	2	30	37.5	82819	106093	15697	6.1524	0.0414	Green	5713
3	5922	P28707	SBA1_YEAST	Co chaperone protein SBA1 OS Saccharomyces cerevisiae strain ATCC 204508 S288c GN SBA1 PE 1 SV 3	Regular	31133.5	0	24081.8	10	2	32	7.87	17145	25717.5	4637	1.4914	0.0359	Green
3	2270	P08417	FUMH_YEAST	Fumarate hydratase mitochondrial OS Saccharomyces cerevisiae strain ATCC 204508 S288c GN FUM1 P	Regular	31009.6	0	53152	22	5	131	10.25	20375	16753	4270	0.9715	0.0516	Green
3	2468	Q12680	GLT1_YEAST	Glutamate synthase NADH OS Saccharomyces cerevisiae strain ATCC 204508 S288c GN GLT1 PE 1 SV 2	Regular	30850.7	0	238102	50	15	690	9.93	59336	32709	11999	1.8968	0.4516	Green
3	4602	P37012	PGM2_YEAST	Phosphoglucomutase 2 OS Saccharomyces cerevisiae strain ATCC 204508 S288c GN PGM2 PE 1 SV 1	Regular	30761.4	0	63088.6	21	7	152	8.96	39224	27615.3	5559	1.6014	0.101	Green	4601
3	4956	P38009	PUR92_YEAST	Bifunctional purine biosynthesis protein ADE17 OS Saccharomyces cerevisiae strain ATCC 204508 S28	Regular	30735.9	0	65263.4	32	9	181	17.06	34278	23549	12632	1.3656	0.0891	Green
3	477	B3LGE9	ARO1_YEAS1	Pentafunctional AROM polypeptide OS Saccharomyces cerevisiae strain RM11 1a GN ARO1 PE 3 SV 1	Regular	30211.6	0	174768	35	12	449	13.98	34459	18695	9881	1.0841	0.1895	Green
3	6757	P07263	SYH_YEAST	Histidine tRNA ligase mitochondrial OS Saccharomyces cerevisiae strain ATCC 204508 S288c GN HT	Regular	30157.6	0	59952.7	30	9	152	20.15	17428	11633	7461	0.6746	0.0404	Green
3	4519	P38075	PDX3_YEAST	Pyridoxamine 5 phosphate oxidase OS Saccharomyces cerevisiae strain ATCC 204508 S288c GN PDX3 P	Regular	30097.2	0	26908.3	13	3	59	18.42	24239	24239	6022	1.4056	0.0378	Green
3	5315	P0CX41	RL23A_YEAST	60S ribosomal protein L23 A OS Saccharomyces cerevisiae strain ATCC 204508 S288c GN RPL23A PE 1	Regular	29993.7	0	14473	24	5	47	34.31	65288	55164	29614	3.199	0.0463	Green
3	409	P37302	APE3_YEAST	Aminopeptidase Y OS Saccharomyces cerevisiae strain ATCC 204508 S288c GN APE3 PE 1 SV 1	Regular	29992.5	0	60137.5	26	6	97	9.68	26860	16593	5348	0.9622	0.0579	Green
3	4948	P07244	PUR2_YEAST	Bifunctional purine biosynthetic protein ADE5 7 OS Saccharomyces cerevisiae strain ATCC 204508 S2	Regular	29738.2	0	86068.2	23	8	151	16.58	32794	26729	18797	1.55	0.1334	Green
3	2760	Q04344	HNT1_YEAST	Hit family protein 1 OS Saccharomyces cerevisiae strain ATCC 204508 S288c GN HNT1 PE 1 SV 2	Regular	29682.6	0	17679.6	23	6	40	50.63	24372	17401	7527	1.0091	0.0178	Green
3	5284	Q755D9	RL10A_ASHGO	60S ribosomal protein L10a OS Ashbya gossypii strain ATCC 10895 CBS 109 51 FGSC 9923 NRRL Y 1	Regular	29373.3	0	24466.8	21	2	77	10.14	98583	0	26799			Green	5306
3	7213	P22515	UBA1_YEAST	Ubiquitin activating enzyme E1 1 OS Saccharomyces cerevisiae strain ATCC 204508 S288c GN UBA1 PE	Regular	29117.6	0	114266	36	11	239	12.99	72308	16014	14024	0.9287	0.1061	Green	7212
3	2933	P38912	IF1A_YEAST	Eukaryotic translation initiation factor 1A OS Saccharomyces cerevisiae strain ATCC 204508 S288c	Regular	28578.3	0	17435.2	13	2	40	13.73	36215	52197	5385	3.027	0.0528	Green
3	5264	P49723	RIR4_YEAST	Ribonucleoside diphosphate reductase small chain 2 OS Saccharomyces cerevisiae strain ATCC 204508	Regular	28471.3	0	40054.7	17	7	81	19.13	31919	29324	11752	1.7005	0.0681	Green	5262
3	7153	P29509	TRXB1_YEAST	Thioredoxin reductase 1 OS Saccharomyces cerevisiae strain ATCC 204508 S288c GN TRR1 PE 1 SV 3	Regular	28286.7	0	34238.2	30	5	69	25.39	49339	41826	20370	2.4255	0.083	Green	7155
3	4247	Q75AA5	NTF2_ASHGO	Nuclear transport factor 2 OS Ashbya gossypii strain ATCC 10895 CBS 109 51 FGSC 9923 NRRL Y 1	Regular	28135.4	0	14421.1	8	1	18	6.4	12763	38289	2470	2.2204	0.032	Green
3	3156	Q74ZL1	KAD1_ASHGO	Adenylate kinase 1 OS Ashbya gossypii strain ATCC 10895 CBS 109 51 FGSC 9923 NRRL Y 1056 GN	Regular	27755.1	0	30283.1	16	5	83	13	33973	1045.96	7166	0.0607	0.0018	Green	3157
3	5717	P0CX33	RS30A_YEAST	40S ribosomal protein S30 A OS Saccharomyces cerevisiae strain ATCC 204508 S288c GN RPS30A PE 1	Regular	27594.7	0.35	7118.5	17	3	14	30.16	67511	34984	16837	2.0288	0.0144	Green
3	4323	P20967	ODO1_YEAST	2 oxoglutarate dehydrogenase mitochondrial OS Saccharomyces cerevisiae strain ATCC 204508 S288c	Regular	26887.7	0.35	114416	32	9	225	11.34	28111	16189	7201	0.9388	0.1074	Green
3	4962	C8ZG13	PURA_YEAS8	Adenylosuccinate synthetase OS Saccharomyces cerevisiae strain Lalvin EC1118 Prise de mousse GN	Regular	26365.4	0.35	48261.4	39	10	104	36.26	49591	17454.7	14542	1.0122	0.0489	Green	4958
3	2972	P39567	IMDH1_YEAST	Putative inosine 5 monophosphate dehydrogenase 1 OS Saccharomyces cerevisiae strain ATCC 204508	Regular	26040.8	0.35	44386.3	21	4	104	13.4	59625	0	14996			Green	2973 2974 2975
3	6739	P40825	SYA_YEAST	Alanine tRNA ligase mitochondrial OS Saccharomyces cerevisiae strain ATCC 204508 S288c GN ALA1	Regular	25523.4	0.35	110060	39	9	261	11.6	51662	27990	14498	1.6232	0.1786	Green
3	6628	P15705	STI1_YEAST	Heat shock protein STI1 OS Saccharomyces cerevisiae strain ATCC 204508 S288c GN STI1 PE 1 SV 1	Regular	25409.8	0.35	66265.2	24	7	160	14.26	59004	12487	6170	0.7241	0.048	Green
3	5313	P05749	RL22A_YEAST	60S ribosomal protein L22 A OS Saccharomyces cerevisiae strain ATCC 204508 S288c GN RPL22A PE 1	Regular	25333.1	0.34	13693.4	9	2	18	19.83	34922	52383	6678	3.0377	0.0416	Green
3	2473	Q75BQ6	GLYC_ASHGO	Serine hydroxymethyltransferase cytosolic OS Ashbya gossypii strain ATCC 10895 CBS 109 51 FGSC	Regular	24677.8	0.34	52185.6	19	6	113	10.02	41058	0	7088			Green	2474
3	5239	Q99258	RIB3_YEAST	3 4 dihydroxy 2 butanone 4 phosphate synthase OS Saccharomyces cerevisiae strain ATCC 204508 S288	Regular	24592.5	0.34	22567.7	12	2	83	11.06	23562	35343	4060	2.0496	0.0463	Green
3	3506	P36013	MAOM_YEAST	NAD dependent malic enzyme mitochondrial OS Saccharomyces cerevisiae strain ATCC 204508 S288c G	Regular	24482.8	0.34	74376.1	23	5	182	11.21	40051	34295	17209	1.9888	0.1479	Green
3	6224	P25294	SIS1_YEAST	Protein SIS1 OS Saccharomyces cerevisiae strain ATCC 204508 S288c GN SIS1 PE 1 SV 1	Regular	24434.3	0.34	37590.1	33	7	53	20.17	50319	38652	10342	2.2415	0.0843	Green
3	1615	P07262	DHE4_YEAST	NADP specific glutamate dehydrogenase 1 OS Saccharomyces cerevisiae strain ATCC 204508 S288c GN	Regular	24355.5	0.34	49570.1	38	11	127	23.35	32749	20042	10396	1.1623	0.0576	Green
3	7351	P53254	UTP22_YEAST	U3 small nucleolar RNA associated protein 22 OS Saccharomyces cerevisiae strain ATCC 204508 S288c	Regular	24336.6	0.34	140485	17	9	292	6.06	30298	24816	7042	1.4391	0.2022	Green	9549
3	301	P46367	ALDH4_YEAST	Potassium activated aldehyde dehydrogenase mitochondrial OS Saccharomyces cerevisiae strain ATCC 2	Regular	24311.3	0.34	56723.8	40	8	130	24.28	79762	47244	32286	2.7397	0.1554	Green
3	2730	P33734	HIS5_YEAST	Imidazole glycerol phosphate synthase hisHF OS Saccharomyces cerevisiae strain ATCC 204508 S288c	Regular	24251.5	0.67	61068.2	14	7	192	9.42	44089	36634	29321	2.1244	0.1297	Green
3	4953	P27616	PUR7_YEAST	Phosphoribosylaminoimidazole succinocarboxamide synthase OS Saccharomyces cerevisiae strain ATCC 20	Regular	24171.6	0.67	34603.5	11	3	66	3.92	8704	21660	1952	1.2561	0.0435	Green
3	1176	P22137	CLH_YEAST	Clathrin heavy chain OS Saccharomyces cerevisiae strain ATCC 204508 S288c GN CHC1 PE 1 SV 1	Regular	23766.2	0.66	187235	36	10	401	9.01	46791	29418	14723	1.706	0.3194	Green
3	2361	P48015	GCST_YEAST	Aminomethyltransferase mitochondrial OS Saccharomyces cerevisiae strain ATCC 204508 S288c GN GC	Regular	23148.9	0.66	44469.1	26	6	100	16.5	26563	14127	6622	0.8192	0.0364	Green
3	4601	P33401	PGM1_YEAST	Phosphoglucomutase 1 OS Saccharomyces cerevisiae strain ATCC 204508 S288c GN PGM1 PE 1 SV 1	Regular	23143	0.66	63112	13	2	154	5.61	21820	7994.49	3961	0.4636	0.0293	Green	4602
3	5361	P0CX27	RL44A_YEAST	60S ribosomal protein L42 A OS Saccharomyces cerevisiae strain ATCC 204508 S288c GN RPL42A PE 1	Regular	22715	0.66	12211.6	16	3	26	19.81	53996	40582	15346	2.3534	0.0287	Green
3	4864	P34227	PRX1_YEAST	Mitochondrial peroxiredoxin PRX1 OS Saccharomyces cerevisiae strain ATCC 204508 S288c GN PRX1 PE	Regular	22442	0.66	29495.9	21	4	72	24.14	14881	12749	2629	0.7393	0.0218	Green
3	8893	Q03161	YMY9_YEAST	Glucose 6 phosphate 1 epimerase OS Saccharomyces cerevisiae strain ATCC 204508 S288c GN YMR099C	Regular	21849	0.65	33955.9	13	4	80	13.13	25786	23163	6464	1.3432	0.0456	Green
3	4633	P06738	PHSG_YEAST	Glycogen phosphorylase OS Saccharomyces cerevisiae strain ATCC 204508 S288c GN GPH1 PE 1 SV 4	Regular	21548.8	0.65	103276	24	5	204	7.1	11566	9423	2741	0.5464	0.0564	Green
3	2594	P38625	GUAA_YEAST	GMP synthase glutamine hydrolyzing OS Saccharomyces cerevisiae strain ATCC 204508 S288c GN GUA	Regular	21515.5	0.65	58482.4	20	6	148	12.95	26937	21827	4096	1.2658	0.074	Green	2593
3	5517	Q753Q4	RPB2_ASHGO	DNA directed RNA polymerase II subunit RPB2 OS Ashbya gossypii strain ATCC 10895 CBS 109 51 FGS	Regular	21438.1	0.65	138617	25	8	356	5.81	32043	19462.1	7882	1.1286	0.1564	Yellow	5518
3	4405	Q74ZS6	PABP_ASHGO	Polyadenylate binding protein cytoplasmic and nuclear OS Ashbya gossypii strain ATCC 10895 CBS 1	Regular	20759	0.65	65168.5	16	3	128	4.44	43134	0	9894			Green	4407
3	6091	B3LJJ8	SEY1_YEAS1	Protein SEY1 OS Saccharomyces cerevisiae strain RM11 1a GN SEY1 PE 3 SV 1	Regular	20458.4	0.64	89438.5	17	6	210	9.92	20450	15793	1755	0.9159	0.0819	Green	1065
3	6786	P36421	SYYC_YEAST	Tyrosine tRNA ligase cytoplasmic OS Saccharomyces cerevisiae strain ATCC 204508 S288c GN TYS1	Regular	20409.1	0.64	44020.1	27	9	111	18.78	35242	19311	6599	1.1199	0.0493	Yellow
3	2920	P28834	IDH1_YEAST	Isocitrate dehydrogenase NAD subunit 1 mitochondrial OS Saccharomyces cerevisiae strain ATCC 204	Regular	20357.6	0.64	39324.1	16	4	56	13.33	18588	17090	6208	0.9911	0.039	Green
3	4694	P07283	PMM_YEAST	Phosphomannomutase OS Saccharomyces cerevisiae strain ATCC 204508 S288c GN SEC53 PE 1 SV 1	Regular	20325.9	0.64	29063	20	7	80	27.95	39788	27302	11274	1.5833	0.046	Green
3	5758	Q02206	RSC4_YEAST	Chromatin structure remodeling complex subunit RSC4 OS Saccharomyces cerevisiae strain ATCC 204508	Regular	20283.2	0.63	72290.8	12	3	124	1.28	50545	116532	10726	6.7578	0.4885	Green
3	2801	B3RHI0	HRI1_YEAS1	Protein HRI1 OS Saccharomyces cerevisiae strain RM11 1a GN HRI1 PE 3 SV 1	Regular	20226.7	0.63	27528.8	24	5	64	22.54	16944	13446	6041	0.7797	0.0215	Green
3	778	P39714	BDH1_YEAST	Diacetyl reductase R acetoin forming OS Saccharomyces cerevisiae strain ATCC 204508 S288c GN	Regular	20121.8	0.63	41582.1	23	5	128	8.64	47222	39711	9792	2.3029	0.0958	Green
3	5348	P49167	RL38_YEAST	60S ribosomal protein L38 OS Saccharomyces cerevisiae strain ATCC 204508 S288c GN RPL38 PE 1 SV	Regular	20119.3	0.63	8826.54	21	5	16	50	36823	28362	6720	1.6447	0.0145	Green
3	4325	P12695	ODP2_YEAST	Dihydrolipoyllysine residue acetyltransferase component of pyruvate dehydrogenase complex mitochond	Regular	20077.8	0.63	51818.2	14	3	119	9.13	126079	17860	42106	1.0357	0.0537	Green
3	7136	P00899	TRPE_YEAST	Anthranilate synthase component 1 OS Saccharomyces cerevisiae strain ATCC 204508 S288c GN TRP2 P	Regular	19982.6	0.93	56767.7	28	8	133	15.98	31094	18459	8368	1.0705	0.0608	Yellow
3	7349	P35194	UTP20_YEAST	U3 small nucleolar RNA associated protein 20 OS Saccharomyces cerevisiae strain ATCC 204508 S288c	Regular	19924.2	1.24	287561	31	11	627	4.37	40682	20589	8756	1.194	0.3433	Green
3	4991	Q09794	PYR1_SCHPO	Protein ura1 OS Schizosaccharomyces pombe strain 972 ATCC 24843 GN ura1 PE 1 SV 1	Regular	19883	1.23	248309	40	12	627	2.76	78757	37649.6	15617	2.1833	0.5421	Green	4992
3	3456	P07702	LYS2_YEAST	L aminoadipate semialdehyde dehydrogenase OS Saccharomyces cerevisiae strain ATCC 204508 S288c G	Regular	19849.5	1.23	155346	34	11	341	8.05	56218	26935	15374	1.562	0.2426	Yellow
3	6774	P13188	SYQ_YEAST	Glutamine tRNA ligase OS Saccharomyces cerevisiae strain ATCC 204508 S288c GN GLN4 PE 1 SV 2	Regular	19831.5	1.23	93133	32	10	248	10.01	28222	19119	10244	1.1087	0.1033	Yellow
3	6231	Q753L2	SKG1_ASHGO	Suppressor of lethality of KEX2 GAS1 double null mutant protein 1 OS Ashbya gossypii strain ATCC 10	Regular	19590.6	1.22	34104.6	8	3	77	11.73	9185	10272	3815	0.5957	0.0203	Green
3	8641	P0C2I6	YL13B_YEAST	Transposon Ty1 LR3 Gag Pol polyprotein OS Saccharomyces cerevisiae strain ATCC 204508 S288c GN T	Regular	19508.4	1.22	198405	29	8	365	4.22	37503	31326	11324	1.8166	0.3604	Green	7565 7189 7636
3	968	Q75D66	CARB_ASHGO	Carbamoyl phosphate synthase arginine specific large chain OS Ashbya gossypii strain ATCC 10895 C	Regular	19490.8	1.22	121650	11	5	307	6.02	24425	14164.3	2257	0.8214	0.0999	Green	969 4992
3	3832	P29952	MPI_YEAST	Mannose 6 phosphate isomerase OS Saccharomyces cerevisiae strain ATCC 204508 S288c GN PMI40 PE 1	Regular	19476.5	1.21	48188.8	25	7	109	17.25	18545	14632	5937	0.8485	0.0409	Yellow
3	1220	Q759P0	COFI_ASHGO	Cofilin OS Ashbya gossypii strain ATCC 10895 CBS 109 51 FGSC 9923 NRRL Y 1056 GN COF1 PE 3 S	Regular	19424.3	1.21	15901.9	11	1	39	11.89	42836	0	15539			Green	1221
3	1572	Q06151	DCPS_YEAST	m7GpppX diphosphatase OS Saccharomyces cerevisiae strain ATCC 204508 S288c GN DCS1 PE 1 SV 1	Regular	19408.3	1.2	40769.8	18	5	110	8.57	19662	22048.5	3661	1.2786	0.0521	Green
3	7189	Q07163	TY1AB_YEASX	Transposon TyH3 Gag Pol polyprotein OS Saccharomyces cerevisiae GN TY1B PE 1 SV 2	Regular	19182.4	1.2	198663	27	6	375	4.22	36095	0	11102			Green	7565 8641 7636
3	2298	P46672	G4P1_YEAST	GU4 nucleic binding protein 1 OS Saccharomyces cerevisiae strain ATCC 204508 S288c GN ARC1 PE 1	Regular	19023.8	1.2	42084.1	26	5	94	12.23	83126	50150	18971	2.9082	0.1224	Yellow
3	2563	Q75C78	GRP78_ASHGO	78 kDa glucose regulated protein homolog OS Ashbya gossypii strain ATCC 10895 CBS 109 51 FGSC 9	Regular	18803.5	1.49	73898.6	19	5	139	3.12	40170	8211.37	10857	0.4762	0.0352	Green	2845 2846
3	3781	P46985	MNN11_YEAST	Probable alpha 1 6 mannosyltransferase MNN11 OS Saccharomyces cerevisiae strain ATCC 204508 S288c	Regular	18571	1.48	47858.9	5	2	82	2.37	1737	2605.5	336	0.1511	0.0072	Green	3339 17786 17889 11136 15777 11655 4153 10817
3	6129	Q12118	SGT2_YEAST	Small glutamine rich tetratricopeptide repeat containing protein 2 OS Saccharomyces cerevisiae stra	Regular	18024.5	2.35	37218.5	28	7	82	23.41	102055	37063	45103	2.1493	0.08	Yellow
3	5067	P12753	RAD50_YEAST	DNA repair protein RAD50 OS Saccharomyces cerevisiae strain ATCC 204508 S288c GN RAD50 PE 1 SV 1	Regular	17983.6	2.34	152569	27	12	369	5.64	63698	42511	20760	2.4653	0.3761	Green
3	9329	Q12159	YRA1_YEAST	RNA annealing protein YRA1 OS Saccharomyces cerevisiae strain ATCC 204508 S288c GN YRA1 PE 1 SV	Regular	17892.3	2.33	24955.6	16	4	53	14.16	25747	12585	6532	0.7298	0.0182	Yellow
3	1181	Q03690	CLU_YEAST	Clustered mitochondria protein 1 OS Saccharomyces cerevisiae strain ATCC 204508 S288c GN CLU1 PE	Regular	17872.6	2.33	145166	30	10	259	14.25	28081	18360	8731	1.0647	0.1546	Yellow
3	5518	P08518	RPB2_YEAST	DNA directed RNA polymerase II subunit RPB2 OS Saccharomyces cerevisiae strain ATCC 204508 S288c	Regular	17698.2	2.6	138752	24	10	371	3.68	30344	2652.49	7227	0.1538	0.0213	Yellow	5517
3	5262	P09938	RIR2_YEAST	Ribonucleoside diphosphate reductase small chain 1 OS Saccharomyces cerevisiae strain ATCC 204508	Regular	17429	2.59	46147.5	27	6	101	11.78	46893	31716	12279	1.8392	0.0849	Yellow	5264
3	1300	P00427	COX6_YEAST	Cytochrome c oxidase subunit 6 mitochondrial OS Saccharomyces cerevisiae strain ATCC 204508 S288	Regular	17413.4	2.59	17341.6	8	4	46	32.43	16126	18892.5	3940	1.0956	0.019	Green
3	7394	P41807	VATH_YEAST	V type proton ATPase subunit H OS Saccharomyces cerevisiae strain ATCC 204508 S288c GN VMA13 PE	Regular	17182.1	2.58	54415.9	15	4	133	12.97	25316	16250	6033	0.9424	0.0513	Green
3	3458	P49367	LYS4_YEAST	Homoaconitase mitochondrial OS Saccharomyces cerevisiae strain ATCC 204508 S288c GN LYS4 PE 1 S	Regular	17170.5	2.57	75150.9	19	4	187	7.79	22571	21262	5744	1.233	0.0927	Yellow
3	933	P09440	C1TM_YEAST	C 1 tetrahydrofolate synthase mitochondrial OS Saccharomyces cerevisiae strain ATCC 204508 S288c	Regular	16991	2.84	106218	16	7	224	7.08	18989	13969	4176	0.8101	0.086	Yellow	2265 932 11351
3	6667	P53598	SUCA_YEAST	Succinyl CoA ligase ADP forming subunit alpha mitochondrial OS Saccharomyces cerevisiae strain A	Regular	16829.7	2.83	35032.5	14	4	92	16.11	18364	17505	4519	1.0151	0.0356	Yellow
3	1874	P02992	EFTU_YEAST	Elongation factor Tu mitochondrial OS Saccharomyces cerevisiae strain ATCC 204508 S288c GN TUF1	Regular	16427.3	3.37	47972.2	30	6	120	17.16	42105	19349	9842	1.1221	0.0538	Yellow
3	7143	P00931	TRP_YEAST	Tryptophan synthase OS Saccharomyces cerevisiae strain ATCC 204508 S288c GN TRP5 PE 1 SV 1	Regular	16286.7	3.63	76626.2	34	7	171	17.82	58408	46931	20252	2.7216	0.2085	Yellow
3	4954	Q05911	PUR8_YEAST	Adenylosuccinate lyase OS Saccharomyces cerevisiae strain ATCC 204508 S288c GN ADE13 PE 1 SV 1	Regular	16260.7	3.62	54510.6	14	5	117	6.22	25764	32644.5	4815	1.8931	0.1032	Green
3	3403	P36775	LONM_YEAST	Lon protease homolog mitochondrial OS Saccharomyces cerevisiae strain ATCC 204508 S288c GN PIM1	Regular	16251.5	3.61	127112	23	8	302	6.62	231315	222037	24796	12.8761	1.6367	Yellow
3	4051	P12945	NAT1_YEAST	N terminal acetyltransferase A complex subunit NAT1 OS Saccharomyces cerevisiae strain ATCC 204508	Regular	16236.2	3.6	98905.4	7	2	227	2.69	7190	10785	2049	0.6254	0.0619	Green
3	6076	P33330	SERC_YEAST	Phosphoserine aminotransferase OS Saccharomyces cerevisiae strain ATCC 204508 S288c GN SER1 PE 1	Regular	16181.2	3.59	43415.6	18	6	95	17.47	18199	13289	6790	0.7706	0.0335	Yellow
3	7096	P32356	TREA_YEAST	Neutral trehalase OS Saccharomyces cerevisiae strain ATCC 204508 S288c GN NTH1 PE 1 SV 3	Regular	15923.5	3.58	85879.4	16	10	186	16.25	12405	5306	2623	0.3077	0.0264	Yellow
3	912	A6ZQ47	BUD4_YEAS7	Bud site selection protein 4 OS Saccharomyces cerevisiae strain YJM789 GN BUD4 PE 3 SV 1	Regular	15715.8	3.84	164353	17	6	340	2.42	20901	16281	6165	0.9442	0.1552	Green
3	6862	P39079	TCPZ_YEAST	T complex protein 1 subunit zeta OS Saccharomyces cerevisiae strain ATCC 204508 S288c GN CCT6 PE	Regular	15704.5	3.83	59923.9	11	6	131	2.38	12247	6603	4075	0.3829	0.0229	Green	18384
3	5	P47096	3HAO_YEAST	3 hydroxyanthranilate 3 4 dioxygenase OS Saccharomyces cerevisiae strain ATCC 204508 S288c GN BN	Regular	15651	3.81	20235	14	4	62	31.07	21857	18883	4338	1.095	0.0222	Yellow
3	2724	P00498	HIS1_YEAST	ATP phosphoribosyltransferase OS Saccharomyces cerevisiae strain ATCC 204508 S288c GN HIS1 PE 1	Regular	15626.4	3.8	32266.5	13	2	95	9.09	23690	31996.5	8376	1.8555	0.0599	Green
3	1021	P40202	CCS1_YEAST	Superoxide dismutase 1 copper chaperone OS Saccharomyces cerevisiae strain ATCC 204508 S288c GN	Regular	15589.3	3.79	27330	7	1	86	6.02	13549	40647	4268	2.3572	0.0644	Green
3	6767	P00958	SYMC_YEAST	Methionine tRNA ligase cytoplasmic OS Saccharomyces cerevisiae strain ATCC 204508 S288c GN MES	Regular	15420.3	3.78	85678.2	23	8	192	11.72	29077	12308	9162	0.7138	0.0612	Yellow
3	3508	P25491	MAS5_YEAST	Mitochondrial protein import protein MAS5 OS Saccharomyces cerevisiae strain ATCC 204508 S288c G	Regular	15258	3.77	44670.9	13	5	127	16.63	14434	10774	2630	0.6248	0.0279	Yellow
3	1786	Q9C1M7	DYHC_ASHGO	Dynein heavy chain cytoplasmic OS Ashbya gossypii strain ATCC 10895 CBS 109 51 FGSC 9923 NRR	Regular	15112.6	3.76	466253	38	15	1082	3.6	66238	43753	12522	2.5373	1.183	Yellow
3	1065	Q06697	CDC73_YEAST	Cell division control protein 73 OS Saccharomyces cerevisiae strain ATCC 204508 S288c GN CDC73 P	Regular	15067.7	3.75	44456.2	7	4	97	3.82	10404	4044	698	0.2345	0.0104	Green	6091
3	6951	Q07471	THI3_YEAST	Thiamine metabolism regulatory protein THI3 OS Saccharomyces cerevisiae strain ATCC 204508 S288c	Regular	12135.7	0	68366.6	13	1	178	2.96	62882	0	13457			Green	4497
3	2107	P34229	FAS1_YARLI	Fatty acid synthase subunit beta OS Yarrowia lipolytica strain CLIB 122 E 150 GN FAS1 PE 3 SV 2	Regular	5168.35	0	231343	8	1	492	0.86	14620	0	6865			Green	2108
3	486	P14843	AROF_YEAST	Phospho 2 dehydro 3 deoxyheptonate aldolase phenylalanine inhibited OS Saccharomyces cerevisiae st	Regular	3287.45	0	41070	4	1	136	1.89	10495	0	1147			Green	487
3	3819	O93827	MPG1_CANAL	Mannose 1 phosphate guanyltransferase OS Candida albicans strain SC5314 ATCC MYA 2876 GN MPG1 PE	Regular	1784.29	0	39975.3	3	1	98	3.04	1200	0	500			Green	3818 3820
3	33	P61868	ACBP2_SACMO	Acyl CoA binding protein 2 OS Saccharomyces monacensis GN ACB2 PE 3 SV 2	Regular	6963.37	0	10084.3	4	1	22	9.2	16948	0	1337			Green	35
3	4481	Q753M0	PCKA_ASHGO	Phosphoenolpyruvate carboxykinase ATP OS Ashbya gossypii strain ATCC 10895 CBS 109 51 FGSC 99	Regular	11557.6	0	59914.1	8	1	134	3.14	19702	0	6135			Green	4484
3	3361	Q74ZM9	LEUC_ASHGO	3 isopropylmalate dehydratase OS Ashbya gossypii strain ATCC 10895 CBS 109 51 FGSC 9923 NRRL	Regular	7496.98	0	84598.3	3	1	256	1.42	9147	0	543			Green	3362
3	1769	Q9P6I2	DUG1_SCHPO	Cys Gly metallodipeptidase dug1 OS Schizosaccharomyces pombe strain 972 ATCC 24843 GN dug1 PE 2	Regular	5396.83	0	52840.5	5	1	110	1.89	6078	0	732			Green	1770
3	6539	P25648	SRB8_YEAST	Mediator of RNA polymerase II transcription subunit 12 OS Saccharomyces cerevisiae strain ATCC 2045	Regular	9195.92	0	166861	2	1	435	0.35	3692	0	1411			Green	5679
3	56	Q750T7	ACS2_ASHGO	Acetyl coenzyme A synthetase 2 OS Ashbya gossypii strain ATCC 10895 CBS 109 51 FGSC 9923 NRRL	Regular	5850.13	0	75369.3	13	2	123	1.89	36298	0	5286			Yellow	57 55 54
3	55	Q01574	ACS1_YEAST	Acetyl coenzyme A synthetase 1 OS Saccharomyces cerevisiae strain ATCC 204508 S288c GN ACS1 PE 1	Regular	5850.13	0	79140.9	13	2	183	1.82	36298	0	5286			Yellow	56 57 54
3	54	Q758X0	ACS1_ASHGO	Acetyl coenzyme A synthetase 1 OS Ashbya gossypii strain ATCC 10895 CBS 109 51 FGSC 9923 NRRL	Regular	5850.13	0	76809.3	13	2	146	1.87	36298	0	5286			Yellow	56 57 55
3	2173	Q754K8	FKBP_ASHGO	FK506 binding protein 1 OS Ashbya gossypii strain ATCC 10895 CBS 109 51 FGSC 9923 NRRL Y 1056	Regular	14298.7	0	12287.1	13	2	28	19.3	33737	0	11413			Green	2175
3	2898	C7GWV6	HXT4_YEAS2	Low affinity glucose transporter HXT4 OS Saccharomyces cerevisiae strain JAY291 GN HXT4 PE 3 SV 1	Regular	605.54	0	63909.3	4	1	153	5.56	3842	0	777			Red	2902
3	2923	P53982	IDHH_YEAST	Isocitrate dehydrogenase NADP OS Saccharomyces cerevisiae strain ATCC 204508 S288c GN IDP3 PE	Regular	13957.7	0	47856.5	12	3	101	7.38	28855	0	6210			Green	2924
3	7212	P52495	UBA1_CANAW	Ubiquitin activating enzyme E1 1 OS Candida albicans strain WO 1 GN UBA1 PE 3 SV 2	Regular	525.871	0	114271	3	1	250	0.69	9880	0	959			Red	7213
3	7155	Q75CM8	TRXB_ASHGO	Thioredoxin reductase OS Ashbya gossypii strain ATCC 10895 CBS 109 51 FGSC 9923 NRRL Y 1056	Regular	7144.42	0	34116.7	8	2	61	10.97	14690	0	4877			Yellow	7153
3	2593	Q756B7	GUAA_ASHGO	GMP synthase glutamine hydrolyzing OS Ashbya gossypii strain ATCC 10895 CBS 109 51 FGSC 9923	Regular	7395.99	0	58201.8	9	2	132	4.76	10113	0	2236			Yellow	2594
3	7565	O13527	YA11B_YEAST	Truncated transposon Ty1 A Gag Pol polyprotein OS Saccharomyces cerevisiae strain ATCC 204508 S28	Regular	2505.23	0	136732	7	4	288	1.09	5976	0	1069			Red	7189 8641 7636
3	7636	Q12491	YB21B_YEAST	Transposon Ty2 B Gag Pol polyprotein OS Saccharomyces cerevisiae strain ATCC 204508 S288c GN TY2	Regular	2208.89	0	202216	6	3	400	0.73	5326	0	768			Red	7565 7189 8641
3	4153	P36059	NNRD_YEAST	ATP dependent S NAD P H hydrate dehydratase OS Saccharomyces cerevisiae strain ATCC 204508 S288	Regular	7682.84	0	37357.4	2	1	132	1.19	1087	0	143			Yellow	3339 17786 17889 11136 15777 3781 11655 10817
3	3339	Q75AW4	LCMT2_ASHGO	Leucine carboxyl methyltransferase 2 OS Ashbya gossypii strain ATCC 10895 CBS 109 51 FGSC 9923	Regular	7682.84	0	77933.4	2	1	249	0.57	1087	0	143			Yellow	17786 17889 11136 15777 3781 11655 4153 10817
3	2265	P13419	FTHS_CLOAC	Formate tetrahydrofolate ligase OS Clostridium acidi urici GN fhs PE 3 SV 1	Regular	96.5921	0	59588.8	0	1	151	0.9	950	0	277			Red	933 11351
3	18802	Possible Phosphopeptides	Possible Phosphopeptides	Possible Phosphopeptides	Regular	0	0	0	0	17	0	0	66814	0	1850			Yellow
3	18802	Possible Phosphopeptides	Possible Phosphopeptides	Possible Phosphopeptides	Regular	0	0	0	0	17	0	0	66814	0	1850			Yellow

## Sheet: Non redundant set
Non redundant identified proteins in Y190	Peptides Identified in each replicate
	Replicate 1	Replicate 2	Replicate 3	Grand Total	Replicate rate	Total peptides/3 replicates
10 kDa heat shock protein mitochondrial OS Saccharomyces cerevisiae strain ATCC 204508 S288c GN	3	6	4	13	3	13
12 kDa heat shock protein OS Saccharomyces cerevisiae strain ATCC 204508 S288c GN HSP12 PE 1 SV	7	6	8	21	3	21
2 isopropylmalate synthase 2 mitochondrial OS Saccharomyces cerevisiae strain ATCC 204508 S288c			9	9	1	9
2 isopropylmalate synthase OS Saccharomyces cerevisiae strain ATCC 204508 S288c GN LEU4 PE 1 SV	5	13	15	33	3	33
2 oxoglutarate dehydrogenase mitochondrial OS Saccharomyces cerevisiae strain ATCC 204508 S288c		7	9	16	2	16			S
3 4 dihydroxy 2 butanone 4 phosphate synthase OS Saccharomyces cerevisiae strain ATCC 204508 S288		3	2	5	2	5
3 hydroxyanthranilate 3 4 dioxygenase OS Saccharomyces cerevisiae strain ATCC 204508 S288c GN BN	2	5	4	11	3	11
3 isopropylmalate dehydratase OS Saccharomyces cerevisiae strain ATCC 204508 S288c GN LEU1 PE 1	11	13	14	38	3	38
40S ribosomal protein S0 A OS Saccharomyces cerevisiae strain RM11 1a GN RPS0A PE 3 SV 1	7	7	7	21	3	21
40S ribosomal protein S0 B OS Saccharomyces cerevisiae strain RM11 1a GN RPS0B PE 3 SV 1		8	8	16	2	16
40S ribosomal protein S1 A OS Saccharomyces cerevisiae strain RM11 1a GN RPS1A PE 3 SV 1	13	13	13	39	3	39
40S ribosomal protein S1 B OS Saccharomyces cerevisiae strain RM11 1a GN RPS1B PE 3 SV 1	13	14		27	2	27
40S ribosomal protein S10 A OS Saccharomyces cerevisiae strain ATCC 204508 S288c GN RPS10A PE 1	3	3		6	2	6
40S ribosomal protein S11 A OS Saccharomyces cerevisiae strain ATCC 204508 S288c GN RPS11A PE 1	7	6	8	21	3	21
40S ribosomal protein S12 OS Saccharomyces cerevisiae strain ATCC 204508 S288c GN RPS12 PE 1 SV	5	4	8	17	3	17
40S ribosomal protein S13 OS Saccharomyces cerevisiae strain ATCC 204508 S288c GN RPS13 PE 1 SV	7	9	7	23	3	23
40S ribosomal protein S14 A OS Saccharomyces cerevisiae strain ATCC 204508 S288c GN RPS14A PE 1	7	7	7	21	3	21
40S ribosomal protein S15 OS Saccharomyces cerevisiae strain ATCC 204508 S288c GN RPS15 PE 1 SV	2	3	3	8	3	8
40S ribosomal protein S16 A OS Saccharomyces cerevisiae strain ATCC 204508 S288c GN RPS16A PE 1	6	6	7	19	3	19
40S ribosomal protein S17 A OS Saccharomyces cerevisiae strain ATCC 204508 S288c GN RPS17A PE 1	5	8	8	21	3	21
40S ribosomal protein S18 A OS Saccharomyces cerevisiae strain ATCC 204508 S288c GN RPS18A PE 1	6	7	9	22	3	22
40S ribosomal protein S19 A OS Saccharomyces cerevisiae strain ATCC 204508 S288c GN RPS19A PE 1	4	5	5	14	3	14
40S ribosomal protein S2 OS Saccharomyces cerevisiae strain ATCC 204508 S288c GN RPS2 PE 1 SV 3	10	8	8	26	3	26
40S ribosomal protein S20 OS Saccharomyces cerevisiae strain ATCC 204508 S288c GN RPS20 PE 1 SV	4	3	4	11	3	11
40S ribosomal protein S21 A OS Saccharomyces cerevisiae strain ATCC 204508 S288c GN RPS21A PE 1	6	7	6	19	3	19
40S ribosomal protein S21 B OS Saccharomyces cerevisiae strain ATCC 204508 S288c GN RPS21B PE 1		7		7	1	7
40S ribosomal protein S22 A OS Saccharomyces cerevisiae strain ATCC 204508 S288c GN RPS22A PE 1	5	8	8	21	3	21
40S ribosomal protein S23 A OS Saccharomyces cerevisiae strain ATCC 204508 S288c GN RPS23A PE 1		4		4	1	4
40S ribosomal protein S24 A OS Saccharomyces cerevisiae strain ATCC 204508 S288c GN RPS24A PE 1	8	10	10	28	3	28
40S ribosomal protein S25 A OS Saccharomyces cerevisiae strain ATCC 204508 S288c GN RPS25A PE 1	3	3	3	9	3	9
40S ribosomal protein S26 A OS Saccharomyces cerevisiae strain ATCC 204508 S288c GN RPS26A PE 1	2	4	4	10	3	10
40S ribosomal protein S27 B OS Saccharomyces cerevisiae strain ATCC 204508 S288c GN RPS27B PE 1	4	4	4	12	3	12
40S ribosomal protein S28 A OS Saccharomyces cerevisiae strain ATCC 204508 S288c GN RPS28A PE 1	3	3	3	9	3	9
40S ribosomal protein S29 A OS Saccharomyces cerevisiae strain ATCC 204508 S288c GN RPS29A PE 1	2	4	3	9	3	9
40S ribosomal protein S29 B OS Saccharomyces cerevisiae strain ATCC 204508 S288c GN RPS29B PE 1	2	4	2	8	3	8
40S ribosomal protein S3 OS Saccharomyces cerevisiae strain ATCC 204508 S288c GN RPS3 PE 1 SV 5	13	16	14	43	3	43
40S ribosomal protein S30 A OS Saccharomyces cerevisiae strain ATCC 204508 S288c GN RPS30A PE 1	2	3	3	8	3	8
40S ribosomal protein S4 A OS Saccharomyces cerevisiae strain ATCC 204508 S288c GN RPS4A PE 1 SV	11	11	10	32	3	32
40S ribosomal protein S5 OS Saccharomyces cerevisiae strain ATCC 204508 S288c GN RPS5 PE 1 SV 3	8	9	10	27	3	27
40S ribosomal protein S6 A OS Saccharomyces cerevisiae strain ATCC 204508 S288c GN RPS6A PE 1 SV	6	10	8	24	3	24
40S ribosomal protein S7 A OS Saccharomyces cerevisiae strain ATCC 204508 S288c GN RPS7A PE 1 SV	16	11	12	39	3	39
40S ribosomal protein S7 B OS Saccharomyces cerevisiae strain ATCC 204508 S288c GN RPS7B PE 1 SV	13	11	10	34	3	34
40S ribosomal protein S8 A OS Saccharomyces cerevisiae strain ATCC 204508 S288c GN RPS8A PE 1 SV	8	8	6	22	3	22
40S ribosomal protein S9 A OS Saccharomyces cerevisiae strain ATCC 204508 S288c GN RPS9A PE 1 SV	12	13	11	36	3	36
40S ribosomal protein S9 B OS Saccharomyces cerevisiae strain ATCC 204508 S288c GN RPS9B PE 1 SV	13	14		27	2	27
5 methyltetrahydropteroyltriglutamate homocysteine methyltransferase OS Saccharomyces cerevisiae s	15	14	18	47	3	47
54S ribosomal protein L35 mitochondrial OS Saccharomyces cerevisiae strain ATCC 204508 S288c GN		3		3	1	3
6 phosphofructokinase subunit alpha OS Saccharomyces cerevisiae strain ATCC 204508 S288c GN PFK1	17	21	24	62	3	62
6 phosphofructokinase subunit beta OS Saccharomyces cerevisiae strain ATCC 204508 S288c GN PFK2	20	17	18	55	3	55
6 phosphogluconate dehydrogenase decarboxylating 1 OS Saccharomyces cerevisiae strain ATCC 204508	10	17	17	44	3	44
6 phosphogluconate dehydrogenase decarboxylating 2 OS Saccharomyces cerevisiae strain ATCC 204508	3		3	6	2	6
60S acidic ribosomal protein P0 OS Saccharomyces cerevisiae strain ATCC 204508 S288c GN RPP0 PE	4	5	5	14	3	14
60S acidic ribosomal protein P1 alpha OS Saccharomyces cerevisiae strain ATCC 204508 S288c GN RP	3	2		5	2	5
60S acidic ribosomal protein P2 alpha OS Saccharomyces cerevisiae strain ATCC 204508 S288c GN RP	4	4	3	11	3	11
60S acidic ribosomal protein P2 beta OS Saccharomyces cerevisiae strain ATCC 204508 S288c GN RPP	5	5	6	16	3	16
60S ribosomal protein L1 A OS Saccharomyces cerevisiae strain ATCC 204508 S288c GN RPL1A PE 1 SV	6	6	4	16	3	16
60S ribosomal protein L10 OS Saccharomyces cerevisiae strain ATCC 204508 S288c GN RPL10 PE 1 SV	11	15	15	41	3	41
60S ribosomal protein L11 A OS Saccharomyces cerevisiae strain ATCC 204508 S288c GN RPL11A PE 1	6	7	8	21	3	21
60S ribosomal protein L12 A OS Saccharomyces cerevisiae strain ATCC 204508 S288c GN RPL12A PE 1	7	8	9	24	3	24
60S ribosomal protein L13 A OS Saccharomyces cerevisiae strain ATCC 204508 S288c GN RPL13A PE 1	8	10	10	28	3	28
60S ribosomal protein L13 B OS Saccharomyces cerevisiae strain ATCC 204508 S288c GN RPL13B PE 1	9	11	11	31	3	31
60S ribosomal protein L14 A OS Saccharomyces cerevisiae strain ATCC 204508 S288c GN RPL14A PE 1	7	9	9	25	3	25
60S ribosomal protein L15 A OS Saccharomyces cerevisiae strain ATCC 204508 S288c GN RPL15A PE 1	5	5	4	14	3	14
60S ribosomal protein L16 A OS Saccharomyces cerevisiae strain ATCC 204508 S288c GN RPL16A PE 1	7	13	7	27	3	27
60S ribosomal protein L16 B OS Saccharomyces cerevisiae strain ATCC 204508 S288c GN RPL16B PE 1	8	13	8	29	3	29
60S ribosomal protein L17 A OS Saccharomyces cerevisiae strain ATCC 204508 S288c GN RPL17A PE 1	6	6	10	22	3	22
60S ribosomal protein L17 B OS Saccharomyces cerevisiae strain ATCC 204508 S288c GN RPL17B PE 1	6	6	10	22	3	22
60S ribosomal protein L18 A OS Saccharomyces cerevisiae strain ATCC 204508 S288c GN RPL18A PE 1	5	7	7	19	3	19
60S ribosomal protein L19 A OS Saccharomyces cerevisiae strain ATCC 204508 S288c GN RPL19A PE 1	10	10	8	28	3	28
60S ribosomal protein L2 A OS Saccharomyces cerevisiae strain ATCC 204508 S288c GN RPL2A PE 1 SV	11	12	10	33	3	33
60S ribosomal protein L20 A OS Saccharomyces cerevisiae strain ATCC 204508 S288c GN RPL20A PE 1	6	9	7	22	3	22
60S ribosomal protein L21 A OS Saccharomyces cerevisiae strain ATCC 204508 S288c GN RPL21A PE 1	6	8	8	22	3	22
60S ribosomal protein L22 A OS Saccharomyces cerevisiae strain ATCC 204508 S288c GN RPL22A PE 1	2	2	2	6	3	6
60S ribosomal protein L22 B OS Saccharomyces cerevisiae strain ATCC 204508 S288c GN RPL22B PE 1		3		3	1	3
60S ribosomal protein L23 A OS Saccharomyces cerevisiae strain ATCC 204508 S288c GN RPL23A PE 1	4	8	5	17	3	17
60S ribosomal protein L24 A OS Saccharomyces cerevisiae strain ATCC 204508 S288c GN RPL24A PE 1	3	4	3	10	3	10
60S ribosomal protein L25 OS Saccharomyces cerevisiae strain ATCC 204508 S288c GN RPL25 PE 1 SV	5	6	6	17	3	17
60S ribosomal protein L26 A OS Saccharomyces cerevisiae strain ATCC 204508 S288c GN RPL26A PE 1	8	7	8	23	3	23
60S ribosomal protein L26 B OS Saccharomyces cerevisiae strain ATCC 204508 S288c GN RPL26B PE 1	10	9	9	28	3	28
60S ribosomal protein L27 A OS Saccharomyces cerevisiae strain ATCC 204508 S288c GN RPL27A PE 1	9	9	10	28	3	28
60S ribosomal protein L28 OS Saccharomyces cerevisiae strain ATCC 204508 S288c GN RPL28 PE 1 SV	6	6	4	16	3	16
60S ribosomal protein L3 OS Saccharomyces cerevisiae strain ATCC 204508 S288c GN RPL3 PE 1 SV 4	16	18	18	52	3	52
60S ribosomal protein L30 OS Saccharomyces cerevisiae strain ATCC 204508 S288c GN RPL30 PE 1 SV	5	5	6	16	3	16
60S ribosomal protein L31 A OS Saccharomyces cerevisiae strain ATCC 204508 S288c GN RPL31A PE 1	4	6	6	16	3	16
60S ribosomal protein L32 OS Saccharomyces cerevisiae strain ATCC 204508 S288c GN RPL32 PE 1 SV	6	6	6	18	3	18
60S ribosomal protein L33 A OS Saccharomyces cerevisiae strain ATCC 204508 S288c GN RPL33A PE 1	6	6	6	18	3	18
60S ribosomal protein L33 B OS Saccharomyces cerevisiae strain ATCC 204508 S288c GN RPL33B PE 1	4	4	4	12	3	12
60S ribosomal protein L35 A OS Saccharomyces cerevisiae strain ATCC 204508 S288c GN RPL35A PE 1	3	5	5	13	3	13
60S ribosomal protein L36 A OS Saccharomyces cerevisiae strain ATCC 204508 S288c GN RPL36A PE 1	4	4	3	11	3	11
60S ribosomal protein L38 OS Saccharomyces cerevisiae strain ATCC 204508 S288c GN RPL38 PE 1 SV	3	3	5	11	3	11
60S ribosomal protein L4 A OS Saccharomyces cerevisiae strain ATCC 204508 S288c GN RPL4A PE 1 SV	17	18	17	52	3	52
60S ribosomal protein L4 B OS Saccharomyces cerevisiae strain ATCC 204508 S288c GN RPL4B PE 1 SV	17	18		35	2	35
60S ribosomal protein L42 A OS Saccharomyces cerevisiae strain ATCC 204508 S288c GN RPL42A PE 1	3	3	3	9	3	9
60S ribosomal protein L43 A OS Saccharomyces cerevisiae strain ATCC 204508 S288c GN RPL43A PE 1	2			2	1	2
60S ribosomal protein L5 OS Saccharomyces cerevisiae strain ATCC 204508 S288c GN RPL5 PE 1 SV 4	7	10	8	25	3	25
60S ribosomal protein L6 A OS Saccharomyces cerevisiae strain ATCC 204508 S288c GN RPL6A PE 1 SV	9	9	7	25	3	25
60S ribosomal protein L6 B OS Saccharomyces cerevisiae strain ATCC 204508 S288c GN RPL6B PE 1 SV	7	7	7	21	3	21
60S ribosomal protein L7 A OS Saccharomyces cerevisiae strain ATCC 204508 S288c GN RPL7A PE 1 SV	11	13	10	34	3	34
60S ribosomal protein L7 B OS Saccharomyces cerevisiae strain ATCC 204508 S288c GN RPL7B PE 1 SV	10			10	1	10
60S ribosomal protein L8 A OS Saccharomyces cerevisiae strain ATCC 204508 S288c GN RPL8A PE 1 SV	13	14	12	39	3	39
60S ribosomal protein L8 B OS Saccharomyces cerevisiae strain ATCC 204508 S288c GN RPL8B PE 1 SV	14	15	14	43	3	43
60S ribosomal protein L9 A OS Saccharomyces cerevisiae strain ATCC 204508 S288c GN RPL9A PE 1 SV	9	8	9	26	3	26
78 kDa glucose regulated protein homolog OS Saccharomyces cerevisiae strain ATCC 204508 S288c GN	7	7	5	19	3	19
ABC transporter ATP binding protein ARB1 OS Saccharomyces cerevisiae strain ATCC 204508 S288c GN		7		7	1	7
Acetyl CoA acetyltransferase OS Saccharomyces cerevisiae strain ATCC 204508 S288c GN ERG10 PE 1	9	9	11	29	3	29
Acetyl CoA carboxylase OS Saccharomyces cerevisiae strain ATCC 204508 S288c GN ACC1 PE 1 SV 2	12	6		18	2	18
Acetyl coenzyme A synthetase 1 OS Saccharomyces cerevisiae strain ATCC 204508 S288c GN ACS1 PE 1			2	2	1	2
Acetyl coenzyme A synthetase 2 OS Saccharomyces cerevisiae strain ATCC 204508 S288c GN ACS2 PE 1	12	14	13	39	3	39
Aconitate hydratase mitochondrial OS Saccharomyces cerevisiae strain ATCC 204508 S288c GN ACO1	8	8	12	28	3	28
Actin binding protein OS Saccharomyces cerevisiae strain ATCC 204508 S288c GN ABP1 PE 1 SV 4		9		9	1	9
Acyl CoA binding protein 2 OS Saccharomyces monacensis GN ACB2 PE 3 SV 2		2	1	3	2	3
Acyl CoA binding protein OS Saccharomyces cerevisiae strain ATCC 204508 S288c GN ACB1 PE 1 SV 3	2	4	3	9	3	9
Adenosine kinase OS Saccharomyces cerevisiae strain ATCC 204508 S288c GN ADO1 PE 1 SV 1	2	6	2	10	3	10
Adenosylhomocysteinase OS Saccharomyces cerevisiae strain ATCC 204508 S288c GN SAH1 PE 1 SV 1	11	15	15	41	3	41
Adenylate kinase 1 OS Saccharomyces cerevisiae strain RM11 1a GN ADK1 PE 3 SV 1	11	12	10	33	3	33
Adenylosuccinate lyase OS Saccharomyces cerevisiae strain ATCC 204508 S288c GN ADE13 PE 1 SV 1		7	5	12	2	12
Adenylosuccinate synthetase OS Saccharomyces cerevisiae strain Lalvin EC1118 Prise de mousse GN			10	10	1	10
Adenylosuccinate synthetase OS Saccharomyces cerevisiae strain RM11 1a GN ADE12 PE 3 SV 1	5	6	10	21	3	21
Alanine glyoxylate aminotransferase 1 OS Saccharomyces cerevisiae strain ATCC 204508 S288c GN A		4		4	1	4
Alanine tRNA ligase mitochondrial OS Saccharomyces cerevisiae strain ATCC 204508 S288c GN ALA1	10	8	9	27	3	27
Alcohol dehydrogenase 1 OS Saccharomyces cerevisiae strain ATCC 204508 S288c GN ADH1 PE 1 SV 5	16	14	16	46	3	46
Alcohol dehydrogenase 3 mitochondrial OS Saccharomyces cerevisiae strain ATCC 204508 S288c GN A	4	5	9	18	3	18
Alcohol dehydrogenase 5 OS Saccharomyces cerevisiae strain ATCC 204508 S288c GN ADH5 PE 1 SV 1	3	5	4	12	3	12
Aminomethyltransferase mitochondrial OS Saccharomyces cerevisiae strain ATCC 204508 S288c GN GC		3	6	9	2	9
Aminopeptidase 2 mitochondrial OS Saccharomyces cerevisiae strain ATCC 204508 S288c GN APE2 PE		12		12	1	12
Aminopeptidase Y OS Saccharomyces cerevisiae strain ATCC 204508 S288c GN APE3 PE 1 SV 1		4	6	10	2	10
Anthranilate synthase component 1 OS Saccharomyces cerevisiae strain ATCC 204508 S288c GN TRP2 P		2	8	10	2	10
Arginine tRNA ligase cytoplasmic OS Saccharomyces cerevisiae strain ATCC 204508 S288c GN YDR34	6	6	7	19	3	19
Argininosuccinate lyase OS Saccharomyces cerevisiae strain ATCC 204508 S288c GN ARG4 PE 1 SV 2		6	7	13	2	13
Argininosuccinate lyase OS Saccharomyces douglasii GN ARG4 PE 3 SV 1	5	4	6	15	3	15
Argininosuccinate synthase OS Saccharomyces cerevisiae strain ATCC 204508 S288c GN ARG1 PE 1 SV	9	13	8	30	3	30
Aromatic aminoadipate aminotransferase 1 OS Saccharomyces cerevisiae strain ATCC 204508 S288c GN	11	14	13	38	3	38
Asparagine synthetase glutamine hydrolyzing 1 OS Saccharomyces cerevisiae strain ATCC 204508 S2	16	15	14	45	3	45
Asparagine synthetase glutamine hydrolyzing 2 OS Saccharomyces cerevisiae strain ATCC 204508 S2	12	13	15	40	3	40
Asparagine tRNA ligase cytoplasmic OS Saccharomyces cerevisiae strain ATCC 204508 S288c GN DED	3	7	6	16	3	16
Aspartate aminotransferase cytoplasmic OS Saccharomyces cerevisiae strain ATCC 204508 S288c GN	11	11	9	31	3	31
Aspartate semialdehyde dehydrogenase OS Saccharomyces cerevisiae strain ATCC 204508 S288c GN HOM	8	12	9	29	3	29
Aspartate tRNA ligase cytoplasmic OS Saccharomyces cerevisiae strain ATCC 204508 S288c GN DPS1	17	18	14	49	3	49
Aspartokinase OS Saccharomyces cerevisiae strain ATCC 204508 S288c GN HOM3 PE 1 SV 2	4	8	8	20	3	20
ATP dependent molecular chaperone HSC82 OS Saccharomyces cerevisiae strain ATCC 204508 S288c GN	20	21	24	65	3	65
ATP dependent molecular chaperone HSP82 OS Saccharomyces cerevisiae strain ATCC 204508 S288c GN	17	23	21	61	3	61
ATP dependent RNA helicase DED1 OS Saccharomyces cerevisiae strain YJM789 GN DED1 PE 3 SV 1		7		7	1	7
ATP dependent RNA helicase eIF4A OS Saccharomyces cerevisiae strain YJM789 GN TIF1 PE 3 SV 1	10	10	13	33	3	33
ATP dependent RNA helicase SUB2 OS Saccharomyces cerevisiae strain YJM789 GN SUB2 PE 3 SV 1	4			4	1	4
ATP phosphoribosyltransferase OS Saccharomyces cerevisiae strain ATCC 204508 S288c GN HIS1 PE 1			2	2	1	2
ATP synthase subunit alpha mitochondrial OS Saccharomyces cerevisiae strain ATCC 204508 S288c G	7	11	8	26	3	26
ATP synthase subunit beta mitochondrial OS Saccharomyces cerevisiae strain ATCC 204508 S288c GN	9	14	10	33	3	33
Bifunctional purine biosynthesis protein ADE16 OS Saccharomyces cerevisiae strain ATCC 204508 S28	2	1		3	2	3
Bifunctional purine biosynthesis protein ADE17 OS Saccharomyces cerevisiae strain ATCC 204508 S28	10	10	9	29	3	29
Bifunctional purine biosynthetic protein ADE5 7 OS Saccharomyces cerevisiae strain ATCC 204508 S2	4	11	8	23	3	23
Branched chain amino acid aminotransferase cytosolic OS Saccharomyces cerevisiae strain ATCC 20450	11	6	10	27	3	27
Branched chain amino acid aminotransferase mitochondrial OS Saccharomyces cerevisiae strain ATCC 2	10	10	13	33	3	33
Bud site selection protein 4 OS Saccharomyces cerevisiae strain YJM789 GN BUD4 PE 3 SV 1			6	6	1	6
C 1 tetrahydrofolate synthase cytoplasmic OS Saccharomyces cerevisiae strain ATCC 204508 S288c	11	20	15	46	3	46
C 1 tetrahydrofolate synthase mitochondrial OS Saccharomyces cerevisiae strain ATCC 204508 S288c		5	7	12	2	12
Carbamoyl phosphate synthase arginine specific large chain OS Saccharomyces cerevisiae strain ATCC	19	18	20	57	3	57
Cell division control protein 48 OS Saccharomyces cerevisiae strain ATCC 204508 S288c GN CDC48 P	10	17	14	41	3	41
Cell division control protein 73 OS Saccharomyces cerevisiae strain ATCC 204508 S288c GN CDC73 P			4	4	1	4
Chorismate synthase OS Saccharomyces cerevisiae strain ATCC 204508 S288c GN ARO2 PE 1 SV 1	4	6	6	16	3	16
Chromatin structure remodeling complex subunit RSC4 OS Saccharomyces cerevisiae strain ATCC 204508			3	3	1	3
Citrate synthase mitochondrial OS Saccharomyces cerevisiae strain ATCC 204508 S288c GN CIT1 PE	7	10	7	24	3	24
Clathrin heavy chain OS Saccharomyces cerevisiae strain ATCC 204508 S288c GN CHC1 PE 1 SV 1	11	14	10	35	3	35
Clustered mitochondria protein 1 OS Saccharomyces cerevisiae strain ATCC 204508 S288c GN CLU1 PE	9	11	10	30	3	30
Co chaperone protein SBA1 OS Saccharomyces cerevisiae strain ATCC 204508 S288c GN SBA1 PE 1 SV 3	2		2	4	2	4
Cofilin OS Saccharomyces cerevisiae strain ATCC 204508 S288c GN COF1 PE 1 SV 1	3	5	4	12	3	12
Cys Gly metallodipeptidase DUG1 OS Saccharomyces cerevisiae strain ATCC 204508 S288c GN DUG1 PE	4	8	10	22	3	22
Cystathionine beta synthase OS Saccharomyces cerevisiae strain ATCC 204508 S288c GN CYS4 PE 1 SV	14	13	13	40	3	40
Cystathionine gamma lyase OS Saccharomyces cerevisiae strain ATCC 204508 S288c GN CYS3 PE 1 SV 2	9	8	8	25	3	25
Cysteine tRNA ligase OS Saccharomyces cerevisiae strain ATCC 204508 S288c GN YNL247W PE 1 SV 1		9		9	1	9
Cytochrome b c1 complex subunit 2 mitochondrial OS Saccharomyces cerevisiae strain ATCC 204508 S	4	7	5	16	3	16
Cytochrome b2 mitochondrial OS Saccharomyces cerevisiae strain ATCC 204508 S288c GN CYB2 PE 1 S		5	6	11	2	11
Cytochrome c iso 1 OS Saccharomyces cerevisiae strain ATCC 204508 S288c GN CYC1 PE 1 SV 2		2		2	1	2
Cytochrome c oxidase subunit 4 mitochondrial OS Saccharomyces cerevisiae strain ATCC 204508 S288		2		2	1	2
Cytochrome c oxidase subunit 6 mitochondrial OS Saccharomyces cerevisiae strain ATCC 204508 S288			4	4	1	4
Deoxyhypusine hydroxylase OS Saccharomyces cerevisiae strain ATCC 204508 S288c GN LIA1 PE 1 SV 1	6	4		10	2	10
Diacetyl reductase R acetoin forming OS Saccharomyces cerevisiae strain ATCC 204508 S288c GN		2	5	7	2	7
Dihydrolipoyl dehydrogenase mitochondrial OS Saccharomyces cerevisiae strain ATCC 204508 S288c		2		2	1	2
Dihydrolipoyllysine residue acetyltransferase component of pyruvate dehydrogenase complex mitochond			3	3	1	3
Dihydroxy acid dehydratase mitochondrial OS Saccharomyces cerevisiae strain ATCC 204508 S288c G	8	6	7	21	3	21
Dihydroxyacetone kinase 1 OS Saccharomyces cerevisiae strain ATCC 204508 S288c GN DAK1 PE 1 SV 1		6	8	14	2	14
DL glycerol 3 phosphatase 1 OS Saccharomyces cerevisiae strain ATCC 204508 S288c GN RHR2 PE 1	6	9	5	20	3	20
DNA directed RNA polymerase II subunit RPB2 OS Saccharomyces cerevisiae strain ATCC 204508 S288c			10	10	1	10
DNA polymerase epsilon catalytic subunit A OS Saccharomyces cerevisiae strain ATCC 204508 S288c	10			10	1	10
DNA repair protein RAD50 OS Saccharomyces cerevisiae strain ATCC 204508 S288c GN RAD50 PE 1 SV 1			12	12	1	12
Elongation factor 1 alpha OS Saccharomyces cerevisiae strain ATCC 204508 S288c GN TEF1 PE 1 SV 1	14	18	14	46	3	46
Elongation factor 1 beta OS Saccharomyces cerevisiae strain ATCC 204508 S288c GN EFB1 PE 1 SV 4	2	5	3	10	3	10
Elongation factor 1 gamma 1 OS Saccharomyces cerevisiae strain ATCC 204508 S288c GN CAM1 PE 1 SV	4	5	6	15	3	15
Elongation factor 1 gamma 2 OS Saccharomyces cerevisiae strain ATCC 204508 S288c GN TEF4 PE 1 SV	7	16	15	38	3	38
Elongation factor 2 OS Saccharomyces cerevisiae strain ATCC 204508 S288c GN EFT1 PE 1 SV 1	23	35	33	91	3	91
Elongation factor 3A OS Saccharomyces cerevisiae strain ATCC 204508 S288c GN YEF3 PE 1 SV 4	21	27	26	74	3	74
Elongation factor 3B OS Saccharomyces cerevisiae strain ATCC 204508 S288c GN HEF3 PE 1 SV 2	8	9	10	27	3	27
Elongation factor Tu mitochondrial OS Saccharomyces cerevisiae strain ATCC 204508 S288c GN TUF1		5	6	11	2	11
Enolase 1 OS Saccharomyces cerevisiae strain ATCC 204508 S288c GN ENO1 PE 1 SV 3	22	21	22	65	3	65
Enolase 2 OS Saccharomyces cerevisiae strain ATCC 204508 S288c GN ENO2 PE 1 SV 2	26	30	30	86	3	86
Enoyl acyl carrier protein reductase NADPH B specific mitochondrial OS Saccharomyces cerevisia		4		4	1	4
Eukaryotic initiation factor 4F subunit p150 OS Saccharomyces cerevisiae strain ATCC 204508 S288c	11			11	1	11
Eukaryotic translation initiation factor 1A OS Saccharomyces cerevisiae strain ATCC 204508 S288c		2	2	4	2	4
Eukaryotic translation initiation factor 2 subunit beta OS Saccharomyces cerevisiae strain ATCC 204		4		4	1	4
Eukaryotic translation initiation factor 2 subunit gamma OS Saccharomyces cerevisiae strain ATCC 20	5	10		15	2	15
Eukaryotic translation initiation factor 4B OS Saccharomyces cerevisiae strain ATCC 204508 S288c		7		7	1	7
Eukaryotic translation initiation factor 5A 1 OS Saccharomyces cerevisiae strain ATCC 204508 S288	2	5	5	12	3	12
Eukaryotic translation initiation factor 6 OS Saccharomyces cerevisiae strain ATCC 204508 S288c	2	1		3	2	3
Eukaryotic translation initiation factor eIF 1 OS Saccharomyces cerevisiae strain ATCC 204508 S28		2		2	1	2
Family of serine hydrolases 3 OS Saccharomyces cerevisiae strain ATCC 204508 S288c GN FSH3 PE 1		2		2	1	2
Farnesyl pyrophosphate synthase OS Saccharomyces cerevisiae strain ATCC 204508 S288c GN ERG20 PE	4	6	11	21	3	21
Fatty acid synthase subunit alpha OS Saccharomyces cerevisiae strain ATCC 204508 S288c GN FAS2 P	22	29	34	85	3	85
Fatty acid synthase subunit beta OS Saccharomyces cerevisiae strain ATCC 204508 S288c GN FAS1 PE	26	37	36	99	3	99
FK506 binding protein 1 OS Saccharomyces cerevisiae strain ATCC 204508 S288c GN FPR1 PE 1 SV 2		3	4	7	2	7
Flavohemoprotein OS Saccharomyces cerevisiae strain ATCC 204508 S288c GN YHB1 PE 1 SV 2	9	11	10	30	3	30
Fructose bisphosphate aldolase OS Saccharomyces cerevisiae strain ATCC 204508 S288c GN FBA1 PE 1	14	15	14	43	3	43
Fumarate hydratase mitochondrial OS Saccharomyces cerevisiae strain ATCC 204508 S288c GN FUM1 P			5	5	1	5
Gamma glutamyl phosphate reductase OS Saccharomyces cerevisiae strain ATCC 204508 S288c GN PRO2		4		4	1	4
Glucokinase 1 OS Saccharomyces cerevisiae strain ATCC 204508 S288c GN GLK1 PE 1 SV 1	8	13	15	36	3	36
Glucosamine fructose 6 phosphate aminotransferase isomerizing OS Saccharomyces cerevisiae strain		5		5	1	5
Glucose 6 phosphate 1 epimerase OS Saccharomyces cerevisiae strain ATCC 204508 S288c GN YMR099C	6	4	4	14	3	14
Glucose 6 phosphate isomerase OS Saccharomyces cerevisiae strain ATCC 204508 S288c GN PGI1 PE 1	14	14	18	46	3	46
Glutamate synthase NADH OS Saccharomyces cerevisiae strain ATCC 204508 S288c GN GLT1 PE 1 SV 2	11	15	15	41	3	41
Glutamate tRNA ligase cytoplasmic OS Saccharomyces cerevisiae strain ATCC 204508 S288c GN GUS1	14	13	12	39	3	39
Glutamine synthetase OS Saccharomyces cerevisiae strain ATCC 204508 S288c GN GLN1 PE 1 SV 4	3	6		9	2	9
Glutamine tRNA ligase OS Saccharomyces cerevisiae strain ATCC 204508 S288c GN GLN4 PE 1 SV 2		10	10	20	2	20
Glutaredoxin 1 OS Saccharomyces cerevisiae strain ATCC 204508 S288c GN GRX1 PE 1 SV 1	2	3	2	7	3	7
Glutaredoxin 2 mitochondrial OS Saccharomyces cerevisiae strain ATCC 204508 S288c GN GRX2 PE 1		3	3	6	2	6
Glyceraldehyde 3 phosphate dehydrogenase 1 OS Saccharomyces cerevisiae strain ATCC 204508 S288c	20	24	21	65	3	65
Glyceraldehyde 3 phosphate dehydrogenase 2 OS Saccharomyces cerevisiae strain ATCC 204508 S288c	18	22	21	61	3	61
Glyceraldehyde 3 phosphate dehydrogenase 3 OS Saccharomyces cerevisiae strain ATCC 204508 S288c	22	25	24	71	3	71
Glycerol 3 phosphate dehydrogenase NAD 1 OS Saccharomyces cerevisiae strain ATCC 204508 S288		4		4	1	4
Glycine dehydrogenase decarboxylating mitochondrial OS Saccharomyces cerevisiae strain ATCC 2045		9		9	1	9
Glycine tRNA ligase 1 mitochondrial OS Saccharomyces cerevisiae strain ATCC 204508 S288c GN GR	11	18	13	42	3	42
Glycogen phosphorylase OS Saccharomyces cerevisiae strain ATCC 204508 S288c GN GPH1 PE 1 SV 4			5	5	1	5
GMP synthase glutamine hydrolyzing OS Saccharomyces cerevisiae strain ATCC 204508 S288c GN GUA	8	7	6	21	3	21
Golgin IMH1 OS Saccharomyces cerevisiae strain ATCC 204508 S288c GN IMH1 PE 1 SV 1		7		7	1	7
GU4 nucleic binding protein 1 OS Saccharomyces cerevisiae strain ATCC 204508 S288c GN ARC1 PE 1	4	5	5	14	3	14
Guanine nucleotide binding protein subunit beta like protein OS Saccharomyces cerevisiae strain ATC	10	11	10	31	3	31
Guanylate kinase OS Saccharomyces cerevisiae strain ATCC 204508 S288c GN GUK1 PE 1 SV 2	5	7	6	18	3	18
Heat shock protein 104 OS Saccharomyces cerevisiae strain ATCC 204508 S288c GN HSP104 PE 1 SV 2	14	23	22	59	3	59
Heat shock protein 26 OS Saccharomyces cerevisiae strain ATCC 204508 S288c GN HSP26 PE 1 SV 3	11	12	10	33	3	33
Heat shock protein 60 mitochondrial OS Saccharomyces cerevisiae strain ATCC 204508 S288c GN HSP	19	25	21	65	3	65
Heat shock protein homolog SSE1 OS Saccharomyces cerevisiae strain ATCC 204508 S288c GN SSE1 PE	17	23	17	57	3	57
Heat shock protein homolog SSE2 OS Saccharomyces cerevisiae strain ATCC 204508 S288c GN SSE2 PE	11	10	10	31	3	31
Heat shock protein SSA1 OS Saccharomyces cerevisiae strain ATCC 204508 S288c GN SSA1 PE 1 SV 4	28	26	23	77	3	77
Heat shock protein SSA2 OS Saccharomyces cerevisiae strain ATCC 204508 S288c GN SSA2 PE 1 SV 3	31	24	23	78	3	78
Heat shock protein SSA3 OS Saccharomyces cerevisiae strain ATCC 204508 S288c GN SSA3 PE 1 SV 3		13		13	1	13
Heat shock protein SSA4 OS Saccharomyces cerevisiae strain ATCC 204508 S288c GN SSA4 PE 1 SV 3		14		14	1	14
Heat shock protein SSB1 OS Saccharomyces cerevisiae strain ATCC 204508 S288c GN SSB1 PE 1 SV 3	23	26	24	73	3	73
Heat shock protein SSB2 OS Saccharomyces cerevisiae strain ATCC 204508 S288c GN SSB2 PE 1 SV 2	24	26	24	74	3	74
Heat shock protein SSC1 mitochondrial OS Saccharomyces cerevisiae strain ATCC 204508 S288c GN S	15	18	16	49	3	49
Heat shock protein SSC3 mitochondrial OS Saccharomyces cerevisiae strain ATCC 204508 S288c GN E		9	10	19	2	19
Heat shock protein STI1 OS Saccharomyces cerevisiae strain ATCC 204508 S288c GN STI1 PE 1 SV 1	7	14	7	28	3	28
Hexokinase 1 OS Saccharomyces cerevisiae strain ATCC 204508 S288c GN HXK1 PE 1 SV 2	19	24	19	62	3	62
Hexokinase 2 OS Saccharomyces cerevisiae strain ATCC 204508 S288c GN HXK2 PE 1 SV 4	11	12	13	36	3	36
High affinity hexose transporter HXT6 OS Saccharomyces cerevisiae strain ATCC 204508 S288c GN HX			2	2	1	2
Histidine biosynthesis trifunctional protein OS Saccharomyces cerevisiae strain ATCC 204508 S288c	13	19	17	49	3	49
Histidine tRNA ligase mitochondrial OS Saccharomyces cerevisiae strain ATCC 204508 S288c GN HT	3	3	9	15	3	15
Hit family protein 1 OS Saccharomyces cerevisiae strain ATCC 204508 S288c GN HNT1 PE 1 SV 2	3	2	6	11	3	11
Homoaconitase mitochondrial OS Saccharomyces cerevisiae strain ATCC 204508 S288c GN LYS4 PE 1 S		6	4	10	2	10
Homocitrate synthase cytosolic isozyme OS Saccharomyces cerevisiae strain ATCC 204508 S288c GN	15	18	19	52	3	52
Homocitrate synthase mitochondrial OS Saccharomyces cerevisiae strain ATCC 204508 S288c GN LYS2	12	18	16	46	3	46
Homoisocitrate dehydrogenase mitochondrial OS Saccharomyces cerevisiae strain ATCC 204508 S288c	6	8		14	2	14
Homoserine dehydrogenase OS Saccharomyces cerevisiae strain ATCC 204508 S288c GN HOM6 PE 1 SV 1	6	9	7	22	3	22
Homoserine kinase OS Saccharomyces cerevisiae strain ATCC 204508 S288c GN THR1 PE 1 SV 4	6	7	7	20	3	20
Hydroxymethylglutaryl CoA synthase OS Saccharomyces cerevisiae strain ATCC 204508 S288c GN ERG13	10	9	11	30	3	30
Imidazole glycerol phosphate synthase hisHF OS Saccharomyces cerevisiae strain ATCC 204508 S288c			7	7	1	7
Importin subunit beta 4 OS Saccharomyces cerevisiae strain ATCC 204508 S288c GN KAP123 PE 1 SV 1		9		9	1	9
Inorganic pyrophosphatase OS Saccharomyces cerevisiae strain ATCC 204508 S288c GN IPP1 PE 1 SV 4	11	11	8	30	3	30
Inosine 5 monophosphate dehydrogenase 2 OS Saccharomyces cerevisiae strain ATCC 204508 S288c GN	5	6	9	20	3	20
Inosine 5 monophosphate dehydrogenase 3 OS Saccharomyces cerevisiae strain ATCC 204508 S288c GN	8	13	9	30	3	30
Inosine 5 monophosphate dehydrogenase 4 OS Saccharomyces cerevisiae strain ATCC 204508 S288c GN	7	6	7	20	3	20
Invertase 1 OS Saccharomyces cerevisiae GN SUC1 PE 1 SV 1	3			3	1	3
Isocitrate dehydrogenase NAD subunit 1 mitochondrial OS Saccharomyces cerevisiae strain ATCC 204	6	8	4	18	3	18
Isocitrate dehydrogenase NAD subunit 2 mitochondrial OS Saccharomyces cerevisiae strain ATCC 204		4		4	1	4
Isocitrate dehydrogenase NADP cytoplasmic OS Saccharomyces cerevisiae strain ATCC 204508 S288c	1	4		5	2	5
Isocitrate dehydrogenase NADP mitochondrial OS Saccharomyces cerevisiae strain ATCC 204508 S28	5	7	9	21	3	21
Isocitrate dehydrogenase NADP OS Saccharomyces cerevisiae strain ATCC 204508 S288c GN IDP3 PE	2	5	3	10	3	10
Isoleucine tRNA ligase cytoplasmic OS Saccharomyces cerevisiae strain ATCC 204508 S288c GN ILS	7	10	11	28	3	28
Ketol acid reductoisomerase mitochondrial OS Saccharomyces cerevisiae strain ATCC 204508 S288c	10	12	9	31	3	31
Kinesin like protein CIN8 OS Saccharomyces cerevisiae strain ATCC 204508 S288c GN CIN8 PE 1 SV 3	11			11	1	11
L aminoadipate semialdehyde dehydrogenase OS Saccharomyces cerevisiae strain ATCC 204508 S288c G		14	11	25	2	25
Leucine tRNA ligase cytoplasmic OS Saccharomyces cerevisiae strain ATCC 204508 S288c GN CDC60	10	12	16	38	3	38
Lon protease homolog mitochondrial OS Saccharomyces cerevisiae strain ATCC 204508 S288c GN PIM1			8	8	1	8
Lysine tRNA ligase cytoplasmic OS Saccharomyces cerevisiae strain ATCC 204508 S288c GN KRS1 PE	14	15	11	40	3	40
m7GpppX diphosphatase OS Saccharomyces cerevisiae strain ATCC 204508 S288c GN DCS1 PE 1 SV 1			5	5	1	5
Magnesium activated aldehyde dehydrogenase cytosolic OS Saccharomyces cerevisiae strain ATCC 20450	13	16	12	41	3	41
Malate dehydrogenase mitochondrial OS Saccharomyces cerevisiae strain ATCC 204508 S288c GN MDH1	10	9	13	32	3	32
Mannose 1 phosphate guanyltransferase OS Saccharomyces cerevisiae strain ATCC 204508 S288c GN PS	3	7	8	18	3	18
Mannose 6 phosphate isomerase OS Saccharomyces cerevisiae strain ATCC 204508 S288c GN PMI40 PE 1		4	7	11	2	11
Methionine tRNA ligase cytoplasmic OS Saccharomyces cerevisiae strain ATCC 204508 S288c GN MES		10	8	18	2	18
Mitochondrial outer membrane protein porin 1 OS Saccharomyces cerevisiae strain ATCC 204508 S288c		6		6	1	6
Mitochondrial peroxiredoxin PRX1 OS Saccharomyces cerevisiae strain ATCC 204508 S288c GN PRX1 PE	5		4	9	2	9
Mitochondrial protein import protein MAS5 OS Saccharomyces cerevisiae strain ATCC 204508 S288c G	3	8	5	16	3	16
Multiprotein bridging factor 1 OS Saccharomyces cerevisiae strain ATCC 204508 S288c GN MBF1 PE 1		3		3	1	3
N terminal acetyltransferase A complex subunit NAT1 OS Saccharomyces cerevisiae strain ATCC 204508			2	2	1	2
NAD dependent malic enzyme mitochondrial OS Saccharomyces cerevisiae strain ATCC 204508 S288c G	4	7	5	16	3	16
NADP dependent alcohol dehydrogenase 6 OS Saccharomyces cerevisiae strain ATCC 204508 S288c GN A	3	4		7	2	7
NADP specific glutamate dehydrogenase 1 OS Saccharomyces cerevisiae strain ATCC 204508 S288c GN		8	11	19	2	19
NADP specific glutamate dehydrogenase 2 OS Saccharomyces cerevisiae strain ATCC 204508 S288c GN		2		2	1	2
NADPH dehydrogenase 2 OS Saccharomyces cerevisiae strain ATCC 204508 S288c GN OYE2 PE 1 SV 3	9	10	13	32	3	32
NADPH dependent aldose reductase GRE3 OS Saccharomyces cerevisiae strain ATCC 204508 S288c GN GR		8		8	1	8
Nascent polypeptide associated complex subunit alpha OS Saccharomyces cerevisiae strain YJM789 GN	4	3	3	10	3	10
Nascent polypeptide associated complex subunit beta 1 OS Saccharomyces cerevisiae strain YJM789 GN		5		5	1	5
Neutral trehalase OS Saccharomyces cerevisiae strain ATCC 204508 S288c GN NTH1 PE 1 SV 3			10	10	1	10
Nicotinamidase OS Saccharomyces cerevisiae strain ATCC 204508 S288c GN PNC1 PE 1 SV 1	8	5	5	18	3	18
NU prion formation protein 1 OS Saccharomyces cerevisiae strain ATCC 204508 S288c GN NEW1 PE		6		6	1	6
Nucleoside diphosphate kinase OS Saccharomyces cerevisiae strain ATCC 204508 S288c GN YNK1 PE 1	4	6	5	15	3	15
Pentafunctional AROM polypeptide OS Saccharomyces cerevisiae strain JAY291 GN ARO1 PE 3 SV 1	7			7	1	7
Pentafunctional AROM polypeptide OS Saccharomyces cerevisiae strain RM11 1a GN ARO1 PE 3 SV 1		13	12	25	2	25
Peptidyl prolyl cis trans isomerase C mitochondrial OS Saccharomyces cerevisiae strain ATCC 204508	3	5		8	2	8
Peptidyl prolyl cis trans isomerase CPR6 OS Saccharomyces cerevisiae strain ATCC 204508 S288c GN		6		6	1	6
Peptidyl prolyl cis trans isomerase OS Saccharomyces cerevisiae strain ATCC 204508 S288c GN CPR1	4	3	5	12	3	12
Peroxiredoxin TSA1 OS Saccharomyces cerevisiae strain ATCC 204508 S288c GN TSA1 PE 1 SV 3	11	10	11	32	3	32
Peroxiredoxin type 2 OS Saccharomyces cerevisiae strain ATCC 204508 S288c GN AHP1 PE 1 SV 4	6	9	8	23	3	23
Phenylalanine tRNA ligase beta subunit OS Saccharomyces cerevisiae strain ATCC 204508 S288c GN		15	10	25	2	25
Phosphatidate cytidylyltransferase OS Saccharomyces cerevisiae strain ATCC 204508 S288c GN CDS1		2		2	1	2
Phospho 2 dehydro 3 deoxyheptonate aldolase phenylalanine inhibited OS Saccharomyces cerevisiae st	1	4	1	6	3	6
Phospho 2 dehydro 3 deoxyheptonate aldolase tyrosine inhibited OS Saccharomyces cerevisiae strain	7	9	7	23	3	23
Phosphoenolpyruvate carboxykinase ATP OS Saccharomyces cerevisiae strain ATCC 204508 S288c GN	7	13	11	31	3	31
Phosphoglucomutase 1 OS Saccharomyces cerevisiae strain ATCC 204508 S288c GN PGM1 PE 1 SV 1		3	2	5	2	5
Phosphoglucomutase 2 OS Saccharomyces cerevisiae strain ATCC 204508 S288c GN PGM2 PE 1 SV 1		8	7	15	2	15
Phosphoglycerate kinase OS Saccharomyces cerevisiae strain ATCC 204508 S288c GN PGK1 PE 1 SV 2	28	32	32	92	3	92
Phosphoglycerate mutase 1 OS Saccharomyces cerevisiae strain ATCC 204508 S288c GN GPM1 PE 1 SV 3	16	15	15	46	3	46
Phosphomannomutase OS Saccharomyces cerevisiae strain ATCC 204508 S288c GN SEC53 PE 1 SV 1		7	7	14	2	14
Phosphoribosylaminoimidazole succinocarboxamide synthase OS Saccharomyces cerevisiae strain ATCC 20	4	4	3	11	3	11
Phosphoribosylformylglycinamidine synthase OS Saccharomyces cerevisiae strain ATCC 204508 S288c	8	16	13	37	3	37
Phosphoserine aminotransferase OS Saccharomyces cerevisiae strain ATCC 204508 S288c GN SER1 PE 1		5	6	11	2	11
Polyadenylate binding protein cytoplasmic and nuclear OS Saccharomyces cerevisiae strain ATCC 2045	16	17	7	40	3	40
Potassium activated aldehyde dehydrogenase mitochondrial OS Saccharomyces cerevisiae strain ATCC 2	8	10	8	26	3	26
Probable aconitate hydratase 2 OS Saccharomyces cerevisiae strain ATCC 204508 S288c GN ACO2 PE 1	11	13	13	37	3	37
Probable alpha 1 6 mannosyltransferase MNN11 OS Saccharomyces cerevisiae strain ATCC 204508 S288c			2	2	1	2
Probable oxidoreductase AIM17 OS Saccharomyces cerevisiae strain ATCC 204508 S288c GN AIM17 PE 1		5		5	1	5
Proteasome component C7 alpha OS Saccharomyces cerevisiae strain ATCC 204508 S288c GN SCL1 PE 1		2		2	1	2
Protein APA1 OS Saccharomyces cerevisiae strain ATCC 204508 S288c GN APA1 PE 1 SV 4		5		5	1	5
Protein BMH1 OS Saccharomyces cerevisiae strain ATCC 204508 S288c GN BMH1 PE 1 SV 4	12	14	14	40	3	40
Protein BMH2 OS Saccharomyces cerevisiae strain ATCC 204508 S288c GN BMH2 PE 1 SV 3	10	15	14	39	3	39
Protein disulfide isomerase OS Saccharomyces cerevisiae strain ATCC 204508 S288c GN PDI1 PE 1 SV	4	9	7	20	3	20
Protein GVP36 OS Saccharomyces cerevisiae strain ATCC 204508 S288c GN GVP36 PE 1 SV 1		5		5	1	5
Protein HRI1 OS Saccharomyces cerevisiae strain RM11 1a GN HRI1 PE 3 SV 1			5	5	1	5
Protein KES1 OS Saccharomyces cerevisiae strain ATCC 204508 S288c GN KES1 PE 1 SV 1		7		7	1	7
Protein MET17 OS Saccharomyces cerevisiae strain ATCC 204508 S288c GN MET17 PE 1 SV 3	10	6	10	26	3	26
Protein MLP2 OS Saccharomyces cerevisiae strain ATCC 204508 S288c GN MLP2 PE 1 SV 1		11		11	1	11
Protein MMF1 mitochondrial OS Saccharomyces cerevisiae strain ATCC 204508 S288c GN MMF1 PE 1 SV	2			2	1	2
Protein SCP160 OS Saccharomyces cerevisiae strain ATCC 204508 S288c GN SCP160 PE 1 SV 3	5	16	8	29	3	29
Protein SEY1 OS Saccharomyces cerevisiae strain RM11 1a GN SEY1 PE 3 SV 1			6	6	1	6
Protein SIS1 OS Saccharomyces cerevisiae strain ATCC 204508 S288c GN SIS1 PE 1 SV 1			7	7	1	7
Protein URA2 OS Saccharomyces cerevisiae strain ATCC 204508 S288c GN URA2 PE 1 SV 5	24	23	29	76	3	76
Protein YGP1 OS Saccharomyces cerevisiae strain ATCC 204508 S288c GN YGP1 PE 1 SV 2	4	5		9	2	9
Protein ZEO1 OS Saccharomyces cerevisiae strain ATCC 204508 S288c GN ZEO1 PE 1 SV 3	5	6	4	15	3	15
Putative inosine 5 monophosphate dehydrogenase 1 OS Saccharomyces cerevisiae strain ATCC 204508	2	5	4	11	3	11
Putative proline tRNA ligase YHR020W OS Saccharomyces cerevisiae strain ATCC 204508 S288c GN YH	9	11	11	31	3	31
Putative reductase 1 OS Saccharomyces cerevisiae strain ATCC 204508 S288c GN YPR1 PE 1 SV 1	4	3		7	2	7
Pyridoxamine 5 phosphate oxidase OS Saccharomyces cerevisiae strain ATCC 204508 S288c GN PDX3 P		4	3	7	2	7
Pyruvate carboxylase 1 OS Saccharomyces cerevisiae strain ATCC 204508 S288c GN PYC1 PE 1 SV 2	17	20	11	48	3	48
Pyruvate carboxylase 2 OS Saccharomyces cerevisiae strain ATCC 204508 S288c GN PYC2 PE 1 SV 2		20	14	34	2	34
Pyruvate decarboxylase isozyme 1 OS Saccharomyces cerevisiae strain ATCC 204508 S288c GN PDC1 PE	19	22	21	62	3	62
Pyruvate kinase 1 OS Saccharomyces cerevisiae strain ATCC 204508 S288c GN CDC19 PE 1 SV 2	34	40	39	113	3	113
Ran specific GTPase activating protein 1 OS Saccharomyces cerevisiae strain ATCC 204508 S288c GN		2		2	1	2
Ribonucleoside diphosphate reductase small chain 1 OS Saccharomyces cerevisiae strain ATCC 204508		7	6	13	2	13
Ribonucleoside diphosphate reductase small chain 2 OS Saccharomyces cerevisiae strain ATCC 204508	2	3	7	12	3	12
Ribosome associated complex subunit SSZ1 OS Saccharomyces cerevisiae strain ATCC 204508 S288c GN	9	15	13	37	3	37
RNA annealing protein YRA1 OS Saccharomyces cerevisiae strain ATCC 204508 S288c GN YRA1 PE 1 SV		8	4	12	2	12
S adenosylmethionine synthase 1 OS Saccharomyces cerevisiae strain ATCC 204508 S288c GN SAM1 PE	8	8	7	23	3	23
S adenosylmethionine synthase 2 OS Saccharomyces cerevisiae strain ATCC 204508 S288c GN SAM2 PE	5	9		14	2	14
Saccharopepsin OS Saccharomyces cerevisiae strain ATCC 204508 S288c GN PEP4 PE 1 SV 1	2	5	6	13	3	13
Saccharopine dehydrogenase NAD L lysine forming OS Saccharomyces cerevisiae strain ATCC 20450	6	7	8	21	3	21
Saccharopine dehydrogenase NADP L glutamate forming OS Saccharomyces cerevisiae strain ATCC 2	14	16	18	48	3	48
Serine hydroxymethyltransferase cytosolic OS Saccharomyces cerevisiae strain ATCC 204508 S288c	12	13	18	43	3	43
Serine hydroxymethyltransferase mitochondrial OS Saccharomyces cerevisiae strain ATCC 204508 S28		6		6	1	6
Serine tRNA ligase cytoplasmic OS Saccharomyces cerevisiae strain ATCC 204508 S288c GN SES1 PE	7	15	9	31	3	31
Small glutamine rich tetratricopeptide repeat containing protein 2 OS Saccharomyces cerevisiae stra		7	7	14	2	14
Spermidine synthase OS Saccharomyces cerevisiae strain ATCC 204508 S288c GN SPE3 PE 1 SV 1		6		6	1	6
Sphingolipid long chain base responsive protein LSP1 OS Saccharomyces cerevisiae strain ATCC 204508	5			5	1	5
Sphingolipid long chain base responsive protein PIL1 OS Saccharomyces cerevisiae strain ATCC 204508	3			3	1	3
Succinyl CoA ligase ADP forming subunit alpha mitochondrial OS Saccharomyces cerevisiae strain A		5	4	9	2	9
Superoxide dismutase Cu Zn OS Saccharomyces cerevisiae strain ATCC 204508 S288c GN SOD1 PE 1 S	7	8	9	24	3	24
Suppressor protein STM1 OS Saccharomyces cerevisiae strain ATCC 204508 S288c GN STM1 PE 1 SV 3	11	13	11	35	3	35
T complex protein 1 subunit zeta OS Saccharomyces cerevisiae strain ATCC 204508 S288c GN CCT6 PE			6	6	1	6
Target of rapamycin complex 2 subunit AVO1 OS Saccharomyces cerevisiae strain ATCC 204508 S288c		8		8	1	8
Thiamine metabolism regulatory protein THI3 OS Saccharomyces cerevisiae strain ATCC 204508 S288c	1	6	1	8	3	8
Thioredoxin 1 OS Saccharomyces cerevisiae strain ATCC 204508 S288c GN TRX1 PE 1 SV 3	6	5	5	16	3	16
Thioredoxin 2 OS Saccharomyces cerevisiae strain ATCC 204508 S288c GN TRX2 PE 1 SV 3	6	3	3	12	3	12
Thioredoxin reductase 1 OS Saccharomyces cerevisiae strain ATCC 204508 S288c GN TRR1 PE 1 SV 3	4	7	5	16	3	16
Threonine synthase OS Saccharomyces cerevisiae strain ATCC 204508 S288c GN THR4 PE 1 SV 1	13	13	10	36	3	36
Threonine tRNA ligase cytoplasmic OS Saccharomyces cerevisiae strain ATCC 204508 S288c GN THS1	9	12	11	32	3	32
Transaldolase OS Saccharomyces cerevisiae strain ATCC 204508 S288c GN TAL1 PE 1 SV 4	13	15	13	41	3	41
Transcription associated protein 1 OS Saccharomyces cerevisiae strain ATCC 204508 S288c GN TRA1		16		16	1	16
Transcriptional activator SPT7 OS Saccharomyces cerevisiae strain ATCC 204508 S288c GN SPT7 PE 1	8			8	1	8
Transcriptional modulator WTM1 OS Saccharomyces cerevisiae strain ATCC 204508 S288c GN WTM1 PE 1	9	11	11	31	3	31
Transketolase 1 OS Saccharomyces cerevisiae strain ATCC 204508 S288c GN TKL1 PE 1 SV 4	14	22	18	54	3	54
Translation machinery associated protein 17 OS Saccharomyces cerevisiae strain ATCC 204508 S288c		4		4	1	4
Translational activator GCN1 OS Saccharomyces cerevisiae strain ATCC 204508 S288c GN GCN1 PE 1 S		16		16	1	16
Translationally controlled tumor protein homolog OS Saccharomyces cerevisiae strain ATCC 204508 S	5	5	4	14	3	14
Transposon Ty1 LR3 Gag Pol polyprotein OS Saccharomyces cerevisiae strain ATCC 204508 S288c GN T			8	8	1	8
Transposon Ty2 B Gag Pol polyprotein OS Saccharomyces cerevisiae strain ATCC 204508 S288c GN TY2	2		3	5	2	5
Transposon TyH3 Gag Pol polyprotein OS Saccharomyces cerevisiae GN TY1B PE 1 SV 2	9	8	6	23	3	23
Trehalose synthase complex regulatory subunit TSL1 OS Saccharomyces cerevisiae strain ATCC 204508		12		12	1	12
Triosephosphate isomerase OS Saccharomyces cerevisiae strain ATCC 204508 S288c GN TPI1 PE 1 SV 2	12	11	12	35	3	35
Tropomyosin 1 OS Saccharomyces cerevisiae strain ATCC 204508 S288c GN TPM1 PE 1 SV 1		7		7	1	7
Truncated transposon Ty1 A Gag Pol polyprotein OS Saccharomyces cerevisiae strain ATCC 204508 S28			4	4	1	4
Tryptophan synthase OS Saccharomyces cerevisiae strain ATCC 204508 S288c GN TRP5 PE 1 SV 1		6	7	13	2	13
Tyrosine tRNA ligase cytoplasmic OS Saccharomyces cerevisiae strain ATCC 204508 S288c GN TYS1		7	9	16	2	16
U3 small nucleolar RNA associated protein 20 OS Saccharomyces cerevisiae strain ATCC 204508 S288c			11	11	1	11
U3 small nucleolar RNA associated protein 22 OS Saccharomyces cerevisiae strain ATCC 204508 S288c			9	9	1	9
U3 small nucleolar RNA associated protein 9 OS Saccharomyces cerevisiae strain ATCC 204508 S288c	2			2	1	2
Ubiquitin 40S ribosomal protein S31 OS Saccharomyces cerevisiae strain ATCC 204508 S288c GN RPS3	8	7	8	23	3	23
Ubiquitin 60S ribosomal protein L40 OS Saccharomyces cerevisiae strain ATCC 204508 S288c GN RPL4	6	5	4	15	3	15
Ubiquitin activating enzyme E1 1 OS Saccharomyces cerevisiae strain ATCC 204508 S288c GN UBA1 PE		9	11	20	2	20
Uncharacterized GTP binding protein OLA1 OS Saccharomyces cerevisiae strain ATCC 204508 S288c GN	4	5	4	13	3	13
Uncharacterized protein MRP8 OS Saccharomyces cerevisiae strain ATCC 204508 S288c GN MRP8 PE 1 S		4		4	1	4
Uncharacterized protein YLR179C OS Saccharomyces cerevisiae strain ATCC 204508 S288c GN YLR179C		3		3	1	3
Uncharacterized protein YNL134C OS Saccharomyces cerevisiae strain ATCC 204508 S288c GN YNL134C	5	6	7	18	3	18
Uncharacterized protein YNR034W A OS Saccharomyces cerevisiae strain ATCC 204508 S288c GN YNR034	6	4	6	16	3	16
UTP glucose 1 phosphate uridylyltransferase OS Saccharomyces cerevisiae strain ATCC 204508 S288c	6	9	10	25	3	25
V type proton ATPase catalytic subunit A OS Saccharomyces cerevisiae strain ATCC 204508 S288c GN	20	24	27	71	3	71
V type proton ATPase subunit B OS Saccharomyces cerevisiae strain ATCC 204508 S288c GN VMA2 PE 1	11	14	11	36	3	36
V type proton ATPase subunit E OS Saccharomyces cerevisiae strain ATCC 204508 S288c GN VMA4 PE 1	4	5		9	2	9
V type proton ATPase subunit H OS Saccharomyces cerevisiae strain ATCC 204508 S288c GN VMA13 PE			4	4	1	4
Vacuolar aminopeptidase 1 OS Saccharomyces cerevisiae strain ATCC 204508 S288c GN LAP4 PE 1 SV 2	4	5		9	2	9
Valine tRNA ligase mitochondrial OS Saccharomyces cerevisiae strain ATCC 204508 S288c GN VAS1	19	24	18	61	3	61
Zuotin OS Saccharomyces cerevisiae strain ATCC 204508 S288c GN ZUO1 PE 1 SV 1	6	7		13	2	13
