# Supplementary material for: Label-Free Proteomic Analysis of Flavohemoglobin Deleted Strain of Saccharomyces cerevisiae
Source: Int J Proteomics. 2016 Jan 11;2016:8302423. doi: 10.1155/2016/8302423 (PMC4737026; doi:10.1155/2016/8302423)
Supplement: Supplementary file 1 — To better understand the physiological function of flavohemoglobin in yeast, in the present study we have carried out label free differential proteomics study using soluble extract of wild type (Y190) and flavohemoglobin deleted strains (ΔYHB1 mutant) of S. cerevisiae grown under fermentative conditions. Quantification was achieved by employing a label free system, whereby the summed intensity of the top three most intense peptides assigned to a protein is assumed to be proportional to the protein concentration, which can therefore be estimated by comparison with the three largest peptide intensities of an injected internal standard. Label free quantitation was performed using peak intensity measurements in Waters ExpressionE, which is part of PLGS 2.3. Supplementary Table 1 and Table 2 represent list of proteins identified in three replicates in Y190 and in ΔYHB1 respectively. List of proteins down regulated and up regulated due to YHB1 deletion are shown in Supplementary Table 3. Regulated proteins are classified using (DAVID) v6.7 functional annotation tool (Supplementary Table 4). Classified enriched Gene ontology (GO) terms were visualized using REViGO online and CYTOSCAPE v3.1.1 (Supplementary Table 5). Information of the regulated set of proteins that are used in STRING interaction network are shown are shown in (Supplementary Table 6). [file 8302423.f1.zip › Supplementary Table S2.xlsx]

## Sheet: YHB1 identified proteins
List of proteins identified in three replicates in ΔYHB1
Replicate	protein.key	protein.Entry	protein.Accession	protein.Description	protein.dataBaseType	protein.score	protein.falsePositiveRate	protein.avgMass	protein.MatchedProducts	protein.matchedPeptides	protein.digestPeps	protein.seqCover(%)	protein.MatchedPeptideIntenSum	protein.top3MatchedPeptideIntenSum	protein.MatchedProductIntenSum	protein.fmolOnColumn	protein.ngramOnColumn	protein.AutoCurate	protein.Key_ForHomologs
1	3246	P00549	KPYK1_YEAST	Pyruvate kinase 1 OS Saccharomyces cerevisiae strain ATCC 204508 S288c GN CDC19 PE 1 SV 2	Regular	2606699	0	54544.8	614	42	140	75.4	5405547	1100067	2437987	68.2388	3.7221	Green
1	1953	P00925	ENO2_YEAST	Enolase 2 OS Saccharomyces cerevisiae strain ATCC 204508 S288c GN ENO2 PE 1 SV 2	Regular	2156964	0	46914.3	399	25	79	67.96	3717184	963090	1585591	59.7419	2.8027	Green	1952 1960
1	4598	P00560	PGK_YEAST	Phosphoglycerate kinase OS Saccharomyces cerevisiae strain ATCC 204508 S288c GN PGK1 PE 1 SV 2	Regular	1764660	0	44738.5	431	30	99	76.44	3582442	818382	1427429	50.7655	2.2712	Green	4597
1	1952	P00924	ENO1_YEAST	Enolase 1 OS Saccharomyces cerevisiae strain ATCC 204508 S288c GN ENO1 PE 1 SV 3	Regular	1727535	0	46816.2	334	23	82	60.18	2400709	320579	1008167	19.886	0.931	Green	1953 1960
1	1853	P02994	EF1A_YEAST	Elongation factor 1 alpha OS Saccharomyces cerevisiae strain ATCC 204508 S288c GN TEF1 PE 1 SV 1	Regular	1263528	0	50032.8	288	18	131	50.87	2483530	841615	1064951	52.2067	2.612	Green	1852 1851
1	2296	P00359	G3P3_YEAST	Glyceraldehyde 3 phosphate dehydrogenase 3 OS Saccharomyces cerevisiae strain ATCC 204508 S288c	Regular	1230982	0	35746.7	268	22	78	65.66	2658956	987247	1181649	61.2404	2.1891	Green	2295 2294
1	2295	P00358	G3P2_YEAST	Glyceraldehyde 3 phosphate dehydrogenase 2 OS Saccharomyces cerevisiae strain ATCC 204508 S288c	Regular	1022523	0	35846.9	213	19	78	63.86	1849637	234279	829866	14.5327	0.521	Green	2296 2294
1	2845	P10591	HSP71_YEAST	Heat shock protein SSA1 OS Saccharomyces cerevisiae strain ATCC 204508 S288c GN SSA1 PE 1 SV 4	Regular	963911	0	69657.3	280	31	129	56.54	1437099	274577	451767	17.0324	1.1864	Green	2563 2846 2564
1	4497	P06169	PDC1_YEAST	Pyruvate decarboxylase isozyme 1 OS Saccharomyces cerevisiae strain ATCC 204508 S288c GN PDC1 PE	Regular	962128	0	61495.5	270	21	97	52.04	2454324	1100540	1204623	68.2682	4.1982	Green	4499 6951
1	2846	P10592	HSP72_YEAST	Heat shock protein SSA2 OS Saccharomyces cerevisiae strain ATCC 204508 S288c GN SSA2 PE 1 SV 3	Regular	951740	0	69470.1	281	29	130	51.8	1432927	239921	458071	14.8827	1.0339	Green	2563 2845 2564
1	309	P14540	ALF_YEAST	Fructose bisphosphate aldolase OS Saccharomyces cerevisiae strain ATCC 204508 S288c GN FBA1 PE 1	Regular	936606	0	39620.9	212	17	121	57.38	1524967	643098	590641	39.8923	1.5806	Green
1	2294	P00360	G3P1_YEAST	Glyceraldehyde 3 phosphate dehydrogenase 1 OS Saccharomyces cerevisiae strain ATCC 204508 S288c	Regular	888143	0	35750	207	21	81	59.04	1296787	190857	665842	11.8391	0.4232	Green	2295 2296
1	4685	P00950	PMG1_YEAST	Phosphoglycerate mutase 1 OS Saccharomyces cerevisiae strain ATCC 204508 S288c GN GPM1 PE 1 SV 3	Regular	858021	0	27608.6	196	16	45	70.85	1406766	458914	547394	28.4671	0.7859	Green
1	2851	P40150	HSP76_YEAST	Heat shock protein SSB2 OS Saccharomyces cerevisiae strain ATCC 204508 S288c GN SSB2 PE 1 SV 2	Regular	800564	0	66594.7	257	27	118	45.35	1464808	339306	435634	21.0477	1.4017	Green	2850 2849
1	2850	P11484	HSP75_YEAST	Heat shock protein SSB1 OS Saccharomyces cerevisiae strain ATCC 204508 S288c GN SSB1 PE 1 SV 3	Regular	791286	0	66601.7	260	28	128	48.78	1499982	144595	452817	8.9694	0.5974	Green	2851 2849
1	65	P00330	ADH1_YEAST	Alcohol dehydrogenase 1 OS Saccharomyces cerevisiae strain ATCC 204508 S288c GN ADH1 PE 1 SV 5	Regular	789231	0	36849.3	224	19	74	61.78	1965359	806042	808966	50	1.8425	Green	68 66
1	1851	P41752	EF1A_ASHGO	Elongation factor 1 alpha OS Ashbya gossypii strain ATCC 10895 CBS 109 51 FGSC 9923 NRRL Y 10	Regular	699920	0	49925.7	117	10	134	21.83	1050266	109009	466825	6.762	0.3376	Green	1852 1853
1	1858	P32324	EF2_YEAST	Elongation factor 2 OS Saccharomyces cerevisiae strain ATCC 204508 S288c GN EFT1 PE 1 SV 1	Regular	688210	0	93289.4	287	33	214	43.35	1131082	315463	361127	19.5687	1.8255	Green	1857
1	5364	P10664	RL4A_YEAST	60S ribosomal protein L4 A OS Saccharomyces cerevisiae strain ATCC 204508 S288c GN RPL4A PE 1 SV	Regular	587357	0	39092.1	203	18	60	67.68	997735	483517	413468	29.9933	1.1725	Green
1	5293	P40212	RL13B_YEAST	60S ribosomal protein L13 B OS Saccharomyces cerevisiae strain ATCC 204508 S288c GN RPL13B PE 1	Regular	485358	0	22525	123	10	36	53.27	619808	291366	199327	18.0739	0.4071	Green	5292
1	1852	O59949	EF1A_YARLI	Elongation factor 1 alpha OS Yarrowia lipolytica strain CLIB 122 E 150 GN TEF PE 2 SV 2	Regular	472729	0	50083.9	72	8	155	20.22	660451	3738.51	321563	0.2319	0.0116	Green	1853 1851
1	5292	Q12690	RL13A_YEAST	60S ribosomal protein L13 A OS Saccharomyces cerevisiae strain ATCC 204508 S288c GN RPL13A PE 1	Regular	465300	0	22554.1	108	9	35	51.76	557979	0	170785			Green	5293
1	1859	P16521	EF3A_YEAST	Elongation factor 3A OS Saccharomyces cerevisiae strain ATCC 204508 S288c GN YEF3 PE 1 SV 4	Regular	449225	0	115945	180	27	279	33.72	737351	254640	214157	15.7957	1.8314	Green	1861 1860
1	5732	P05750	RS3_YEAST	40S ribosomal protein S3 OS Saccharomyces cerevisiae strain ATCC 204508 S288c GN RPS3 PE 1 SV 5	Regular	445161	0	26502.8	138	15	57	60.83	556412	295527	212675	18.332	0.4858	Green
1	2884	P04806	HXKA_YEAST	Hexokinase 1 OS Saccharomyces cerevisiae strain ATCC 204508 S288c GN HXK1 PE 1 SV 2	Regular	393480	0	53738.5	168	20	119	47.63	748695	355510	283409	22.0528	1.1851	Green	2885
1	5304	P0CX82	RL19A_YEAST	60S ribosomal protein L19 A OS Saccharomyces cerevisiae strain ATCC 204508 S288c GN RPL19A PE 1	Regular	391542	0	21704.1	104	12	44	45.5	403819	227499	121611	14.1121	0.3063	Green
1	841	P29311	BMH1_YEAST	Protein BMH1 OS Saccharomyces cerevisiae strain ATCC 204508 S288c GN BMH1 PE 1 SV 4	Regular	371664	0	30091.5	121	13	64	53.18	484548	214715	162714	13.3191	0.4008	Green	842
1	2824	P15108	HSC82_YEAST	ATP dependent molecular chaperone HSC82 OS Saccharomyces cerevisiae strain ATCC 204508 S288c GN	Regular	363809	0	80899.9	172	20	144	30.21	644554	212324	159195	13.1708	1.0655	Green	2861 2862 2860
1	2849	Q75E44	HSP75_ASHGO	Heat shock protein SSB OS Ashbya gossypii strain ATCC 10895 CBS 109 51 FGSC 9923 NRRL Y 1056	Regular	360453	0	66253.3	106	10	126	19.58	807458	0	248915			Green	2850 2851
1	5683	P02407	RS17A_YEAST	40S ribosomal protein S17 A OS Saccharomyces cerevisiae strain ATCC 204508 S288c GN RPS17A PE 1	Regular	359997	0	15788.4	97	8	37	50.74	450791	317853	169312	19.7169	0.3113	Green
1	7073	P00942	TPIS_YEAST	Triosephosphate isomerase OS Saccharomyces cerevisiae strain ATCC 204508 S288c GN TPI1 PE 1 SV 2	Regular	349044	0	26795.5	139	11	66	56.45	757053	466993	289328	28.9683	0.7762	Green	7071
1	5370	P05737	RL7A_YEAST	60S ribosomal protein L7 A OS Saccharomyces cerevisiae strain ATCC 204508 S288c GN RPL7A PE 1 SV	Regular	331973	0	27638.3	88	13	48	52.87	469593	230810	125299	14.3175	0.3957	Green	5371
1	842	P34730	BMH2_YEAST	Protein BMH2 OS Saccharomyces cerevisiae strain ATCC 204508 S288c GN BMH2 PE 1 SV 3	Regular	324963	0	31061.4	104	13	55	62.64	438891	81902	151014	5.0805	0.1578	Green	841
1	1960	Q756H2	ENO_ASHGO	Enolase OS Ashbya gossypii strain ATCC 10895 CBS 109 51 FGSC 9923 NRRL Y 1056 GN ENO PE 3 SV	Regular	323284	0	46631.8	85	7	76	19.45	702464	19428.1	303475	1.2052	0.0562	Green	1952 1953
1	5377	P05317	RLA0_YEAST	60S acidic ribosomal protein P0 OS Saccharomyces cerevisiae strain ATCC 204508 S288c GN RPP0 PE	Regular	322067	0	33717.3	53	5	37	16.03	294683	268915	98355	16.6812	0.5624	Green
1	5374	P29453	RL8B_YEAST	60S ribosomal protein L8 B OS Saccharomyces cerevisiae strain ATCC 204508 S288c GN RPL8B PE 1 SV	Regular	311962	0	28111.8	117	14	57	56.25	481810	125660	107020	7.7949	0.2191	Green	5373
1	6395	P00445	SODC_YEAST	Superoxide dismutase Cu Zn OS Saccharomyces cerevisiae strain ATCC 204508 S288c GN SOD1 PE 1 S	Regular	307743	0	15854.6	92	7	45	55.19	424019	276942	138440	17.1791	0.2724	Green
1	5739	P26786	RS7A_YEAST	40S ribosomal protein S7 A OS Saccharomyces cerevisiae strain ATCC 204508 S288c GN RPS7A PE 1 SV	Regular	301665	0	21622.2	102	11	45	63.68	477803	330703	138352	20.514	0.4436	Green	5740
1	2861	P02829	HSP82_YEAST	ATP dependent molecular chaperone HSP82 OS Saccharomyces cerevisiae strain ATCC 204508 S288c GN	Regular	291121	0	81406.5	138	18	144	28.21	463181	47495.7	111451	2.9462	0.2398	Green	2824 2862 2860
1	5744	P05755	RS9B_YEAST	40S ribosomal protein S9 B OS Saccharomyces cerevisiae strain ATCC 204508 S288c GN RPS9B PE 1 SV	Regular	288821	0	22298.7	96	11	47	50.26	455723	223329	134862	13.8534	0.3089	Green	5743
1	5707	P05759	RS27A_YEAST	Ubiquitin 40S ribosomal protein S31 OS Saccharomyces cerevisiae strain ATCC 204508 S288c GN RPS3	Regular	287950	0	17216.2	77	10	69	53.95	289855	221740	73674	13.7549	0.2368	Green	5353
1	5900	P39954	SAHH_YEAST	Adenosylhomocysteinase OS Saccharomyces cerevisiae strain ATCC 204508 S288c GN SAH1 PE 1 SV 1	Regular	283352	0	49125.7	128	14	143	30.96	325877	138416	66498	8.5862	0.4218	Green
1	5373	P17076	RL8A_YEAST	60S ribosomal protein L8 A OS Saccharomyces cerevisiae strain ATCC 204508 S288c GN RPL8A PE 1 SV	Regular	281316	0	28124.8	106	13	57	48.44	440574	68086.4	96982	4.2235	0.1188	Green	5374
1	5672	P0CX47	RS11A_YEAST	40S ribosomal protein S11 A OS Saccharomyces cerevisiae strain ATCC 204508 S288c GN RPS11A PE 1	Regular	275145	0	17748.9	66	7	48	44.87	353788	284392	102361	17.6413	0.3131	Green
1	2844	P19882	HSP60_YEAST	Heat shock protein 60 mitochondrial OS Saccharomyces cerevisiae strain ATCC 204508 S288c GN HSP	Regular	267632	0	60751.7	150	24	161	42.66	362608	109984	87573	6.8225	0.4145	Green
1	1857	Q754C8	EF2_ASHGO	Elongation factor 2 OS Ashbya gossypii strain ATCC 10895 CBS 109 51 FGSC 9923 NRRL Y 1056 GN	Regular	265196	0	93546.6	103	14	222	18.88	491382	5693.66	174898	0.3532	0.033	Green	1858
1	66	Q9P4C2	ADH2_KLUMA	Alcohol dehydrogenase 2 OS Kluyveromyces marxianus GN ADH2 PE 3 SV 3	Regular	264915	0	36968.3	66	8	76	27.59	644658	42315.8	301160	2.6249	0.097	Green	68 65
1	5716	P25443	RS2_YEAST	40S ribosomal protein S2 OS Saccharomyces cerevisiae strain ATCC 204508 S288c GN RPS2 PE 1 SV 3	Regular	263096	0	27449.8	80	9	55	42.13	329945	230981	90959	14.3281	0.3933	Green
1	2301	P12709	G6PI_YEAST	Glucose 6 phosphate isomerase OS Saccharomyces cerevisiae strain ATCC 204508 S288c GN PGI1 PE 1	Regular	262499	0	61299.3	107	13	80	36.1	420589	205849	132213	12.7691	0.7827	Green	2300
1	5302	P0CX49	RL18A_YEAST	60S ribosomal protein L18 A OS Saccharomyces cerevisiae strain ATCC 204508 S288c GN RPL18A PE 1	Regular	260734	0	20563.2	64	6	44	31.18	308133	213800	100646	13.2623	0.2727	Green
1	2860	Q8J2M3	HSP82_ASHGO	Heat shock protein HSP82 OS Ashbya gossypii strain ATCC 10895 CBS 109 51 FGSC 9923 NRRL Y 105	Regular	256162	0	80695.6	76	10	150	17.19	295396	90028	78979	5.5846	0.4507	Green	2861 2824 2862
1	5743	O13516	RS9A_YEAST	40S ribosomal protein S9 A OS Saccharomyces cerevisiae strain ATCC 204508 S288c GN RPS9A PE 1 SV	Regular	249758	0	22442.8	81	10	47	41.62	407388	0	121797			Green	5744
1	5368	Q02326	RL6A_YEAST	60S ribosomal protein L6 A OS Saccharomyces cerevisiae strain ATCC 204508 S288c GN RPL6A PE 1 SV	Regular	248823	0	19961.5	64	8	41	40.34	293287	125493	75302	7.7845	0.1554	Green	5369
1	5741	P0CX39	RS8A_YEAST	40S ribosomal protein S8 A OS Saccharomyces cerevisiae strain ATCC 204508 S288c GN RPS8A PE 1 SV	Regular	247256	0	22489.7	85	8	52	48.5	491436	335146	172218	20.7896	0.4676	Green	782
1	5382	P02400	RLA4_YEAST	60S acidic ribosomal protein P2 beta OS Saccharomyces cerevisiae strain ATCC 204508 S288c GN RPP	Regular	246841	0	11050.1	57	6	18	56.36	260422	220320	64050	13.6668	0.151	Green
1	5369	P05739	RL6B_YEAST	60S ribosomal protein L6 B OS Saccharomyces cerevisiae strain ATCC 204508 S288c GN RPL6B PE 1 SV	Regular	243899	0	19986.5	58	7	42	39.2	299604	107573	79120	6.6729	0.1334	Green	5368
1	5724	B3LLJ2	RS3A2_YEAS1	40S ribosomal protein S1 B OS Saccharomyces cerevisiae strain RM11 1a GN RPS1B PE 3 SV 1	Regular	242150	0	28812.5	152	18	68	56.86	730063	172701	202227	10.7129	0.3087	Green	5719
1	5685	P0CX55	RS18A_YEAST	40S ribosomal protein S18 A OS Saccharomyces cerevisiae strain ATCC 204508 S288c GN RPS18A PE 1	Regular	236362	0	17037.6	83	11	42	69.18	347606	183565	109158	11.3868	0.194	Green
1	5352	P14126	RL3_YEAST	60S ribosomal protein L3 OS Saccharomyces cerevisiae strain ATCC 204508 S288c GN RPL3 PE 1 SV 4	Regular	235036	0	43757.7	121	17	87	44.96	494241	207936	115179	12.8986	0.5644	Green	5351
1	2852	P0CS90	HSP77_YEAST	Heat shock protein SSC1 mitochondrial OS Saccharomyces cerevisiae strain ATCC 204508 S288c GN S	Regular	234236	0	70627.9	126	19	131	39.14	227811	86895.3	60112	5.3902	0.3807	Green	2856
1	5778	B3LI22	RSSA1_YEAS1	40S ribosomal protein S0 A OS Saccharomyces cerevisiae strain RM11 1a GN RPS0A PE 3 SV 1	Regular	227247	0	28024.5	77	6	48	42.06	382365	274445	154687	17.0242	0.4771	Green
1	5719	B3RHV0	RS3A1_YEAS1	40S ribosomal protein S1 A OS Saccharomyces cerevisiae strain RM11 1a GN RPS1A PE 3 SV 1	Regular	226408	0	28743.4	142	16	68	51.76	691570	103338	195284	6.4102	0.1843	Green	5724
1	5371	Q12213	RL7B_YEAST	60S ribosomal protein L7 B OS Saccharomyces cerevisiae strain ATCC 204508 S288c GN RPL7B PE 1 SV	Regular	223998	0	27696.3	77	13	48	52.87	351413	29873.6	79099	1.8531	0.0513	Green	5370
1	5286	P41805	RL10_YEAST	60S ribosomal protein L10 OS Saccharomyces cerevisiae strain ATCC 204508 S288c GN RPL10 PE 1 SV	Regular	213828	0	25361.4	110	14	74	67.42	414138	196632	110531	12.1974	0.3093	Green
1	4597	Q757Q0	PGK_ASHGO	Phosphoglycerate kinase OS Ashbya gossypii strain ATCC 10895 CBS 109 51 FGSC 9923 NRRL Y 1056	Regular	212514	0	44168.7	91	9	87	27.71	598464	2760.23	271625	0.1712	0.0076	Green	4598
1	2858	P32589	HSP7F_YEAST	Heat shock protein homolog SSE1 OS Saccharomyces cerevisiae strain ATCC 204508 S288c GN SSE1 PE	Regular	210884	0	77366.6	106	18	162	25.25	364995	174027	79149	10.7951	0.8352	Green	2857 2855
1	5311	Q02753	RL21A_YEAST	60S ribosomal protein L21 A OS Saccharomyces cerevisiae strain ATCC 204508 S288c GN RPL21A PE 1	Regular	209436	0	18242.2	63	7	35	42.5	327981	196885	88467	12.2131	0.2228	Green
1	5676	P06367	RS14A_YEAST	40S ribosomal protein S14 A OS Saccharomyces cerevisiae strain ATCC 204508 S288c GN RPS14A PE 1	Regular	208336	0	14536.6	69	8	34	51.82	264765	188869	78461	11.7158	0.1703	Green
1	2108	P07149	FAS1_YEAST	Fatty acid synthase subunit beta OS Saccharomyces cerevisiae strain ATCC 204508 S288c GN FAS1 PE	Regular	206821	0	228692	161	34	455	24.91	324440	95490	93478	5.9234	1.3546	Green
1	3820	P41940	MPG1_YEAST	Mannose 1 phosphate guanyltransferase OS Saccharomyces cerevisiae strain ATCC 204508 S288c GN PS	Regular	206817	0	39566	69	9	101	29.92	230342	156455	72743	9.7051	0.384	Green	3818
1	2347	P38011	GBLP_YEAST	Guanine nucleotide binding protein subunit beta like protein OS Saccharomyces cerevisiae strain ATC	Regular	206324	0	34805.4	83	9	67	40.44	377211	281500	138886	17.4619	0.6078	Green
1	5353	P0CH08	RL401_YEAST	Ubiquitin 60S ribosomal protein L40 OS Saccharomyces cerevisiae strain ATCC 204508 S288c GN RPL4	Regular	203269	0	14554	45	5	43	36.72	186274	0	49146			Green	5707
1	7156	P34760	TSA1_YEAST	Peroxiredoxin TSA1 OS Saccharomyces cerevisiae strain ATCC 204508 S288c GN TSA1 PE 1 SV 3	Regular	196003	0	21589.8	109	11	58	54.59	498741	338097	212173	20.9727	0.4528	Green
1	5306	P0CX43	RL1A_YEAST	60S ribosomal protein L1 A OS Saccharomyces cerevisiae strain ATCC 204508 S288c GN RPL1A PE 1 SV	Regular	195205	0	24485.8	61	8	80	30.41	251501	185548	50175	11.5098	0.2818	Green	5284
1	5735	P26783	RS5_YEAST	40S ribosomal protein S5 OS Saccharomyces cerevisiae strain ATCC 204508 S288c GN RPS5 PE 1 SV 3	Regular	189964	0	25038.6	71	9	46	61.33	326037	272641	82556	16.9123	0.4235	Green
1	5299	P26785	RL16B_YEAST	60S ribosomal protein L16 B OS Saccharomyces cerevisiae strain ATCC 204508 S288c GN RPL16B PE 1	Regular	187604	0	22249.1	68	10	47	43.43	245767	99241	55842	6.1561	0.137	Green	5298
1	1860	P53978	EF3B_YEAST	Elongation factor 3B OS Saccharomyces cerevisiae strain ATCC 204508 S288c GN HEF3 PE 1 SV 2	Regular	184184	0	115869	60	10	315	9.39	282450	2599.73	92725	0.1613	0.0187	Green	1859 1861
1	5321	P04456	RL25_YEAST	60S ribosomal protein L25 OS Saccharomyces cerevisiae strain ATCC 204508 S288c GN RPL25 PE 1 SV	Regular	181796	0	15757.6	51	6	26	41.55	207710	159308	49936	9.8821	0.1557	Green
1	2885	P04807	HXKB_YEAST	Hexokinase 2 OS Saccharomyces cerevisiae strain ATCC 204508 S288c GN HXK2 PE 1 SV 4	Regular	181238	0	53942.6	92	15	113	45.88	244157	59645	82679	3.6999	0.1996	Green	2884
1	5328	P0CX45	RL2A_YEAST	60S ribosomal protein L2 A OS Saccharomyces cerevisiae strain ATCC 204508 S288c GN RPL2A PE 1 SV	Regular	180600	0	27408.5	93	11	49	45.67	350859	175988	118100	10.9168	0.2992	Green
1	5309	P0CX23	RL20A_YEAST	60S ribosomal protein L20 A OS Saccharomyces cerevisiae strain ATCC 204508 S288c GN RPL20A PE 1	Regular	175720	0	20436.8	63	7	41	39.53	285928	210187	85138	13.0382	0.2665	Green
1	5375	P05738	RL9A_YEAST	60S ribosomal protein L9 A OS Saccharomyces cerevisiae strain ATCC 204508 S288c GN RPL9A PE 1 SV	Regular	173908	0	21569	68	8	55	43.46	298359	201761	72237	12.5155	0.2699	Green
1	5700	P0CX31	RS24A_YEAST	40S ribosomal protein S24 A OS Saccharomyces cerevisiae strain ATCC 204508 S288c GN RPS24A PE 1	Regular	171397	0	15328.8	59	9	31	57.78	308623	198788	74082	12.3311	0.189	Green
1	5324	P0C2H6	RL27A_YEAST	60S ribosomal protein L27 A OS Saccharomyces cerevisiae strain ATCC 204508 S288c GN RPL27A PE 1	Regular	170600	0	15531.3	85	9	21	57.35	371632	173332	82966	10.752	0.167	Green
1	2886	P17709	HXKG_YEAST	Glucokinase 1 OS Saccharomyces cerevisiae strain ATCC 204508 S288c GN GLK1 PE 1 SV 1	Regular	169954	0	55377.6	74	13	130	37.2	168061	99059	37968	6.1448	0.3403	Green	1939
1	58	Q75D00	ACT_ASHGO	Actin OS Ashbya gossypii strain ATCC 10895 CBS 109 51 FGSC 9923 NRRL Y 1056 GN ACT1 PE 2 SV	Regular	169892	0	41732.9	83	11	93	34.57	255501	160843	84037	9.9773	0.4164	Green
1	2941	A6ZQJ1	IF4A_YEAS7	ATP dependent RNA helicase eIF4A OS Saccharomyces cerevisiae strain YJM789 GN TIF1 PE 3 SV 1	Regular	169422	0	44697.3	70	11	98	30.38	258258	126139	63483	7.8246	0.3497	Green	2940
1	1856	P36008	EF1G2_YEAST	Elongation factor 1 gamma 2 OS Saccharomyces cerevisiae strain ATCC 204508 S288c GN TEF4 PE 1 SV	Regular	167221	0	46520.2	72	12	98	25.49	189297	121334	43101	7.5265	0.3501	Green	1855
1	5326	P02406	RL28_YEAST	60S ribosomal protein L28 OS Saccharomyces cerevisiae strain ATCC 204508 S288c GN RPL28 PE 1 SV	Regular	167059	0	16721.6	56	6	29	35.57	203467	149990	59013	9.3041	0.1556	Green
1	2862	P46598	HSP90_CANAL	Heat shock protein 90 homolog OS Candida albicans strain SC5314 ATCC MYA 2876 GN HSP90 PE 1 SV 1	Regular	166232	0	80823.6	64	10	141	16.41	210345	2347.33	49783	0.1456	0.0118	Green	2861 2824 2860
1	5733	P0CX35	RS4A_YEAST	40S ribosomal protein S4 A OS Saccharomyces cerevisiae strain ATCC 204508 S288c GN RPS4A PE 1 SV	Regular	164853	0	29410.2	71	10	61	40.23	326823	169868	68800	10.5372	0.3099	Green
1	5337	P38061	RL32_YEAST	60S ribosomal protein L32 OS Saccharomyces cerevisiae strain ATCC 204508 S288c GN RPL32 PE 1 SV	Regular	163777	0	14771.3	56	6	33	40.77	260846	188098	60554	11.668	0.1724	Green
1	304	P54115	ALDH6_YEAST	Magnesium activated aldehyde dehydrogenase cytosolic OS Saccharomyces cerevisiae strain ATCC 20450	Regular	155748	0	54414.3	82	13	137	28.6	222082	89374	51053	5.544	0.3017	Green
1	5736	P0CX37	RS6A_YEAST	40S ribosomal protein S6 A OS Saccharomyces cerevisiae strain ATCC 204508 S288c GN RPS6A PE 1 SV	Regular	153587	0	26996.4	74	8	58	33.47	322350	219652	103623	13.6253	0.3678	Green
1	5294	P36105	RL14A_YEAST	60S ribosomal protein L14 A OS Saccharomyces cerevisiae strain ATCC 204508 S288c GN RPL14A PE 1	Regular	151390	0	15167.1	64	10	35	50.72	217118	127809	45552	7.9282	0.1202	Green
1	2564	P16474	GRP78_YEAST	78 kDa glucose regulated protein homolog OS Saccharomyces cerevisiae strain ATCC 204508 S288c GN	Regular	150964	0	74468.1	43	7	127	11.14	138427	8027.77	41298	0.498	0.0371	Green	2563 2845 2846
1	6863	P35691	TCTP_YEAST	Translationally controlled tumor protein homolog OS Saccharomyces cerevisiae strain ATCC 204508 S	Regular	150309	0	18741.2	41	4	38	29.94	192323	180982	46604	11.2266	0.2104	Green
1	3152	P16861	K6PF1_YEAST	6 phosphofructokinase subunit alpha OS Saccharomyces cerevisiae strain ATCC 204508 S288c GN PFK1	Regular	148516	0	107970	105	22	283	27.25	304011	104914	85588	6.508	0.7027	Green
1	6816	P15019	TAL1_YEAST	Transaldolase OS Saccharomyces cerevisiae strain ATCC 204508 S288c GN TAL1 PE 1 SV 4	Regular	146677	0	37036.4	70	11	97	34.33	159080	76300	43869	4.733	0.1753	Green
1	2838	P15992	HSP26_YEAST	Heat shock protein 26 OS Saccharomyces cerevisiae strain ATCC 204508 S288c GN HSP26 PE 1 SV 3	Regular	145899	0	23879.6	43	6	43	32.24	237417	200052	92250	12.4095	0.2963	Green
1	5323	P53221	RL26B_YEAST	60S ribosomal protein L26 B OS Saccharomyces cerevisiae strain ATCC 204508 S288c GN RPL26B PE 1	Regular	144676	0	14234.7	65	11	29	49.61	190086	104140	51046	6.46	0.092	Green	5322
1	6630	P39015	STM1_YEAST	Suppressor protein STM1 OS Saccharomyces cerevisiae strain ATCC 204508 S288c GN STM1 PE 1 SV 3	Regular	144558	0	29995	121	11	55	55.68	504173	273743	159801	16.9807	0.5093	Green
1	5367	P26321	RL5_YEAST	60S ribosomal protein L5 OS Saccharomyces cerevisiae strain ATCC 204508 S288c GN RPL5 PE 1 SV 4	Regular	144470	0	33714.9	52	6	66	24.24	262769	195412	79363	12.1217	0.4087	Green
1	4407	P04147	PABP_YEAST	Polyadenylate binding protein cytoplasmic and nuclear OS Saccharomyces cerevisiae strain ATCC 2045	Regular	140187	0	64344.3	65	11	115	20.97	129260	53279	28238	3.305	0.2127	Green	4405
1	1861	Q75EV6	EF3_ASHGO	Elongation factor 3 OS Ashbya gossypii strain ATCC 10895 CBS 109 51 FGSC 9923 NRRL Y 1056 GN	Regular	137872	0	115982	55	13	296	12.45	230927	3416.04	54851	0.2119	0.0246	Green	1860 1859
1	3042	P00817	IPYR_YEAST	Inorganic pyrophosphatase OS Saccharomyces cerevisiae strain ATCC 204508 S288c GN IPP1 PE 1 SV 4	Regular	136188	0	32299.6	79	10	64	45.99	211482	131706	55178	8.1699	0.2639	Green	3040
1	2819	P31539	HS104_YEAST	Heat shock protein 104 OS Saccharomyces cerevisiae strain ATCC 204508 S288c GN HSP104 PE 1 SV 2	Regular	135630	0	102035	83	16	231	19.82	175016	77157	33202	4.7862	0.4884	Green
1	5708	P38711	RS27B_YEAST	40S ribosomal protein S27 B OS Saccharomyces cerevisiae strain ATCC 204508 S288c GN RPS27B PE 1	Regular	135590	0	8865.38	42	5	30	48.78	303600	261281	101645	16.2077	0.1437	Green
1	5300	P05740	RL17A_YEAST	60S ribosomal protein L17 A OS Saccharomyces cerevisiae strain ATCC 204508 S288c GN RPL17A PE 1	Regular	133377	0	20549.5	73	7	35	39.13	318373	169341	79070	10.5045	0.2159	Green	5301
1	130	P38013	AHP1_YEAST	Peroxiredoxin type 2 OS Saccharomyces cerevisiae strain ATCC 204508 S288c GN AHP1 PE 1 SV 4	Regular	132725	0	19114.7	67	7	65	55.68	322132	279754	126310	17.3536	0.3317	Green
1	8	P38720	6PGD1_YEAST	6 phosphogluconate dehydrogenase decarboxylating 1 OS Saccharomyces cerevisiae strain ATCC 204508	Regular	131122	0	53543.4	77	13	150	39.88	205541	114227	57048	7.0857	0.3794	Green	9
1	5705	P39938	RS26A_YEAST	40S ribosomal protein S26 A OS Saccharomyces cerevisiae strain ATCC 204508 S288c GN RPS26A PE 1	Regular	128240	0	13504.8	36	5	40	36.97	158020	153307	40407	9.5099	0.1284	Green
1	7007	P23254	TKT1_YEAST	Transketolase 1 OS Saccharomyces cerevisiae strain ATCC 204508 S288c GN TKL1 PE 1 SV 4	Regular	126025	0	73805.7	92	22	105	37.06	233449	123442	75368	7.6573	0.5652	Green	7008
1	5680	P0CX51	RS16A_YEAST	40S ribosomal protein S16 A OS Saccharomyces cerevisiae strain ATCC 204508 S288c GN RPS16A PE 1	Regular	118684	0	15847.5	52	7	31	41.26	164302	125883	54772	7.8087	0.1237	Green
1	5298	P26784	RL16A_YEAST	60S ribosomal protein L16 A OS Saccharomyces cerevisiae strain ATCC 204508 S288c GN RPL16A PE 1	Regular	118229	0	22201.1	56	8	46	34.17	231457	93185.8	48746	5.7805	0.1283	Green	5299
1	5290	P0CX53	RL12A_YEAST	60S ribosomal protein L12 A OS Saccharomyces cerevisiae strain ATCC 204508 S288c GN RPL12A PE 1	Regular	116968	0	17822.6	66	9	38	67.27	259382	182801	66087	11.3394	0.2021	Green	17466
1	2109	P19097	FAS2_YEAST	Fatty acid synthase subunit alpha OS Saccharomyces cerevisiae strain ATCC 204508 S288c GN FAS2 P	Regular	115654	0	206947	126	33	464	23.48	314206	50527	56171	3.1343	0.6486	Green
1	6744	P46655	SYEC_YEAST	Glutamate tRNA ligase cytoplasmic OS Saccharomyces cerevisiae strain ATCC 204508 S288c GN GUS1	Regular	115356	0	80842.9	57	12	211	19.49	119281	76318	25022	4.7341	0.3827	Green
1	2837	P22943	HSP12_YEAST	12 kDa heat shock protein OS Saccharomyces cerevisiae strain ATCC 204508 S288c GN HSP12 PE 1 SV	Regular	115270	0	11692.7	43	5	29	38.53	185581	159766	55567	9.9105	0.1159	Green
1	5287	P0C0W9	RL11A_YEAST	60S ribosomal protein L11 A OS Saccharomyces cerevisiae strain ATCC 204508 S288c GN RPL11A PE 1	Regular	113695	0	19719.7	54	6	37	31.61	220437	189354	61651	11.7459	0.2316	Green
1	5301	P46990	RL17B_YEAST	60S ribosomal protein L17 B OS Saccharomyces cerevisiae strain ATCC 204508 S288c GN RPL17B PE 1	Regular	113418	0	20551.4	71	7	35	39.13	290920	83824.9	71046	5.1998	0.1069	Green	5300
1	5690	P0C0V8	RS21A_YEAST	40S ribosomal protein S21 A OS Saccharomyces cerevisiae strain ATCC 204508 S288c GN RPS21A PE 1	Regular	112462	0	9745.85	65	7	22	75.86	206840	111084	53145	6.8907	0.0672	Green
1	5338	P05744	RL33A_YEAST	60S ribosomal protein L33 A OS Saccharomyces cerevisiae strain ATCC 204508 S288c GN RPL33A PE 1	Regular	110609	0	12154.1	41	6	21	44.86	228434	153373	70765	9.5139	0.1156	Green	5339
1	7518	Q12363	WTM1_YEAST	Transcriptional modulator WTM1 OS Saccharomyces cerevisiae strain ATCC 204508 S288c GN WTM1 PE 1	Regular	109598	0	48382.8	60	9	73	30.43	123519	65356	22840	4.0541	0.1962	Green
1	5296	P05748	RL15A_YEAST	60S ribosomal protein L15 A OS Saccharomyces cerevisiae strain ATCC 204508 S288c GN RPL15A PE 1	Regular	108968	0	24422.2	32	4	41	19.12	178759	174424	46665	10.8198	0.2642	Green
1	5322	P05743	RL26A_YEAST	60S ribosomal protein L26 A OS Saccharomyces cerevisiae strain ATCC 204508 S288c GN RPL26A PE 1	Regular	107743	0	14233.7	46	8	29	40.94	148526	0	35521			Green	5323
1	5358	P0CX25	RL43A_YEAST	60S ribosomal protein L43 A OS Saccharomyces cerevisiae strain ATCC 204508 S288c GN RPL43A PE 1	Regular	107556	0	10090.9	35	4	53	51.09	129782	122379	25271	7.5914	0.0766	Green
1	5695	P0C0W1	RS22A_YEAST	40S ribosomal protein S22 A OS Saccharomyces cerevisiae strain ATCC 204508 S288c GN RPS22A PE 1	Regular	107100	0	14626.1	56	8	28	53.08	187584	153081	47203	9.4958	0.1389	Green
1	2856	P39987	HSP7E_YEAST	Heat shock protein SSC3 mitochondrial OS Saccharomyces cerevisiae strain ATCC 204508 S288c GN E	Regular	106872	0	70084.5	32	6	129	11.49	72445	4947.14	14552	0.3069	0.0215	Green	2852
1	1490	P14832	CYPH_YEAST	Peptidyl prolyl cis trans isomerase OS Saccharomyces cerevisiae strain ATCC 204508 S288c GN CPR1	Regular	103470	0	17390.7	47	5	44	38.89	179145	115055	49177	7.137	0.1241	Green
1	2960	P06168	ILV5_YEAST	Ketol acid reductoisomerase mitochondrial OS Saccharomyces cerevisiae strain ATCC 204508 S288c	Regular	101783	0	44368.5	72	12	121	35.7	165973	89863	28981	5.5743	0.2473	Green
1	5675	P05756	RS13_YEAST	40S ribosomal protein S13 OS Saccharomyces cerevisiae strain ATCC 204508 S288c GN RPS13 PE 1 SV	Regular	100137	0	17028.9	54	10	26	58.28	143555	80322	48107	4.9825	0.0848	Green
1	5740	P48164	RS7B_YEAST	40S ribosomal protein S7 B OS Saccharomyces cerevisiae strain ATCC 204508 S288c GN RPS7B PE 1 SV	Regular	98018.1	0	21634.3	53	8	47	48.42	163639	66030	40583	4.0959	0.0886	Green	5739
1	3157	B3LG61	KAD1_YEAS1	Adenylate kinase 1 OS Saccharomyces cerevisiae strain RM11 1a GN ADK1 PE 3 SV 1	Regular	94119.1	0	24254.8	39	9	63	48.2	112470	67072	18763	4.1606	0.1009	Green	3156
1	3818	Q752H4	MPG1_ASHGO	Mannose 1 phosphate guanyltransferase OS Ashbya gossypii strain ATCC 10895 CBS 109 51 FGSC 9923	Regular	89918.7	0	39470.8	27	4	110	14.4	59465	5454.35	10908	0.3383	0.0134	Green	3820
1	7388	P16140	VATB_YEAST	V type proton ATPase subunit B OS Saccharomyces cerevisiae strain ATCC 204508 S288c GN VMA2 PE 1	Regular	89648.6	0	57749.4	84	17	106	42.17	177863	78749	62302	4.8849	0.2821	Green
1	5342	P0CX84	RL35A_YEAST	60S ribosomal protein L35 A OS Saccharomyces cerevisiae strain ATCC 204508 S288c GN RPL35A PE 1	Regular	89409	0	13909.6	41	6	39	41.67	167030	127944	38946	7.9366	0.1104	Green	16128
1	5687	P07280	RS19A_YEAST	40S ribosomal protein S19 A OS Saccharomyces cerevisiae strain ATCC 204508 S288c GN RPS19A PE 1	Regular	88527.7	0	15917.1	44	5	33	35.42	173282	152889	44314	9.4839	0.151	Green
1	2746	P54839	HMCS_YEAST	Hydroxymethylglutaryl CoA synthase OS Saccharomyces cerevisiae strain ATCC 204508 S288c GN ERG13	Regular	88110.5	0	55013.6	56	10	147	28.72	140785	69308	38054	4.2993	0.2365	Green
1	3153	P16862	K6PF2_YEAST	6 phosphofructokinase subunit beta OS Saccharomyces cerevisiae strain ATCC 204508 S288c GN PFK2	Regular	85798.7	0	104618	69	15	235	20.75	126047	44273	24216	2.7463	0.2873	Green
1	7387	P17255	VATA_YEAST	V type proton ATPase catalytic subunit A OS Saccharomyces cerevisiae strain ATCC 204508 S288c GN	Regular	85238.3	0	118637	84	21	306	22.22	149091	58119	27699	3.6052	0.4277	Green	7386
1	5339	P41056	RL33B_YEAST	60S ribosomal protein L33 B OS Saccharomyces cerevisiae strain ATCC 204508 S288c GN RPL33B PE 1	Regular	84427.8	0	12168.1	29	5	21	37.38	142119	51113.4	38021	3.1706	0.0386	Green	5338
1	2546	P41277	GPP1_YEAST	DL glycerol 3 phosphatase 1 OS Saccharomyces cerevisiae strain ATCC 204508 S288c GN RHR2 PE 1	Regular	83779.8	0	27947	59	10	66	40	152812	89711	35426	5.5649	0.1555	Green
1	5333	P0C2H8	RL31A_YEAST	60S ribosomal protein L31 A OS Saccharomyces cerevisiae strain ATCC 204508 S288c GN RPL31A PE 1	Regular	81306.9	0	12953.1	43	6	26	45.13	170890	146299	51687	9.0751	0.1176	Green
1	5702	Q3E792	RS25A_YEAST	40S ribosomal protein S25 A OS Saccharomyces cerevisiae strain ATCC 204508 S288c GN RPS25A PE 1	Regular	80205.9	0	12039.2	33	3	24	21.3	154636	151104	39635	9.3732	0.1128	Green
1	3461	P38999	LYS9_YEAST	Saccharopine dehydrogenase NADP L glutamate forming OS Saccharomyces cerevisiae strain ATCC 2	Regular	79932	0	48917.9	58	9	119	28.03	135141	65064	27412	4.036	0.1974	Green
1	2855	P32590	HSP79_YEAST	Heat shock protein homolog SSE2 OS Saccharomyces cerevisiae strain ATCC 204508 S288c GN SSE2 PE	Regular	77369.3	0	77620.9	38	9	176	13.28	103227	4945.24	21451	0.3068	0.0238	Green	2857 2858
1	5318	P24000	RL24B_YEAST	60S ribosomal protein L24 B OS Saccharomyces cerevisiae strain ATCC 204508 S288c GN RPL24B PE 1	Regular	77159.9	0	17547.5	36	4	31	25.81	205263	201008	47132	12.4688	0.2188	Green	5317
1	2940	Q75BL8	IF4A_ASHGO	ATP dependent RNA helicase eIF4A OS Ashbya gossypii strain ATCC 10895 CBS 109 51 FGSC 9923 NR	Regular	76861.8	0	44603.3	23	3	104	9.34	86936	4371.82	20889	0.2712	0.0121	Green	2941
1	2857	Q74ZJ0	HSP7F_ASHGO	Heat shock protein homolog SSE1 OS Ashbya gossypii strain ATCC 10895 CBS 109 51 FGSC 9923 NRR	Regular	75385.2	0	77381.5	32	7	162	7.6	87987	0	13623			Green	2858 2855
1	5317	P04449	RL24A_YEAST	60S ribosomal protein L24 A OS Saccharomyces cerevisiae strain ATCC 204508 S288c GN RPL24A PE 1	Regular	75113.6	0	17613.6	33	3	31	19.35	203373	0	46774			Green	5318
1	5351	Q759R7	RL3_ASHGO	60S ribosomal protein L3 OS Ashbya gossypii strain ATCC 10895 CBS 109 51 FGSC 9923 NRRL Y 105	Regular	74763.5	0	43662.5	47	5	82	11.6	220364	0	49843			Green	5352
1	704	P00830	ATPB_YEAST	ATP synthase subunit beta mitochondrial OS Saccharomyces cerevisiae strain ATCC 204508 S288c GN	Regular	70513	0	54793.9	50	8	93	20.35	44088	26553	12637	1.6471	0.0903	Green
1	9378	Q08245	ZEO1_YEAST	Protein ZEO1 OS Saccharomyces cerevisiae strain ATCC 204508 S288c GN ZEO1 PE 1 SV 3	Regular	69377.3	0	12589	26	5	30	44.25	124354	115505	30214	7.1649	0.0902	Green
1	68	P07246	ADH3_YEAST	Alcohol dehydrogenase 3 mitochondrial OS Saccharomyces cerevisiae strain ATCC 204508 S288c GN A	Regular	69328	0	40369.6	35	7	98	19.73	211238	17472.9	75633	1.0839	0.0438	Green	65 66
1	5710	Q3E7X9	RS28A_YEAST	40S ribosomal protein S28 A OS Saccharomyces cerevisiae strain ATCC 204508 S288c GN RPS28A PE 1	Regular	69186.4	0	7591.84	17	2	18	23.88	84523	126784	25070	7.8646	0.0597	Green
1	7071	Q750Y8	TPIS_ASHGO	Triosephosphate isomerase OS Ashbya gossypii strain ATCC 10895 CBS 109 51 FGSC 9923 NRRL Y 10	Regular	68454.7	0	26782.2	37	4	69	24.19	111072	0	42188			Green	7073
1	5344	P05745	RL36A_YEAST	60S ribosomal protein L36 A OS Saccharomyces cerevisiae strain ATCC 204508 S288c GN RPL36A PE 1	Regular	67745.4	0	11124.2	34	4	22	33	110550	100770	32847	6.2509	0.0695	Green
1	6742	P04802	SYDC_YEAST	Aspartate tRNA ligase cytoplasmic OS Saccharomyces cerevisiae strain ATCC 204508 S288c GN DPS1	Regular	67713.2	0	63515.6	31	8	141	18.13	76816	57014	21916	3.5367	0.2246	Green
1	3695	P10659	METK1_YEAST	S adenosylmethionine synthase 1 OS Saccharomyces cerevisiae strain ATCC 204508 S288c GN SAM1 PE	Regular	67325.9	0	41818.4	47	9	103	31.68	100626	63210	13159	3.921	0.164	Green
1	5346	P49166	RL37A_YEAST	60S ribosomal protein L37 A OS Saccharomyces cerevisiae strain ATCC 204508 S288c GN RPL37A PE 1	Regular	67044.9	0	9850.31	23	4	44	43.18	70493	63373	13556	3.9311	0.0387	Green	5347
1	5332	P14120	RL30_YEAST	60S ribosomal protein L30 OS Saccharomyces cerevisiae strain ATCC 204508 S288c GN RPL30 PE 1 SV	Regular	66683.2	0	11415.4	53	6	19	60	159905	128177	46561	7.951	0.0908	Green	5331
1	2239	P08524	FPPS_YEAST	Farnesyl pyrophosphate synthase OS Saccharomyces cerevisiae strain ATCC 204508 S288c GN ERG20 PE	Regular	66618.1	0	40483.5	25	4	124	13.35	60620	53047	10223	3.2906	0.1332	Green
1	1492	P31373	CYS3_YEAST	Cystathionine gamma lyase OS Saccharomyces cerevisiae strain ATCC 204508 S288c GN CYS3 PE 1 SV 2	Regular	66399.7	0	42542.1	48	10	61	32.23	138634	110686	35304	6.866	0.2921	Green
1	1221	Q03048	COFI_YEAST	Cofilin OS Saccharomyces cerevisiae strain ATCC 204508 S288c GN COF1 PE 1 SV 1	Regular	65764.3	0	15900.8	29	5	40	55.94	59870	52634	19146	3.265	0.0519	Green	1220
1	703	P07251	ATPA_YEAST	ATP synthase subunit alpha mitochondrial OS Saccharomyces cerevisiae strain ATCC 204508 S288c G	Regular	64920.7	0	58608.1	45	11	119	25.32	70813	35337	13002	2.192	0.1285	Green
1	2579	Q74ZA9	GSP1_ASHGO	GTP binding nuclear protein GSP1 Ran OS Ashbya gossypii strain ATCC 10895 CBS 109 51 FGSC 9923	Regular	64000.6	0	24368	31	5	66	22.9	93646	75235	18155	4.6669	0.1137	Green
1	3694	P05694	METE_YEAST	5 methyltetrahydropteroyltriglutamate homocysteine methyltransferase OS Saccharomyces cerevisiae s	Regular	62929.4	0	85860.1	53	10	161	15.91	105470	67529	26872	4.1889	0.3597	Green
1	1112	P38910	CH10_YEAST	10 kDa heat shock protein mitochondrial OS Saccharomyces cerevisiae strain ATCC 204508 S288c GN	Regular	62318	0	11372.3	27	4	19	42.45	53936	51736	16752	3.2093	0.0365	Green
1	5689	P38701	RS20_YEAST	40S ribosomal protein S20 OS Saccharomyces cerevisiae strain ATCC 204508 S288c GN RPS20 PE 1 SV	Regular	61452.3	0	13907.1	26	2	28	20.66	96858	138544	25675	8.5941	0.1195	Green
1	1854	P32471	EF1B_YEAST	Elongation factor 1 beta OS Saccharomyces cerevisiae strain ATCC 204508 S288c GN EFB1 PE 1 SV 4	Regular	59669.9	0	22627.1	22	4	38	31.07	69702	65716	16909	4.0765	0.0922	Green
1	3040	Q757J8	IPYR_ASHGO	Inorganic pyrophosphatase OS Ashbya gossypii strain ATCC 10895 CBS 109 51 FGSC 9923 NRRL Y 10	Regular	57893	0	32277.7	37	5	67	23	71177	0	14925			Green	3042
1	4332	P38219	OLA1_YEAST	Uncharacterized GTP binding protein OLA1 OS Saccharomyces cerevisiae strain ATCC 204508 S288c GN	Regular	56182.9	0	44174.2	40	8	147	21.32	106244	63217	19054	3.9214	0.1732	Green
1	6755	P38088	SYG_YEAST	Glycine tRNA ligase 1 mitochondrial OS Saccharomyces cerevisiae strain ATCC 204508 S288c GN GR	Regular	55252.6	0	78184.4	45	17	197	25.22	52071	16269	8222	1.0092	0.0789	Green
1	6778	P07284	SYSC_YEAST	Serine tRNA ligase cytoplasmic OS Saccharomyces cerevisiae strain ATCC 204508 S288c GN SES1 PE	Regular	55039.7	0	53309.7	42	10	165	28.79	88712	69775	32995	4.3282	0.2307	Green
1	5674	P48589	RS12_YEAST	40S ribosomal protein S12 OS Saccharomyces cerevisiae strain ATCC 204508 S288c GN RPS12 PE 1 SV	Regular	54903.2	0	15471.7	30	4	24	33.57	119322	104859	29586	6.5046	0.1006	Green
1	5331	Q752U5	RL30_ASHGO	60S ribosomal protein L30 OS Ashbya gossypii strain ATCC 10895 CBS 109 51 FGSC 9923 NRRL Y 10	Regular	54567.8	0	11425.4	36	6	19	58.1	99536	1287.03	36330	0.0798	0.0009	Green	5332
1	1056	P25694	CDC48_YEAST	Cell division control protein 48 OS Saccharomyces cerevisiae strain ATCC 204508 S288c GN CDC48 P	Regular	53982.7	0	91996.2	39	9	190	12.46	60603	39820	13175	2.4701	0.2272	Green
1	35	P31787	ACBP_YEAST	Acyl CoA binding protein OS Saccharomyces cerevisiae strain ATCC 204508 S288c GN ACB1 PE 1 SV 3	Regular	52936.5	0	10061.4	33	3	22	56.32	86943	84970	21767	5.2708	0.053	Green	33
1	6783	P07806	SYV_YEAST	Valine tRNA ligase mitochondrial OS Saccharomyces cerevisiae strain ATCC 204508 S288c GN VAS1	Regular	52759.4	0	125770	83	23	343	26.18	132303	44153	24714	2.7389	0.3445	Green
1	4094	P36010	NDK_YEAST	Nucleoside diphosphate kinase OS Saccharomyces cerevisiae strain ATCC 204508 S288c GN YNK1 PE 1	Regular	52432.7	0	17166.7	26	6	42	39.22	49002	36762	13028	2.2804	0.0391	Green
1	5284	Q755D9	RL10A_ASHGO	60S ribosomal protein L10a OS Ashbya gossypii strain ATCC 10895 CBS 109 51 FGSC 9923 NRRL Y 1	Regular	49753.2	0	24466.8	26	6	77	27.65	98601	0	16913			Green	5306
1	932	P07245	C1TC_YEAST	C 1 tetrahydrofolate synthase cytoplasmic OS Saccharomyces cerevisiae strain ATCC 204508 S288c	Regular	49563	0	102205	51	15	197	21.67	62530	23745	13400	1.4729	0.1505	Green
1	3678	P06106	MET17_YEAST	Protein MET17 OS Saccharomyces cerevisiae strain ATCC 204508 S288c GN MET17 PE 1 SV 3	Regular	49450	0	48671.8	31	7	78	20.72	49102	31519	5490	1.9552	0.0952	Green
1	7406	P04840	VDAC1_YEAST	Mitochondrial outer membrane protein porin 1 OS Saccharomyces cerevisiae strain ATCC 204508 S288c	Regular	49431.6	0	30428.5	35	7	56	28.62	47504	32943	14688	2.0435	0.0622	Green
1	6963	P41338	THIL_YEAST	Acetyl CoA acetyltransferase OS Saccharomyces cerevisiae strain ATCC 204508 S288c GN ERG10 PE 1	Regular	48950.8	0	41728.8	48	10	109	35.68	211809	43787	52039	2.7162	0.1133	Green
1	1220	Q759P0	COFI_ASHGO	Cofilin OS Ashbya gossypii strain ATCC 10895 CBS 109 51 FGSC 9923 NRRL Y 1056 GN COF1 PE 3 S	Regular	48748.8	0	15901.9	15	1	39	11.89	39891	0	14863			Green	1221
1	487	P32449	AROG_YEAST	Phospho 2 dehydro 3 deoxyheptonate aldolase tyrosine inhibited OS Saccharomyces cerevisiae strain	Regular	48637.6	0	39749.2	24	5	96	18.38	58083	47445	11663	2.9431	0.117	Green
1	483	P53090	ARO8_YEAST	Aromatic aminoadipate aminotransferase 1 OS Saccharomyces cerevisiae strain ATCC 204508 S288c GN	Regular	48290.5	0	56178	35	9	123	25.4	52803	31519	10180	1.9552	0.1098	Green
1	1615	P07262	DHE4_YEAST	NADP specific glutamate dehydrogenase 1 OS Saccharomyces cerevisiae strain ATCC 204508 S288c GN	Regular	48160.4	0	49570.1	51	11	127	39.87	86714	36091.4	27965	2.2388	0.111	Green	1616
1	3208	P15454	KGUA_YEAST	Guanylate kinase OS Saccharomyces cerevisiae strain ATCC 204508 S288c GN GUK1 PE 1 SV 2	Regular	47688.3	0	20637.4	29	6	43	36.9	68225	56143	9761	3.4826	0.0719	Green
1	5381	P10622	RLA3_YEAST	60S acidic ribosomal protein P1 beta OS Saccharomyces cerevisiae strain ATCC 204508 S288c GN RPP	Regular	47560.6	0	10667.6	20	2	16	15.09	78154	232173	31169	14.402	0.1536	Green
1	4992	P07259	PYR1_YEAST	Protein URA2 OS Saccharomyces cerevisiae strain ATCC 204508 S288c GN URA2 PE 1 SV 5	Regular	47373.7	0	245041	59	23	552	12.65	63653	13028	13984	0.8081	0.198	Green	4991
1	2974	P50095	IMDH3_YEAST	Inosine 5 monophosphate dehydrogenase 3 OS Saccharomyces cerevisiae strain ATCC 204508 S288c GN	Regular	47364.1	0	56585	48	8	113	23.71	118198	60518.7	22424	3.7541	0.2124	Green	2973 2975 2972
1	1770	P43616	DUG1_YEAST	Cys Gly metallodipeptidase DUG1 OS Saccharomyces cerevisiae strain ATCC 204508 S288c GN DUG1 PE	Regular	47263.6	0	52871.5	28	8	129	20.58	36621	26532	8264	1.6458	0.087	Green
1	9397	P02769	ALBU_BOVIN	Serum albumin OS Bos taurus GN ALB PE 1 SV 4	Regular	46475.6	0	69293.7	28	7	351	12.36	89348	74289	16844	4.6083	0.3193	Green
1	6762	P26637	SYLC_YEAST	Leucine tRNA ligase cytoplasmic OS Saccharomyces cerevisiae strain ATCC 204508 S288c GN CDC60	Regular	46087.8	0	124142	61	16	312	18.44	118834	39513	30208	2.4511	0.3043	Green
1	766	P38891	BCA1_YEAST	Branched chain amino acid aminotransferase mitochondrial OS Saccharomyces cerevisiae strain ATCC 2	Regular	44700.1	0	43596.1	31	6	98	22.14	78385	52991.4	22596	3.2871	0.1433	Green	767
1	3579	P17505	MDHM_YEAST	Malate dehydrogenase mitochondrial OS Saccharomyces cerevisiae strain ATCC 204508 S288c GN MDH1	Regular	42960.6	0	35650	38	9	60	33.23	67097	37995	14386	2.3569	0.084	Green
1	7153	P29509	TRXB1_YEAST	Thioredoxin reductase 1 OS Saccharomyces cerevisiae strain ATCC 204508 S288c GN TRR1 PE 1 SV 3	Regular	42839	0	34238.2	22	3	69	16.93	31758	31758	9097	1.97	0.0674	Green
1	2474	P37291	GLYC_YEAST	Serine hydroxymethyltransferase cytosolic OS Saccharomyces cerevisiae strain ATCC 204508 S288c	Regular	42821.7	0	52218.6	31	7	122	18.55	66980	56608	16368	3.5115	0.1834	Green	2473
1	5340	P87262	RL34A_YEAST	60S ribosomal protein L34 A OS Saccharomyces cerevisiae strain ATCC 204508 S288c GN RPL34A PE 1	Regular	42686.6	0	13639.1	19	3	48	26.45	98234	93495	26431	5.7996	0.0791	Green
1	7150	P22217	TRX1_YEAST	Thioredoxin 1 OS Saccharomyces cerevisiae strain ATCC 204508 S288c GN TRX1 PE 1 SV 3	Regular	41606.7	0	11235	25	4	32	46.6	70558	67504	12652	4.1874	0.047	Green
1	5380	P05319	RLA2_YEAST	60S acidic ribosomal protein P2 alpha OS Saccharomyces cerevisiae strain ATCC 204508 S288c GN RP	Regular	41012.4	0	10745.8	19	2	14	21.7	73581	110372	16069	6.8465	0.0736	Green
1	3451	P40495	LYS12_YEAST	Homoisocitrate dehydrogenase mitochondrial OS Saccharomyces cerevisiae strain ATCC 204508 S288c	Regular	40780.4	0	40069	26	5	136	16.17	25183	22046	4772	1.3675	0.0548	Green
1	2973	P38697	IMDH2_YEAST	Inosine 5 monophosphate dehydrogenase 2 OS Saccharomyces cerevisiae strain ATCC 204508 S288c GN	Regular	40132.5	0	56530.1	33	5	119	12.05	95786	0	14776			Green	2974 2975 2972
1	9	P53319	6PGD2_YEAST	6 phosphogluconate dehydrogenase decarboxylating 2 OS Saccharomyces cerevisiae strain ATCC 204508	Regular	39437.6	0	53923	12	2	138	5.08	36665	2045	7159	0.1269	0.0068	Green	8
1	4399	Q03558	OYE2_YEAST	NADPH dehydrogenase 2 OS Saccharomyces cerevisiae strain ATCC 204508 S288c GN OYE2 PE 1 SV 3	Regular	39198.1	0	45010.7	55	10	72	25.5	92716	46100	17631	2.8597	0.1287	Green
1	2948	P23301	IF5A1_YEAST	Eukaryotic translation initiation factor 5A 1 OS Saccharomyces cerevisiae strain ATCC 204508 S288	Regular	38792.2	0	17114.3	31	4	45	29.3	117882	95027	34893	5.8947	0.1009	Green
1	2975	P50094	IMDH4_YEAST	Inosine 5 monophosphate dehydrogenase 4 OS Saccharomyces cerevisiae strain ATCC 204508 S288c GN	Regular	38785	0	56394.1	35	8	130	19.47	89889	36848.8	14517	2.2858	0.1289	Green	2973 2974 2972
1	2300	Q758L0	G6PI_ASHGO	Glucose 6 phosphate isomerase OS Ashbya gossypii strain ATCC 10895 CBS 109 51 FGSC 9923 NRRL	Regular	37875.8	0	61257.1	35	8	88	14.23	107717	1929.12	32787	0.1197	0.0073	Green	2301
1	4682	P05030	PMA1_YEAST	Plasma membrane ATPase 1 OS Saccharomyces cerevisiae strain ATCC 204508 S288c GN PMA1 PE 1 SV 2	Regular	37814	0	99619.6	33	7	191	10.24	42532	23665	10256	1.468	0.1462	Green
1	544	P49089	ASNS1_YEAST	Asparagine synthetase glutamine hydrolyzing 1 OS Saccharomyces cerevisiae strain ATCC 204508 S2	Regular	37487.3	0	64470.4	48	15	161	29.72	51107	16308	9763	1.0116	0.0652	Green	545
1	767	P47176	BCA2_YEAST	Branched chain amino acid aminotransferase cytosolic OS Saccharomyces cerevisiae strain ATCC 20450	Regular	37039.9	0	41624.8	23	6	105	21.81	57909	18631.6	18613	1.1557	0.0481	Green	766
1	57	P52910	ACS2_YEAST	Acetyl coenzyme A synthetase 2 OS Saccharomyces cerevisiae strain ATCC 204508 S288c GN ACS2 PE 1	Regular	35425.8	0	75491.8	48	14	119	27.09	84557	37261	18251	2.3114	0.1745	Green	56 55
1	1939	Q04409	EMI2_YEAST	Putative glucokinase 2 OS Saccharomyces cerevisiae strain ATCC 204508 S288c GN EMI2 PE 1 SV 1	Regular	34175.1	0	55921	23	5	129	16.8	24964	19240	5421	1.1935	0.0667	Green	2886
1	4505	P17967	PDI_YEAST	Protein disulfide isomerase OS Saccharomyces cerevisiae strain ATCC 204508 S288c GN PDI1 PE 1 SV	Regular	33594	0	58227.3	34	11	122	25.29	61456	31921	10374	1.9801	0.1153	Green
1	5313	P05749	RL22A_YEAST	60S ribosomal protein L22 A OS Saccharomyces cerevisiae strain ATCC 204508 S288c GN RPL22A PE 1	Regular	33516.2	0	13693.4	12	2	18	19.83	44282	66423	8764	4.1203	0.0564	Green
1	6628	P15705	STI1_YEAST	Heat shock protein STI1 OS Saccharomyces cerevisiae strain ATCC 204508 S288c GN STI1 PE 1 SV 1	Regular	33021.6	0	66265.2	34	11	160	25.3	51121	31010	12891	1.9236	0.1275	Green
1	5679	Q01855	RS15_YEAST	40S ribosomal protein S15 OS Saccharomyces cerevisiae strain ATCC 204508 S288c GN RPS15 PE 1 SV	Regular	33017.9	0	16001.9	24	2	25	22.54	150018	195788	42640	12.145	0.1943	Green
1	2781	P48570	HOSC_YEAST	Homocitrate synthase cytosolic isozyme OS Saccharomyces cerevisiae strain ATCC 204508 S288c GN	Regular	32962.9	0	47099	41	12	127	35.05	62213	28935	10869	1.7949	0.0845	Green	2782
1	49	P19414	ACON_YEAST	Aconitate hydratase mitochondrial OS Saccharomyces cerevisiae strain ATCC 204508 S288c GN ACO1	Regular	32332.7	0	85368.4	27	7	216	10.93	51540	42190	11655	2.6171	0.2234	Green
1	1163	P00890	CISY1_YEAST	Citrate synthase mitochondrial OS Saccharomyces cerevisiae strain ATCC 204508 S288c GN CIT1 PE	Regular	32277.7	0	53360.1	31	9	92	20.67	36030	25339	7694	1.5718	0.0839	Green
1	1621	P31116	DHOM_YEAST	Homoserine dehydrogenase OS Saccharomyces cerevisiae strain ATCC 204508 S288c GN HOM6 PE 1 SV 1	Regular	31913.7	0	38502.2	42	9	62	36.49	83318	65082	27147	4.0371	0.1554	Green
1	3362	P07264	LEUC_YEAST	3 isopropylmalate dehydratase OS Saccharomyces cerevisiae strain ATCC 204508 S288c GN LEU1 PE 1	Regular	31611.7	0	85794.7	26	6	263	10.01	195307	191142	57705	11.8568	1.0173	Green
1	2298	P46672	G4P1_YEAST	GU4 nucleic binding protein 1 OS Saccharomyces cerevisiae strain ATCC 204508 S288c GN ARC1 PE 1	Regular	31485	0	42084.1	22	7	94	15.69	50315	42906	7938	2.6615	0.112	Green
1	5714	P41058	RS29B_YEAST	40S ribosomal protein S29 B OS Saccharomyces cerevisiae strain ATCC 204508 S288c GN RPS29B PE 1	Regular	31242.8	0	6727.74	26	5	30	66.07	61299	49588	21612	3.076	0.0207	Green	5713
1	5713	P41057	RS29A_YEAST	40S ribosomal protein S29 A OS Saccharomyces cerevisiae strain ATCC 204508 S288c GN RPS29A PE 1	Regular	30503.2	0	6660.7	25	5	30	66.07	70368	50670	12276	3.1431	0.0209	Green	5714
1	5379	P05318	RLA1_YEAST	60S acidic ribosomal protein P1 alpha OS Saccharomyces cerevisiae strain ATCC 204508 S288c GN RP	Regular	30403.6	0	10908	13	2	17	28.3	60879	87069	12911	5.401	0.0589	Green
1	2175	P20081	FKBP_YEAST	FK506 binding protein 1 OS Saccharomyces cerevisiae strain ATCC 204508 S288c GN FPR1 PE 1 SV 2	Regular	30341.7	0	12157.9	28	6	27	55.26	81877	68919	22069	4.2751	0.052	Green	2173
1	6971	P16120	THRC_YEAST	Threonine synthase OS Saccharomyces cerevisiae strain ATCC 204508 S288c GN THR4 PE 1 SV 1	Regular	30183.2	0	57474.3	32	6	110	18.09	81172	63180	13946	3.9192	0.2253	Green
1	8305	P38708	YHI0_YEAST	Putative proline tRNA ligase YHR020W OS Saccharomyces cerevisiae strain ATCC 204508 S288c GN YH	Regular	30182.5	0	77386.4	33	11	184	18.17	63334	20323	17235	1.2607	0.0976	Green
1	5315	P0CX41	RL23A_YEAST	60S ribosomal protein L23 A OS Saccharomyces cerevisiae strain ATCC 204508 S288c GN RPL23A PE 1	Regular	30116.9	0	14473	32	5	47	40.15	90010	68596	38975	4.2551	0.0616	Green
1	7288	P32861	UGPA1_YEAST	UTP glucose 1 phosphate uridylyltransferase OS Saccharomyces cerevisiae strain ATCC 204508 S288c	Regular	28769.9	0	55988	37	7	116	12.22	68113	42645	9430	2.6453	0.1481	Green
1	1855	P29547	EF1G1_YEAST	Elongation factor 1 gamma 1 OS Saccharomyces cerevisiae strain ATCC 204508 S288c GN CAM1 PE 1 SV	Regular	28735.6	0	47087.8	30	10	107	22.17	50981	18907.6	12009	1.1729	0.0552	Green	1856
1	6781	P04801	SYTC_YEAST	Threonine tRNA ligase cytoplasmic OS Saccharomyces cerevisiae strain ATCC 204508 S288c GN THS1	Regular	28274	0	84520.7	26	6	248	8.86	35823	27384	8584	1.6987	0.1436	Green
1	32	Q00955	ACAC_YEAST	Acetyl CoA carboxylase OS Saccharomyces cerevisiae strain ATCC 204508 S288c GN ACC1 PE 1 SV 2	Regular	28199.7	0	250354	61	21	469	11.02	53894	24669	13100	1.5303	0.3831	Green
1	2782	Q12122	HOSM_YEAST	Homocitrate synthase mitochondrial OS Saccharomyces cerevisiae strain ATCC 204508 S288c GN LYS2	Regular	28130.9	0	48594.4	34	9	128	21.36	46943	6876.98	7949	0.4266	0.0207	Green	2781
1	2933	P38912	IF1A_YEAST	Eukaryotic translation initiation factor 1A OS Saccharomyces cerevisiae strain ATCC 204508 S288c	Regular	27010.5	0	17435.2	7	1	40	6.54	12202	36606	1358	2.2707	0.0396	Green
1	6672	P32911	SUI1_YEAST	Eukaryotic translation initiation factor eIF 1 OS Saccharomyces cerevisiae strain ATCC 204508 S28	Regular	26599.5	0	12312.2	17	2	42	35.19	20388	30582	7434	1.897	0.0234	Green
1	2935	P09064	IF2B_YEAST	Eukaryotic translation initiation factor 2 subunit beta OS Saccharomyces cerevisiae strain ATCC 204	Regular	26511.4	0	31574.3	21	5	88	27.02	346981	338226	68139	20.9807	0.6624	Green
1	7386	Q9UVJ8	VATA_ASHGO	V type proton ATPase catalytic subunit A OS Ashbya gossypii strain ATCC 10895 CBS 109 51 FGSC 9	Regular	26265.1	0	67824	26	7	163	11.99	26283	5578.69	6764	0.3461	0.0235	Green	7387
1	8899	Q3E841	YN034_YEAST	Uncharacterized protein YNR034W A OS Saccharomyces cerevisiae strain ATCC 204508 S288c GN YNR034	Regular	26245	0	10781.4	16	3	21	30.61	48921	45145	10734	2.8004	0.0302	Green
1	75	P47143	ADK_YEAST	Adenosine kinase OS Saccharomyces cerevisiae strain ATCC 204508 S288c GN ADO1 PE 1 SV 1	Regular	26041.9	0	36372.4	17	3	71	12.65	48504	40955	10910	2.5405	0.0924	Green
1	6770	P38707	SYNC_YEAST	Asparagine tRNA ligase cytoplasmic OS Saccharomyces cerevisiae strain ATCC 204508 S288c GN DED	Regular	25834.5	0	62207	25	5	160	12.27	56161	44761	9960	2.7766	0.1727	Green
1	21	P23542	AATC_YEAST	Aspartate aminotransferase cytoplasmic OS Saccharomyces cerevisiae strain ATCC 204508 S288c GN	Regular	25552.5	0	46057.7	36	11	105	36.6	64773	25417	12424	1.5767	0.0726	Green
1	3454	P38998	LYS1_YEAST	Saccharopine dehydrogenase NAD L lysine forming OS Saccharomyces cerevisiae strain ATCC 20450	Regular	25180	0	41464.9	25	5	113	22.79	46527	38416	11447	2.383	0.0988	Green	3453
1	1003	P32582	CBS_YEAST	Cystathionine beta synthase OS Saccharomyces cerevisiae strain ATCC 204508 S288c GN CYS4 PE 1 SV	Regular	25025.7	0	56022	25	9	107	20.91	74226	29605	20416	1.8364	0.1029	Green
1	545	P49090	ASNS2_YEAST	Asparagine synthetase glutamine hydrolyzing 2 OS Saccharomyces cerevisiae strain ATCC 204508 S2	Regular	24853.7	0	64593.4	42	12	164	27.45	58564	14138	11060	0.877	0.0566	Green	544
1	2455	P32288	GLNA_YEAST	Glutamine synthetase OS Saccharomyces cerevisiae strain ATCC 204508 S288c GN GLN1 PE 1 SV 4	Regular	24662.6	0	41766.1	18	7	150	32.7	32142	24482	7133	1.5187	0.0634	Green
1	6760	P15180	SYKC_YEAST	Lysine tRNA ligase cytoplasmic OS Saccharomyces cerevisiae strain ATCC 204508 S288c GN KRS1 PE	Regular	24360.7	0	67958.8	28	10	208	16.75	49021	26387	8424	1.6368	0.1112	Green
1	6224	P25294	SIS1_YEAST	Protein SIS1 OS Saccharomyces cerevisiae strain ATCC 204508 S288c GN SIS1 PE 1 SV 1	Regular	24141.1	0	37590.1	15	6	53	23.86	31807	28663	4013	1.778	0.0668	Green
1	2563	Q75C78	GRP78_ASHGO	78 kDa glucose regulated protein homolog OS Ashbya gossypii strain ATCC 10895 CBS 109 51 FGSC 9	Regular	24005.7	0	73898.6	13	4	139	8.01	16107	4029.98	3506	0.25	0.0185	Green	2845 2846 2564
1	6751	P15624	SYFB_YEAST	Phenylalanine tRNA ligase beta subunit OS Saccharomyces cerevisiae strain ATCC 204508 S288c GN	Regular	23512.2	0	67365.1	34	10	204	26.89	50467	15928	17188	0.988	0.0666	Green
1	2937	P32481	IF2G_YEAST	Eukaryotic translation initiation factor 2 subunit gamma OS Saccharomyces cerevisiae strain ATCC 20	Regular	23117.2	0	57866	25	8	151	14.23	34975	21548	8712	1.3367	0.0773	Green
1	4026	A6ZT99	NACA_YEAS7	Nascent polypeptide associated complex subunit alpha OS Saccharomyces cerevisiae strain YJM789 GN	Regular	22711.2	0	18709	21	5	27	31.61	60056	55046	7538	3.4146	0.0639	Green
1	5262	P09938	RIR2_YEAST	Ribonucleoside diphosphate reductase small chain 1 OS Saccharomyces cerevisiae strain ATCC 204508	Regular	22686.8	0	46147.5	26	6	101	13.03	36197	24660	7076	1.5297	0.0706	Green
1	2594	P38625	GUAA_YEAST	GMP synthase glutamine hydrolyzing OS Saccharomyces cerevisiae strain ATCC 204508 S288c GN GUA	Regular	22584.6	0	58482.4	21	8	148	10.48	37614	21011	6939	1.3033	0.0762	Green	2593
1	8663	Q06252	YL179_YEAST	Uncharacterized protein YLR179C OS Saccharomyces cerevisiae strain ATCC 204508 S288c GN YLR179C	Regular	21622.3	1.15	22151.1	15	3	51	21.39	26815	19821	6634	1.2295	0.0272	Green
1	7391	P22203	VATE_YEAST	V type proton ATPase subunit E OS Saccharomyces cerevisiae strain ATCC 204508 S288c GN VMA4 PE 1	Regular	21296.7	1.14	26471.4	32	7	57	45.49	52512	37751	10760	2.3418	0.062	Green
1	3506	P36013	MAOM_YEAST	NAD dependent malic enzyme mitochondrial OS Saccharomyces cerevisiae strain ATCC 204508 S288c G	Regular	21253.5	1.14	74376.1	17	7	182	15.1	17983	14121	5111	0.8759	0.0651	Green
1	485	P28777	AROC_YEAST	Chorismate synthase OS Saccharomyces cerevisiae strain ATCC 204508 S288c GN ARO2 PE 1 SV 1	Regular	20857.9	1.13	40838.4	17	5	108	22.07	19101	14755	2764	0.9153	0.0374	Green
1	2460	P25373	GLRX1_YEAST	Glutaredoxin 1 OS Saccharomyces cerevisiae strain ATCC 204508 S288c GN GRX1 PE 1 SV 1	Regular	20818.7	1.13	12380.2	16	3	34	33.64	26056	26056	5290	1.6163	0.02	Green
1	1181	Q03690	CLU_YEAST	Clustered mitochondria protein 1 OS Saccharomyces cerevisiae strain ATCC 204508 S288c GN CLU1 PE	Regular	20454.8	1.12	145166	31	15	259	13	32926	9493	9057	0.5889	0.0855	Green	1180
1	4958	B3LP64	PURA_YEAS1	Adenylosuccinate synthetase OS Saccharomyces cerevisiae strain RM11 1a GN ADE12 PE 3 SV 1	Regular	20271.9	1.12	48262.4	15	5	104	13.16	14497	12904	5372	0.8005	0.0386	Green
1	2972	P39567	IMDH1_YEAST	Putative inosine 5 monophosphate dehydrogenase 1 OS Saccharomyces cerevisiae strain ATCC 204508	Regular	19715.5	1.12	44386.3	15	2	104	8.68	41955	0	7632			Green	2973 2974 2975
1	4950	P38972	PUR4_YEAST	Phosphoribosylformylglycinamidine synthase OS Saccharomyces cerevisiae strain ATCC 204508 S288c	Regular	19446.1	1.11	148905	14	7	365	6.55	24475	11350	5464	0.7041	0.1048	Green
1	6739	P40825	SYA_YEAST	Alanine tRNA ligase mitochondrial OS Saccharomyces cerevisiae strain ATCC 204508 S288c GN ALA1	Regular	19190.9	1.11	110060	26	8	261	7.53	29820	9740	8740	0.6042	0.0665	Green
1	5347	P51402	RL37B_YEAST	60S ribosomal protein L37 B OS Saccharomyces cerevisiae strain ATCC 204508 S288c GN RPL37B PE 1	Regular	19182.5	1.1	9868.33	16	3	44	34.09	37157	28607.8	7086	1.7746	0.0175	Green	5346
1	5348	P49167	RL38_YEAST	60S ribosomal protein L38 OS Saccharomyces cerevisiae strain ATCC 204508 S288c GN RPL38 PE 1 SV	Regular	19004.3	1.1	8826.54	21	3	16	41.03	44532	44532	11483	2.7624	0.0244	Green
1	4709	P53184	PNC1_YEAST	Nicotinamidase OS Saccharomyces cerevisiae strain ATCC 204508 S288c GN PNC1 PE 1 SV 1	Regular	18929.2	1.09	24993.4	27	4	60	32.87	37724	32918	11211	2.042	0.051	Green
1	3519	O14467	MBF1_YEAST	Multiprotein bridging factor 1 OS Saccharomyces cerevisiae strain ATCC 204508 S288c GN MBF1 PE 1	Regular	18754	1.45	16403.6	18	4	40	24.5	20723	19148	5002	1.1878	0.0195	Green
1	9341	P41920	YRB1_YEAST	Ran specific GTPase activating protein 1 OS Saccharomyces cerevisiae strain ATCC 204508 S288c GN	Regular	18720.6	1.44	22953	22	5	63	28.86	42040	40198	9323	2.4935	0.0572	Green
1	3439	Q12230	LSP1_YEAST	Sphingolipid long chain base responsive protein LSP1 OS Saccharomyces cerevisiae strain ATCC 204508	Regular	18646.8	1.79	38071.2	18	5	50	21.41	21571	15359	4787	0.9527	0.0363	Green	4646
1	5670	Q08745	RS10A_YEAST	40S ribosomal protein S10 A OS Saccharomyces cerevisiae strain ATCC 204508 S288c GN RPS10A PE 1	Regular	18247.2	1.79	12739.5	19	3	23	38.1	68312	68312	12922	4.2375	0.054	Green
1	2346	P83774	GBLP_CANAL	Guanine nucleotide binding protein subunit beta like protein OS Candida albicans strain SC5314 AT	Regular	17685.6	1.78	34555.1	13	2	76	2.84	38947	105792	15825	6.5624	0.2268	Green
1	2605	P40531	GVP36_YEAST	Protein GVP36 OS Saccharomyces cerevisiae strain ATCC 204508 S288c GN GVP36 PE 1 SV 1	Regular	17600.7	1.77	36670.2	18	7	77	24.85	14886	10006	4216	0.6207	0.0228	Green
1	7189	Q07163	TY1AB_YEASX	Transposon TyH3 Gag Pol polyprotein OS Saccharomyces cerevisiae GN TY1B PE 1 SV 2	Regular	17591.5	1.77	198663	17	4	375	2.96	31380	39900	9529	2.4751	0.4917	Green	7636 7887
1	5928	P06105	SC160_YEAST	Protein SCP160 OS Saccharomyces cerevisiae strain ATCC 204508 S288c GN SCP160 PE 1 SV 3	Regular	17324.9	2.11	134810	20	12	274	8.92	25813	8311	3365	0.5155	0.0695	Green
1	3832	P29952	MPI_YEAST	Mannose 6 phosphate isomerase OS Saccharomyces cerevisiae strain ATCC 204508 S288c GN PMI40 PE 1	Regular	17295.1	2.1	48188.8	18	4	109	11.66	21252	17415	4210	1.0803	0.0521	Green
1	970	P07267	CARP_YEAST	Saccharopepsin OS Saccharomyces cerevisiae strain ATCC 204508 S288c GN PEP4 PE 1 SV 1	Regular	17239	2.09	44499.1	17	4	79	18.52	24791	21788	9560	1.3515	0.0601	Green
1	2468	Q12680	GLT1_YEAST	Glutamate synthase NADH OS Saccharomyces cerevisiae strain ATCC 204508 S288c GN GLT1 PE 1 SV 2	Regular	17037.8	2.42	238102	38	16	690	8.44	31043	9805	8330	0.6082	0.1448	Green
1	2943	P34167	IF4B_YEAST	Eukaryotic translation initiation factor 4B OS Saccharomyces cerevisiae strain ATCC 204508 S288c	Regular	16693.9	2.41	48522.1	20	6	100	18.58	32771	27526	5330	1.7075	0.0829	Green
1	9400	P00761	TRYP_PIG	Trypsin OS Sus scrofa PE 1 SV 1	Regular	16642.1	2.41	24409.6	21	4	99	25.11	50487	44293	10829	2.7476	0.0671	Green
1	1176	P22137	CLH_YEAST	Clathrin heavy chain OS Saccharomyces cerevisiae strain ATCC 204508 S288c GN CHC1 PE 1 SV 1	Regular	16604	2.4	187235	40	11	401	6.72	84898	26806	18938	1.6628	0.3113	Green
1	4646	P53252	PIL1_YEAST	Sphingolipid long chain base responsive protein PIL1 OS Saccharomyces cerevisiae strain ATCC 204508	Regular	16523	2.39	38349.2	18	4	53	19.47	21801	17445.6	7642	1.0822	0.0415	Green	3439
1	4078	P38205	NCL1_YEAST	Multisite specific tRNA cytosine C 5 methyltransferase OS Saccharomyces cerevisiae strain ATCC 2	Regular	16515.1	2.38	77878.8	24	8	247	13.89	18753	9724	5580	0.6032	0.047	Green
1	441	P40024	ARB1_YEAST	ABC transporter ATP binding protein ARB1 OS Saccharomyces cerevisiae strain ATCC 204508 S288c GN	Regular	16369.8	2.37	68377.3	21	8	130	12.62	19028	13765	6885	0.8539	0.0584	Green
1	6596	P38788	SSZ1_YEAST	Ribosome associated complex subunit SSZ1 OS Saccharomyces cerevisiae strain ATCC 204508 S288c GN	Regular	16343	2.36	58237.8	26	7	101	10.78	63371	55926	13717	3.4692	0.202	Green
1	3456	P07702	LYS2_YEAST	L aminoadipate semialdehyde dehydrogenase OS Saccharomyces cerevisiae strain ATCC 204508 S288c G	Regular	16162.1	2.36	155346	28	14	341	10.99	28559	17262	4549	1.0708	0.1663	Yellow
1	2173	Q754K8	FKBP_ASHGO	FK506 binding protein 1 OS Ashbya gossypii strain ATCC 10895 CBS 109 51 FGSC 9923 NRRL Y 1056	Regular	16104	2.35	12287.1	14	3	28	19.3	42807	0	14085			Green	2175
1	4326	P16387	ODPA_YEAST	Pyruvate dehydrogenase E1 component subunit alpha mitochondrial OS Saccharomyces cerevisiae strain	Regular	15874.3	2.34	46343.2	8	2	131	6.9	6762	10143	2452	0.6292	0.0292	Green
1	6774	P13188	SYQ_YEAST	Glutamine tRNA ligase OS Saccharomyces cerevisiae strain ATCC 204508 S288c GN GLN4 PE 1 SV 2	Regular	15604.1	2.33	93133	18	8	248	8.78	15523	8851	2863	0.549	0.0511	Yellow
1	48	P39533	ACON2_YEAST	Probable aconitate hydratase 2 OS Saccharomyces cerevisiae strain ATCC 204508 S288c GN ACO2 PE 1	Regular	15378.4	2.33	86583.4	25	9	230	12.93	28568	16449	9342	1.0204	0.0883	Yellow
1	3403	P36775	LONM_YEAST	Lon protease homolog mitochondrial OS Saccharomyces cerevisiae strain ATCC 204508 S288c GN PIM1	Regular	15331	2.32	127112	16	7	302	5.74	77768	56240	17522	3.4887	0.4434	Green
1	1691	P47120	DOHH_YEAST	Deoxyhypusine hydroxylase OS Saccharomyces cerevisiae strain ATCC 204508 S288c GN LIA1 PE 1 SV 1	Regular	15259.7	2.31	36164.9	18	6	95	20	31521	24712	5825	1.5329	0.0554	Green
1	8231	P38616	YGP1_YEAST	Protein YGP1 OS Saccharomyces cerevisiae strain ATCC 204508 S288c GN YGP1 PE 1 SV 2	Regular	14951.5	2.3	37328	14	3	46	16.38	12872	15705	2420	0.9742	0.0364	Green
1	4028	A6ZWL1	NACB1_YEAS7	Nascent polypeptide associated complex subunit beta 1 OS Saccharomyces cerevisiae strain YJM789 GN	Regular	14834.5	2.3	17020.3	22	5	27	42.68	44414	35688	11345	2.2138	0.0377	Green
1	291	P10869	AK_YEAST	Aspartokinase OS Saccharomyces cerevisiae strain ATCC 204508 S288c GN HOM3 PE 1 SV 2	Regular	14739.9	2.29	58109.9	22	8	159	16.89	23594	15534	5019	0.9636	0.056	Green
1	984	P33322	CBF5_YEAST	H ACA ribonucleoprotein complex subunit 4 OS Saccharomyces cerevisiae strain ATCC 204508 S288c G	Regular	14645.5	2.28	54705	16	6	165	13.04	17574	14867	2836	0.9222	0.0505	Green
1	408	P32454	APE2_YEAST	Aminopeptidase 2 mitochondrial OS Saccharomyces cerevisiae strain ATCC 204508 S288c GN APE2 PE	Regular	14610.9	2.27	107755	24	12	221	8.82	27266	8359	3184	0.5185	0.0559	Green	18
1	347	P22580	AMDY_YEAST	Probable amidase OS Saccharomyces cerevisiae strain ATCC 204508 S288c GN AMD2 PE 2 SV 2	Regular	14566.1	2.27	61410.3	12	4	171	3.1	51703	45879	11801	2.8459	0.1748	Green
1	3763	P40185	MMF1_YEAST	Protein MMF1 mitochondrial OS Saccharomyces cerevisiae strain ATCC 204508 S288c GN MMF1 PE 1 SV	Regular	14442.4	2.26	15908.3	10	3	30	28.28	13332	16719	6265	1.0371	0.0165	Green
1	8893	Q03161	YMY9_YEAST	Glucose 6 phosphate 1 epimerase OS Saccharomyces cerevisiae strain ATCC 204508 S288c GN YMR099C	Regular	14414.3	2.25	33955.9	19	4	80	17.85	24983	20448	6897	1.2684	0.0431	Green
1	5922	P28707	SBA1_YEAST	Co chaperone protein SBA1 OS Saccharomyces cerevisiae strain ATCC 204508 S288c GN SBA1 PE 1 SV 3	Regular	14308.9	2.24	24081.8	4	1	32	5.09	9877	29631	1857	1.8381	0.0443	Green
1	8988	P53912	YNN4_YEAST	Uncharacterized protein YNL134C OS Saccharomyces cerevisiae strain ATCC 204508 S288c GN YNL134C	Regular	14230.1	2.24	41164.5	21	4	92	13.03	37391	24118	10560	1.4961	0.0616	Green
1	2953	Q12522	IF6_YEAST	Eukaryotic translation initiation factor 6 OS Saccharomyces cerevisiae strain ATCC 204508 S288c	Regular	14125.8	2.23	26457.8	7	2	61	12.65	15483	17166	2600	1.0648	0.0282	Green
1	5361	P0CX27	RL44A_YEAST	60S ribosomal protein L42 A OS Saccharomyces cerevisiae strain ATCC 204508 S288c GN RPL42A PE 1	Regular	14069.9	2.22	12211.6	18	3	26	19.81	57993	36100	15668	2.2393	0.0273	Green
1	3353	P06208	LEU1_YEAST	2 isopropylmalate synthase OS Saccharomyces cerevisiae strain ATCC 204508 S288c GN LEU4 PE 1 SV	Regular	13859.7	2.22	68409	23	11	180	14.86	26243	14067	5091	0.8726	0.0597	Yellow
1	5027	P07257	QCR2_YEAST	Cytochrome b c1 complex subunit 2 mitochondrial OS Saccharomyces cerevisiae strain ATCC 204508 S	Regular	13660.7	2.21	40478.2	15	5	90	19.57	19231	7589	5201	0.4708	0.0191	Green
1	29	P15891	ABP1_YEAST	Actin binding protein OS Saccharomyces cerevisiae strain ATCC 204508 S288c GN ABP1 PE 1 SV 4	Regular	13504.3	2.51	65576.3	23	10	119	17.74	43812	12646	13308	0.7845	0.0514	Yellow
1	1737	P14284	DPOZ_YEAST	DNA polymerase zeta catalytic subunit OS Saccharomyces cerevisiae strain ATCC 204508 S288c GN RE	Regular	13191.4	2.5	172958	15	6	474	3.06	33260	25544	8285	1.5845	0.2741	Green
1	6767	P00958	SYMC_YEAST	Methionine tRNA ligase cytoplasmic OS Saccharomyces cerevisiae strain ATCC 204508 S288c GN MES	Regular	13174.7	2.49	85678.2	10	5	192	3.73	10738	8303	2299	0.515	0.0441	Yellow
1	3872	P35719	MRP8_YEAST	Uncharacterized protein MRP8 OS Saccharomyces cerevisiae strain ATCC 204508 S288c GN MRP8 PE 1 S	Regular	13039.8	2.48	25097.3	12	6	50	36.99	14029	8961	4685	0.5559	0.014	Green
1	4874	P40303	PSA7_YEAST	Proteasome component PRE6 OS Saccharomyces cerevisiae strain ATCC 204508 S288c GN PRE6 PE 1 SV 1	Regular	12894.9	2.48	28439.1	6	2	66	9.06	7793	11689.5	2246	0.7251	0.0206	Green
1	1887	Q5AGV4	EIF3B_CANAL	Eukaryotic translation initiation factor 3 subunit B OS Candida albicans strain SC5314 ATCC MYA 2	Regular	12791.2	2.47	84251.7	22	7	166	7.71	158052	152003	55392	9.429	0.7944	Green
1	4327	P32473	ODPB_YEAST	Pyruvate dehydrogenase E1 component subunit beta mitochondrial OS Saccharomyces cerevisiae strain	Regular	12758.3	2.46	40053.7	9	3	64	9.56	15422	15422	4849	0.9566	0.0383	Green
1	3508	P25491	MAS5_YEAST	Mitochondrial protein import protein MAS5 OS Saccharomyces cerevisiae strain ATCC 204508 S288c G	Regular	12737.9	2.45	44670.9	18	4	127	11.25	26451	24902	5505	1.5447	0.069	Green
1	4323	P20967	ODO1_YEAST	2 oxoglutarate dehydrogenase mitochondrial OS Saccharomyces cerevisiae strain ATCC 204508 S288c	Regular	12730.9	2.45	114416	24	8	225	5.42	22038	8619	4663	0.5346	0.0612	Yellow
1	2350	P33892	GCN1_YEAST	Translational activator GCN1 OS Saccharomyces cerevisiae strain ATCC 204508 S288c GN GCN1 PE 1 S	Regular	12686.1	2.44	296699	23	15	677	4.04	18650	3332	2322	0.2067	0.0613	Yellow
1	1616	P39708	DHE5_YEAST	NADP specific glutamate dehydrogenase 2 OS Saccharomyces cerevisiae strain ATCC 204508 S288c GN	Regular	12647.6	2.43	49627.3	11	4	123	11.38	19513	3862.31	2954	0.2396	0.0119	Green	1615
1	5643	Q05022	RRP5_YEAST	rRNA biogenesis protein RRP5 OS Saccharomyces cerevisiae strain ATCC 204508 S288c GN RRP5 PE 1 S	Regular	12558.6	2.42	193135	26	11	423	4.57	129124	105863	17929	6.5668	1.2683	Yellow
1	9297	Q12458	YPR1_YEAST	Putative reductase 1 OS Saccharomyces cerevisiae strain ATCC 204508 S288c GN YPR1 PE 1 SV 1	Regular	12542.4	2.42	34755.1	18	8	80	25	15542	9944	4544	0.6168	0.0214	Green
1	4405	Q74ZS6	PABP_ASHGO	Polyadenylate binding protein cytoplasmic and nuclear OS Ashbya gossypii strain ATCC 10895 CBS 1	Regular	12516.6	2.41	65168.5	20	4	128	4.44	40264	0	9304			Green	4407
1	6667	P53598	SUCA_YEAST	Succinyl CoA ligase ADP forming subunit alpha mitochondrial OS Saccharomyces cerevisiae strain A	Regular	12476.8	2.4	35032.5	9	4	92	15.81	9665	7865	806	0.4879	0.0171	Yellow
1	398	P16550	APA1_YEAST	Protein APA1 OS Saccharomyces cerevisiae strain ATCC 204508 S288c GN APA1 PE 1 SV 4	Regular	12271.2	2.69	36492.7	9	3	101	15.58	8677	10801.5	2187	0.67	0.0245	Green
1	9396	P32527	ZUO1_YEAST	Zuotin OS Saccharomyces cerevisiae strain ATCC 204508 S288c GN ZUO1 PE 1 SV 1	Regular	11720.8	3.54	49020	14	5	94	7.85	23520	18683	4532	1.1589	0.0568	Yellow
1	6786	P36421	SYYC_YEAST	Tyrosine tRNA ligase cytoplasmic OS Saccharomyces cerevisiae strain ATCC 204508 S288c GN TYS1	Regular	11624.7	3.53	44020.1	14	4	111	11.93	12755	11921	2186	0.7395	0.0326	Green
1	8944	P53981	YNB0_YEAST	Uncharacterized phosphatase YNL010W OS Saccharomyces cerevisiae strain ATCC 204508 S288c GN YNL0	Regular	11623.5	3.52	27480.6	16	2	85	12.45	58395	23241	27337	1.4417	0.0396	Green
1	6566	P10080	SSBP1_YEAST	Single stranded nucleic acid binding protein OS Saccharomyces cerevisiae strain ATCC 204508 S288c	Regular	11598.9	3.51	32989.6	14	4	62	11.9	19896	18555	2852	1.151	0.038	Green
1	4775	P53691	PPID_YEAST	Peptidyl prolyl cis trans isomerase CPR6 OS Saccharomyces cerevisiae strain ATCC 204508 S288c GN	Regular	11368	3.5	42072	22	5	115	9.97	28869	20049	7023	1.2437	0.0523	Yellow
1	1660	P09624	DLDH_YEAST	Dihydrolipoyl dehydrogenase mitochondrial OS Saccharomyces cerevisiae strain ATCC 204508 S288c	Regular	11335.1	3.49	54010.2	18	6	128	9.42	39736	13645	6562	0.8464	0.0457	Yellow
1	1469	P00175	CYB2_YEAST	Cytochrome b2 mitochondrial OS Saccharomyces cerevisiae strain ATCC 204508 S288c GN CYB2 PE 1 S	Regular	11280.9	3.48	65539.5	22	6	169	16.24	29877	19982	10043	1.2395	0.0812	Yellow
1	1504	P54838	DAK1_YEAST	Dihydroxyacetone kinase 1 OS Saccharomyces cerevisiae strain ATCC 204508 S288c GN DAK1 PE 1 SV 1	Regular	11234.6	3.47	62206.8	9	4	140	8.39	8171	6354	902	0.3941	0.0245	Yellow
1	1078	Q03654	CEF1_YEAST	Pre mRNA splicing factor CEF1 OS Saccharomyces cerevisiae strain ATCC 204508 S288c GN CEF1 PE 1	Regular	11094.8	3.46	67730.9	14	8	148	11.19	14170	6310	4174	0.3914	0.0265	Green
1	6665	A6ZXP4	SUB2_YEAS7	ATP dependent RNA helicase SUB2 OS Saccharomyces cerevisiae strain YJM789 GN SUB2 PE 3 SV 1	Regular	10992.2	3.45	50279	17	4	133	14.13	82665	18987	8493	1.1778	0.0592	Yellow	6664
1	4102	P87185	NFS1_CANAL	Cysteine desulfurase mitochondrial OS Candida albicans strain SC5314 ATCC MYA 2876 GN NFS1 PE 3	Regular	10951.1	3.44	53489.1	4	2	123	5.94	3284	5391	715	0.3344	0.0179	Green
1	7364	P38882	UTP9_YEAST	U3 small nucleolar RNA associated protein 9 OS Saccharomyces cerevisiae strain ATCC 204508 S288c	Regular	10928.2	3.43	65271.6	11	3	146	3.65	43420	57669	13844	3.5773	0.2335	Green
1	409	P37302	APE3_YEAST	Aminopeptidase Y OS Saccharomyces cerevisiae strain ATCC 204508 S288c GN APE3 PE 1 SV 1	Regular	10917.2	3.42	60137.5	21	6	97	13.04	12994	8571	3960	0.5317	0.032	Yellow
1	7014	Q06177	TMA10_YEAST	Translation machinery associated protein 10 OS Saccharomyces cerevisiae strain ATCC 204508 S288c	Regular	10905.1	3.41	9833.79	13	3	17	41.86	22914	22914	6967	1.4214	0.014	Yellow
1	4325	P12695	ODP2_YEAST	Dihydrolipoyllysine residue acetyltransferase component of pyruvate dehydrogenase complex mitochond	Regular	10776.8	3.67	51818.2	11	5	119	5.19	66258	12986	15792	0.8055	0.0417	Green
1	3044	P18963	IRA1_YEAST	Inhibitory regulator protein IRA1 OS Saccharomyces cerevisiae strain ATCC 204508 S288c GN IRA1 P	Regular	10769.5	3.66	350981	27	10	790	2.91	39394	21493	5866	1.3332	0.4679	Yellow
1	5856	Q04947	RTN1_YEAST	Reticulon like protein 1 OS Saccharomyces cerevisiae strain ATCC 204508 S288c GN RTN1 PE 1 SV 1	Regular	10762.4	3.65	32916	7	2	81	9.83	9287	13930.5	1814	0.8641	0.0284	Yellow
1	4633	P06738	PHSG_YEAST	Glycogen phosphorylase OS Saccharomyces cerevisiae strain ATCC 204508 S288c GN GPH1 PE 1 SV 4	Regular	10516.5	3.91	103276	22	7	204	11.2	44983	38113	4021	2.3642	0.2442	Yellow
1	7394	P41807	VATH_YEAST	V type proton ATPase subunit H OS Saccharomyces cerevisiae strain ATCC 204508 S288c GN VMA13 PE	Regular	10478.5	3.9	54415.9	14	5	133	11.09	21079	19555.5	4751	1.2131	0.066	Green
1	5983	P38804	SDO1L_YEAST	Restriction of telomere capping protein 3 OS Saccharomyces cerevisiae strain ATCC 204508 S288c G	Regular	10436.7	3.89	12009.5	4	1	19	8.11	5475	16425	447	1.0189	0.0122	Green
1	2801	B3RHI0	HRI1_YEAS1	Protein HRI1 OS Saccharomyces cerevisiae strain RM11 1a GN HRI1 PE 3 SV 1	Regular	10371.5	3.88	27528.8	16	5	64	13.93	14498	17307	4769	1.0736	0.0296	Yellow
1	4499	P16467	PDC5_YEAST	Pyruvate decarboxylase isozyme 2 OS Saccharomyces cerevisiae strain ATCC 204508 S288c GN PDC5 PE	Regular	4099.02	0	61912.2	17	3	106	6.57	35018	0	5185			Green	4497 6951
1	6951	Q07471	THI3_YEAST	Thiamine metabolism regulatory protein THI3 OS Saccharomyces cerevisiae strain ATCC 204508 S288c	Regular	3009.02	0	68366.6	10	1	178	2.96	25011	0	4457			Green	4499 4497
1	782	Q9HF75	BEM2_ASHGO	GTPase activating protein BEM2 OS Ashbya gossypii strain ATCC 10895 CBS 109 51 FGSC 9923 NRRL	Regular	503.528	0	232152	1	1	510	0	819	0	155			Green	5741
1	7008	P33315	TKT2_YEAST	Transketolase 2 OS Saccharomyces cerevisiae strain ATCC 204508 S288c GN TKL2 PE 1 SV 1	Regular	0	0	75029.5	2	1	105	0	816	0	477			Green	7007
1	3156	Q74ZL1	KAD1_ASHGO	Adenylate kinase 1 OS Ashbya gossypii strain ATCC 10895 CBS 109 51 FGSC 9923 NRRL Y 1056 GN	Regular	5267.8	0	30283.1	5	2	83	6.86	10885	0	969			Green	3157
1	33	P61868	ACBP2_SACMO	Acyl CoA binding protein 2 OS Saccharomyces monacensis GN ACB2 PE 3 SV 2	Regular	10011.2	0	10084.3	4	1	22	9.2	24164	0	2989			Green	35
1	4991	Q09794	PYR1_SCHPO	Protein ura1 OS Schizosaccharomyces pombe strain 972 ATCC 24843 GN ura1 PE 1 SV 1	Regular	4699.73	0	248309	5	2	627	0.8	6400	0	989			Green	4992
1	2473	Q75BQ6	GLYC_ASHGO	Serine hydroxymethyltransferase cytosolic OS Ashbya gossypii strain ATCC 10895 CBS 109 51 FGSC	Regular	2807.3	0	52185.6	3	1	113	1.92	3382	0	670			Green	2474
1	56	Q750T7	ACS2_ASHGO	Acetyl coenzyme A synthetase 2 OS Ashbya gossypii strain ATCC 10895 CBS 109 51 FGSC 9923 NRRL	Regular	6156.59	0	75369.3	12	3	123	5.39	16905	0	3751			Green	57 55
1	55	Q01574	ACS1_YEAST	Acetyl coenzyme A synthetase 1 OS Saccharomyces cerevisiae strain ATCC 204508 S288c GN ACS1 PE 1	Regular	3659.99	0	79140.9	8	1	183	1.82	13466	0	3377			Green	56 57
1	3453	Q75BV4	LYS1_ASHGO	Saccharopine dehydrogenase NAD L lysine forming OS Ashbya gossypii strain ATCC 10895 CBS 10	Regular	10294.3	0	40973.8	7	1	118	4.03	15333	0	3094			Green	3454
1	2593	Q756B7	GUAA_ASHGO	GMP synthase glutamine hydrolyzing OS Ashbya gossypii strain ATCC 10895 CBS 109 51 FGSC 9923	Regular	5572.52	0	58201.8	11	4	132	4.76	21750	0	5117			Green	2594
1	1180	Q75DR9	CLU_ASHGO	Clustered mitochondria protein homolog OS Ashbya gossypii strain ATCC 10895 CBS 109 51 FGSC 992	Regular	747.904	0	137823	2	1	334	0	589	0	201			Yellow	1181
1	7636	Q12491	YB21B_YEAST	Transposon Ty2 B Gag Pol polyprotein OS Saccharomyces cerevisiae strain ATCC 204508 S288c GN TY2	Regular	2949.31	0	202216	2	1	400	0	4130	0	477			Yellow	7189 7887
1	7887	Q07791	YD23B_YEAST	Transposon Ty2 DR3 Gag Pol polyprotein OS Saccharomyces cerevisiae strain ATCC 204508 S288c GN T	Regular	2949.31	0	201963	2	1	406	0	4130	0	477			Yellow	7636 7189
1	18	P37898	AAP1_YEAST	Alanine arginine aminopeptidase OS Saccharomyces cerevisiae strain ATCC 204508 S288c GN AAP1 PE	Regular	370.716	0	97662.8	2	1	186	0	8752	0	263			Red	408
1	6664	Q759L6	SUB2_ASHGO	ATP dependent RNA helicase SUB2 OS Ashbya gossypii strain ATCC 10895 CBS 109 51 FGSC 9923 NRR	Regular	4969.93	0	49743.5	5	1	136	7.31	11605	0	4312			Yellow	6665
1	18802	Possible Phosphopeptides	Possible Phosphopeptides	Possible Phosphopeptides	Regular	0	0	0	0	9	0	0	44493	0	1196			Yellow
1	18802	Possible Phosphopeptides	Possible Phosphopeptides	Possible Phosphopeptides	Regular	0	0	0	0	9	0	0	44493	0	1196			Yellow
2	1953	P00925	ENO2_YEAST	Enolase 2 OS Saccharomyces cerevisiae strain ATCC 204508 S288c GN ENO2 PE 1 SV 2	Regular	2719240	0	46914.3	481	30	79	74.6	4030009	1064648	1804426	61.9986	2.9086	Green	1952 5370
2	3246	P00549	KPYK1_YEAST	Pyruvate kinase 1 OS Saccharomyces cerevisiae strain ATCC 204508 S288c GN CDC19 PE 1 SV 2	Regular	2260873	0	54544.8	604	41	140	75	5868600	1055978	2840589	61.4937	3.3542	Green
2	4598	P00560	PGK_YEAST	Phosphoglycerate kinase OS Saccharomyces cerevisiae strain ATCC 204508 S288c GN PGK1 PE 1 SV 2	Regular	2034844	0	44738.5	550	36	99	84.62	4215334	838641	1783096	48.8373	2.1849	Green	4597
2	1952	P00924	ENO1_YEAST	Enolase 1 OS Saccharomyces cerevisiae strain ATCC 204508 S288c GN ENO1 PE 1 SV 3	Regular	1943081	0	46816.2	362	23	82	56.06	2448641	332092	1081361	19.339	0.9054	Green	1953 5370
2	2296	P00359	G3P3_YEAST	Glyceraldehyde 3 phosphate dehydrogenase 3 OS Saccharomyces cerevisiae strain ATCC 204508 S288c	Regular	1247366	0	35746.7	307	22	78	74.1	3469570	1197619	1664266	69.742	2.493	Green	2295 2294
2	4497	P06169	PDC1_YEAST	Pyruvate decarboxylase isozyme 1 OS Saccharomyces cerevisiae strain ATCC 204508 S288c GN PDC1 PE	Regular	1239800	0	61495.5	328	26	97	64.83	2757796	1178454	1413072	68.626	4.2202	Green	6951 4500
2	2295	P00358	G3P2_YEAST	Glyceraldehyde 3 phosphate dehydrogenase 2 OS Saccharomyces cerevisiae strain ATCC 204508 S288c	Regular	1037225	0	35846.9	266	20	78	63.86	2643374	387796	1229023	22.5828	0.8095	Green	2296 2294
2	1853	P02994	EF1A_YEAST	Elongation factor 1 alpha OS Saccharomyces cerevisiae strain ATCC 204508 S288c GN TEF1 PE 1 SV 1	Regular	972350	0	50032.8	260	19	131	48.25	2656867	976490	1222715	56.8648	2.8451	Green	1851
2	65	P00330	ADH1_YEAST	Alcohol dehydrogenase 1 OS Saccharomyces cerevisiae strain ATCC 204508 S288c GN ADH1 PE 1 SV 5	Regular	964095	0	36849.3	236	17	74	59.77	2172926	858606	983765	50	1.8425	Green	68 66
2	2850	P11484	HSP75_YEAST	Heat shock protein SSB1 OS Saccharomyces cerevisiae strain ATCC 204508 S288c GN SSB1 PE 1 SV 3	Regular	862282	0	66601.7	273	29	128	48.12	1703790	8155.58	564924	0.4749	0.0316	Green	2851 2849
2	2845	P10591	HSP71_YEAST	Heat shock protein SSA1 OS Saccharomyces cerevisiae strain ATCC 204508 S288c GN SSA1 PE 1 SV 4	Regular	843818	0	69657.3	294	30	129	50.47	1742718	301988	582850	17.5859	1.225	Green	2563 2848 2846 2564
2	2851	P40150	HSP76_YEAST	Heat shock protein SSB2 OS Saccharomyces cerevisiae strain ATCC 204508 S288c GN SSB2 PE 1 SV 2	Regular	833059	0	66594.7	271	28	118	44.7	1691193	387575	554151	22.57	1.503	Green	2850 2849
2	2294	P00360	G3P1_YEAST	Glyceraldehyde 3 phosphate dehydrogenase 1 OS Saccharomyces cerevisiae strain ATCC 204508 S288c	Regular	829462	0	35750	225	23	81	69.58	1690575	258340	827124	15.0441	0.5378	Green	2295 2296
2	2846	P10592	HSP72_YEAST	Heat shock protein SSA2 OS Saccharomyces cerevisiae strain ATCC 204508 S288c GN SSA2 PE 1 SV 3	Regular	826556	0	69470.1	285	29	130	54.77	1675112	249686	581181	14.5402	1.0101	Green	2563 2845 2848 2564
2	309	P14540	ALF_YEAST	Fructose bisphosphate aldolase OS Saccharomyces cerevisiae strain ATCC 204508 S288c GN FBA1 PE 1	Regular	759332	0	39620.9	195	13	121	49.3	1517521	658164	638603	38.3275	1.5186	Green
2	1858	P32324	EF2_YEAST	Elongation factor 2 OS Saccharomyces cerevisiae strain ATCC 204508 S288c GN EFT1 PE 1 SV 1	Regular	720560	0	93289.4	288	32	214	46.44	1278924	347581	437795	20.241	1.8883	Green	1857
2	4685	P00950	PMG1_YEAST	Phosphoglycerate mutase 1 OS Saccharomyces cerevisiae strain ATCC 204508 S288c GN GPM1 PE 1 SV 3	Regular	619090	0	27608.6	182	19	45	78.14	1314506	512612	599404	29.8514	0.8242	Green
2	1859	P16521	EF3A_YEAST	Elongation factor 3A OS Saccharomyces cerevisiae strain ATCC 204508 S288c GN YEF3 PE 1 SV 4	Regular	574768	0	115945	224	30	279	34.1	943447	310348	329202	18.0728	2.0954	Green	1861
2	5364	P10664	RL4A_YEAST	60S ribosomal protein L4 A OS Saccharomyces cerevisiae strain ATCC 204508 S288c GN RPL4A PE 1 SV	Regular	497950	0	39092.1	207	16	60	60.22	1228566	342806	543674	19.9629	0.7804	Green	5365
2	5365	P49626	RL4B_YEAST	60S ribosomal protein L4 B OS Saccharomyces cerevisiae strain ATCC 204508 S288c GN RPL4B PE 1 SV	Regular	482464	0	39062.1	194	14	60	59.39	1149294	229363	515248	13.3567	0.5217	Green	5364
2	1851	P41752	EF1A_ASHGO	Elongation factor 1 alpha OS Ashbya gossypii strain ATCC 10895 CBS 109 51 FGSC 9923 NRRL Y 10	Regular	479208	0	49925.7	104	10	134	20.96	1098740	0	532659			Green	1853
2	5739	P26786	RS7A_YEAST	40S ribosomal protein S7 A OS Saccharomyces cerevisiae strain ATCC 204508 S288c GN RPS7A PE 1 SV	Regular	460704	0	21622.2	141	13	45	63.68	682061	391290	207613	22.7863	0.4927	Green	5740
2	5732	P05750	RS3_YEAST	40S ribosomal protein S3 OS Saccharomyces cerevisiae strain ATCC 204508 S288c GN RPS3 PE 1 SV 5	Regular	439990	0	26502.8	143	15	57	65	645370	326975	238799	19.041	0.5046	Green
2	2824	P15108	HSC82_YEAST	ATP dependent molecular chaperone HSC82 OS Saccharomyces cerevisiae strain ATCC 204508 S288c GN	Regular	430979	0	80899.9	151	20	144	32.48	648084	261942	195280	15.2539	1.234	Green	2861 2862 2860
2	5293	P40212	RL13B_YEAST	60S ribosomal protein L13 B OS Saccharomyces cerevisiae strain ATCC 204508 S288c GN RPL13B PE 1	Regular	429927	0	22525	126	10	36	53.27	717856	325014	253741	18.9268	0.4263	Green	5292
2	5292	Q12690	RL13A_YEAST	60S ribosomal protein L13 A OS Saccharomyces cerevisiae strain ATCC 204508 S288c GN RPL13A PE 1	Regular	412618	0	22554.1	114	9	35	51.76	663807	0	227560			Green	5293
2	2861	P02829	HSP82_YEAST	ATP dependent molecular chaperone HSP82 OS Saccharomyces cerevisiae strain ATCC 204508 S288c GN	Regular	401002	0	81406.5	130	20	144	32.86	532092	65005.1	168339	3.7855	0.3082	Green	2824 2862 2860
2	7073	P00942	TPIS_YEAST	Triosephosphate isomerase OS Saccharomyces cerevisiae strain ATCC 204508 S288c GN TPI1 PE 1 SV 2	Regular	397852	0	26795.5	151	11	66	57.66	860149	556261	364907	32.3933	0.868	Green	7071
2	5304	P0CX82	RL19A_YEAST	60S ribosomal protein L19 A OS Saccharomyces cerevisiae strain ATCC 204508 S288c GN RPL19A PE 1	Regular	385717	0	21704.1	101	10	44	35.98	522396	282829	188584	16.4702	0.3575	Green
2	5374	P29453	RL8B_YEAST	60S ribosomal protein L8 B OS Saccharomyces cerevisiae strain ATCC 204508 S288c GN RPL8B PE 1 SV	Regular	381438	0	28111.8	144	15	57	53.91	591030	134546	163952	7.8352	0.2203	Green	5373
2	2884	P04806	HXKA_YEAST	Hexokinase 1 OS Saccharomyces cerevisiae strain ATCC 204508 S288c GN HXK1 PE 1 SV 2	Regular	379016	0	53738.5	186	21	119	52.37	706583	335453	268706	19.5347	1.0498	Green	2885
2	2849	Q75E44	HSP75_ASHGO	Heat shock protein SSB OS Ashbya gossypii strain ATCC 10895 CBS 109 51 FGSC 9923 NRRL Y 1056	Regular	373533	0	66253.3	125	10	126	18.6	996439	177569	359716	10.3405	0.6851	Green	2850 2851
2	5370	P05737	RL7A_YEAST	60S ribosomal protein L7 A OS Saccharomyces cerevisiae strain ATCC 204508 S288c GN RPL7A PE 1 SV	Regular	368298	0	27638.3	83	9	48	30.33	527928	338884	192705	19.7345	0.5454	Green	1952 1953
2	841	P29311	BMH1_YEAST	Protein BMH1 OS Saccharomyces cerevisiae strain ATCC 204508 S288c GN BMH1 PE 1 SV 4	Regular	356022	0	30091.5	134	14	64	55.06	614565	289292	220848	16.8466	0.5069	Green	842
2	5716	P25443	RS2_YEAST	40S ribosomal protein S2 OS Saccharomyces cerevisiae strain ATCC 204508 S288c GN RPS2 PE 1 SV 3	Regular	352177	0	27449.8	103	11	55	48.82	413606	261389	132007	15.2217	0.4178	Green
2	842	P34730	BMH2_YEAST	Protein BMH2 OS Saccharomyces cerevisiae strain ATCC 204508 S288c GN BMH2 PE 1 SV 3	Regular	336328	0	31061.4	128	14	55	54.58	586604	93738.1	214735	5.4587	0.1696	Green	841
2	5286	P41805	RL10_YEAST	60S ribosomal protein L10 OS Saccharomyces cerevisiae strain ATCC 204508 S288c GN RPL10 PE 1 SV	Regular	333389	0	25361.4	136	12	74	58.37	605475	302961	206048	17.6426	0.4474	Green
2	66	Q9P4C2	ADH2_KLUMA	Alcohol dehydrogenase 2 OS Kluyveromyces marxianus GN ADH2 PE 3 SV 3	Regular	320726	0	36968.3	55	5	76	17.53	651422	30350.7	328497	1.7674	0.0653	Green	68 65
2	5373	P17076	RL8A_YEAST	60S ribosomal protein L8 A OS Saccharomyces cerevisiae strain ATCC 204508 S288c GN RPL8A PE 1 SV	Regular	318931	0	28124.8	121	14	57	46.09	547802	95793.8	149397	5.5784	0.1569	Green	5374
2	5352	P14126	RL3_YEAST	60S ribosomal protein L3 OS Saccharomyces cerevisiae strain ATCC 204508 S288c GN RPL3 PE 1 SV 4	Regular	312774	0	43757.7	147	17	87	38.24	610686	257242	174980	14.9802	0.6555	Green	5351
2	5724	B3LLJ2	RS3A2_YEAS1	40S ribosomal protein S1 B OS Saccharomyces cerevisiae strain RM11 1a GN RPS1B PE 3 SV 1	Regular	309058	0	28812.5	146	15	68	49.8	772407	355134	237603	20.6808	0.5959	Green	5719
2	2301	P12709	G6PI_YEAST	Glucose 6 phosphate isomerase OS Saccharomyces cerevisiae strain ATCC 204508 S288c GN PGI1 PE 1	Regular	300039	0	61299.3	115	13	80	35.02	484646	245600	173701	14.3022	0.8767	Green	2300
2	2860	Q8J2M3	HSP82_ASHGO	Heat shock protein HSP82 OS Ashbya gossypii strain ATCC 10895 CBS 109 51 FGSC 9923 NRRL Y 105	Regular	298622	0	80695.6	75	11	150	17.47	235562	82224.4	59701	4.7882	0.3864	Green	2861 2824 2862
2	5719	B3RHV0	RS3A1_YEAS1	40S ribosomal protein S1 A OS Saccharomyces cerevisiae strain RM11 1a GN RPS1A PE 3 SV 1	Regular	286917	0	28743.4	133	14	68	45.1	734052	0	229995			Green	5724
2	5311	Q02753	RL21A_YEAST	60S ribosomal protein L21 A OS Saccharomyces cerevisiae strain ATCC 204508 S288c GN RPL21A PE 1	Regular	280232	0	18242.2	69	7	35	42.5	393228	223231	125642	12.9996	0.2371	Green
2	5294	P36105	RL14A_YEAST	60S ribosomal protein L14 A OS Saccharomyces cerevisiae strain ATCC 204508 S288c GN RPL14A PE 1	Regular	272238	0	15167.1	74	9	35	45.65	329774	227552	96816	13.2512	0.201	Green
2	2858	P32589	HSP7F_YEAST	Heat shock protein homolog SSE1 OS Saccharomyces cerevisiae strain ATCC 204508 S288c GN SSE1 PE	Regular	272127	0	77366.6	122	19	162	30.01	459822	143354	107811	8.3481	0.6459	Green	2857 2855
2	5369	P05739	RL6B_YEAST	60S ribosomal protein L6 B OS Saccharomyces cerevisiae strain ATCC 204508 S288c GN RPL6B PE 1 SV	Regular	271978	0	19986.5	57	8	42	42.05	319699	154932	105123	9.0223	0.1803	Green	5368
2	5672	P0CX47	RS11A_YEAST	40S ribosomal protein S11 A OS Saccharomyces cerevisiae strain ATCC 204508 S288c GN RPS11A PE 1	Regular	269615	0	17748.9	66	7	48	45.51	439484	344734	149939	20.0752	0.3563	Green
2	5744	P05755	RS9B_YEAST	40S ribosomal protein S9 B OS Saccharomyces cerevisiae strain ATCC 204508 S288c GN RPS9B PE 1 SV	Regular	268941	0	22298.7	99	11	47	47.18	574503	298951	197170	17.4091	0.3882	Green	5743
2	2848	P22202	HSP74_YEAST	Heat shock protein SSA4 OS Saccharomyces cerevisiae strain ATCC 204508 S288c GN SSA4 PE 1 SV 3	Regular	266885	0	69651.2	89	10	128	15.42	483877	4679.96	168424	0.2725	0.019	Green	2563 2845 2846 2564
2	2862	P46598	HSP90_CANAL	Heat shock protein 90 homolog OS Candida albicans strain SC5314 ATCC MYA 2876 GN HSP90 PE 1 SV 1	Regular	263935	0	80823.6	65	12	141	16.41	215588	37779.9	53578	2.2001	0.1778	Green	2861 2824 2860
2	5368	Q02326	RL6A_YEAST	60S ribosomal protein L6 A OS Saccharomyces cerevisiae strain ATCC 204508 S288c GN RPL6A PE 1 SV	Regular	259934	0	19961.5	47	8	41	36.93	302071	115314	82925	6.7152	0.134	Green	5369
2	2108	P07149	FAS1_YEAST	Fatty acid synthase subunit beta OS Saccharomyces cerevisiae strain ATCC 204508 S288c GN FAS1 PE	Regular	256933	0	228692	199	33	455	22.77	402387	120970	114092	7.0446	1.611	Green
2	5700	P0CX31	RS24A_YEAST	40S ribosomal protein S24 A OS Saccharomyces cerevisiae strain ATCC 204508 S288c GN RPS24A PE 1	Regular	255330	0	15328.8	89	9	31	52.59	382610	227818	110431	13.2667	0.2034	Green
2	5743	O13516	RS9A_YEAST	40S ribosomal protein S9 A OS Saccharomyces cerevisiae strain ATCC 204508 S288c GN RPS9A PE 1 SV	Regular	252843	0	22442.8	86	10	47	38.58	540809	0	186413			Green	5744
2	5900	P39954	SAHH_YEAST	Adenosylhomocysteinase OS Saccharomyces cerevisiae strain ATCC 204508 S288c GN SAH1 PE 1 SV 1	Regular	249329	0	49125.7	116	15	143	37.86	377331	150073	104483	8.7393	0.4293	Green
2	2886	P17709	HXKG_YEAST	Glucokinase 1 OS Saccharomyces cerevisiae strain ATCC 204508 S288c GN GLK1 PE 1 SV 1	Regular	245232	0	55377.6	104	14	130	32	226258	106775	56974	6.2179	0.3443	Green
2	2844	P19882	HSP60_YEAST	Heat shock protein 60 mitochondrial OS Saccharomyces cerevisiae strain ATCC 204508 S288c GN HSP	Regular	244566	0	60751.7	168	22	161	42.13	420950	157264	108874	9.1581	0.5564	Green
2	5367	P26321	RL5_YEAST	60S ribosomal protein L5 OS Saccharomyces cerevisiae strain ATCC 204508 S288c GN RPL5 PE 1 SV 4	Regular	241935	0	33714.9	72	7	66	26.26	326941	229676	121947	13.3749	0.4509	Green
2	5328	P0CX45	RL2A_YEAST	60S ribosomal protein L2 A OS Saccharomyces cerevisiae strain ATCC 204508 S288c GN RPL2A PE 1 SV	Regular	240375	0	27408.5	101	10	49	37.4	414379	208763	149398	12.1571	0.3332	Green
2	5687	P07280	RS19A_YEAST	40S ribosomal protein S19 A OS Saccharomyces cerevisiae strain ATCC 204508 S288c GN RPS19A PE 1	Regular	237994	0	15917.1	68	8	33	45.14	213302	144265	59602	8.4011	0.1337	Green
2	4597	Q757Q0	PGK_ASHGO	Phosphoglycerate kinase OS Ashbya gossypii strain ATCC 10895 CBS 109 51 FGSC 9923 NRRL Y 1056	Regular	236718	0	44168.7	84	6	87	22.17	671741	0	320665			Green	4598
2	8	P38720	6PGD1_YEAST	6 phosphogluconate dehydrogenase decarboxylating 1 OS Saccharomyces cerevisiae strain ATCC 204508	Regular	231123	0	53543.4	109	16	150	54.6	374731	172542	98501	10.0478	0.538	Green
2	1857	Q754C8	EF2_ASHGO	Elongation factor 2 OS Ashbya gossypii strain ATCC 10895 CBS 109 51 FGSC 9923 NRRL Y 1056 GN	Regular	230616	0	93546.6	96	13	222	15.56	542190	4107.86	210521	0.2392	0.0224	Green	1858
2	5683	P02407	RS17A_YEAST	40S ribosomal protein S17 A OS Saccharomyces cerevisiae strain ATCC 204508 S288c GN RPS17A PE 1	Regular	225398	0	15788.4	70	7	37	47.06	397791	308314	159316	17.9543	0.2835	Green
2	2852	P0CS90	HSP77_YEAST	Heat shock protein SSC1 mitochondrial OS Saccharomyces cerevisiae strain ATCC 204508 S288c GN S	Regular	221911	0	70627.9	109	19	131	33.79	258203	112476	69074	6.5499	0.4626	Green
2	5300	P05740	RL17A_YEAST	60S ribosomal protein L17 A OS Saccharomyces cerevisiae strain ATCC 204508 S288c GN RPL17A PE 1	Regular	216756	0	20549.5	70	6	35	37.5	436041	231111	127094	13.4585	0.2766	Green	5301
2	5382	P02400	RLA4_YEAST	60S acidic ribosomal protein P2 beta OS Saccharomyces cerevisiae strain ATCC 204508 S288c GN RPP	Regular	212526	0	11050.1	65	5	18	34.55	299671	249240	80103	14.5142	0.1604	Green
2	5377	P05317	RLA0_YEAST	60S acidic ribosomal protein P0 OS Saccharomyces cerevisiae strain ATCC 204508 S288c GN RPP0 PE	Regular	208344	0	33717.3	52	6	37	24.36	349860	328226	135424	19.1139	0.6445	Green
2	6395	P00445	SODC_YEAST	Superoxide dismutase Cu Zn OS Saccharomyces cerevisiae strain ATCC 204508 S288c GN SOD1 PE 1 S	Regular	207883	0	15854.6	88	8	45	71.43	525482	303699	206146	17.6856	0.2804	Green
2	2109	P19097	FAS2_YEAST	Fatty acid synthase subunit alpha OS Saccharomyces cerevisiae strain ATCC 204508 S288c GN FAS2 P	Regular	207199	0	206947	148	38	464	29.2	346836	74589	65712	4.3436	0.8989	Green
2	5781	B3LT19	RSSA2_YEAS1	40S ribosomal protein S0 B OS Saccharomyces cerevisiae strain RM11 1a GN RPS0B PE 3 SV 1	Regular	204867	0	27962.5	98	8	47	71.03	476526	322251	217161	18.7659	0.5247	Green	5778
2	5778	B3LI22	RSSA1_YEAS1	40S ribosomal protein S0 A OS Saccharomyces cerevisiae strain RM11 1a GN RPS0A PE 3 SV 1	Regular	202277	0	28024.5	88	8	48	67.46	463384	0	212154			Green	5781
2	6630	P39015	STM1_YEAST	Suppressor protein STM1 OS Saccharomyces cerevisiae strain ATCC 204508 S288c GN STM1 PE 1 SV 3	Regular	196849	0	29995	118	11	55	47.25	577270	357605	227330	20.8247	0.6246	Green
2	5675	P05756	RS13_YEAST	40S ribosomal protein S13 OS Saccharomyces cerevisiae strain ATCC 204508 S288c GN RPS13 PE 1 SV	Regular	194491	0	17028.9	54	7	26	43.71	174023	104148	59529	6.0649	0.1033	Green
2	5735	P26783	RS5_YEAST	40S ribosomal protein S5 OS Saccharomyces cerevisiae strain ATCC 204508 S288c GN RPS5 PE 1 SV 3	Regular	194351	0	25038.6	71	7	46	43.11	416238	354596	138381	20.6495	0.517	Green
2	5736	P0CX37	RS6A_YEAST	40S ribosomal protein S6 A OS Saccharomyces cerevisiae strain ATCC 204508 S288c GN RPS6A PE 1 SV	Regular	191841	0	26996.4	91	11	58	46.61	351817	234501	121422	13.6559	0.3687	Green
2	2819	P31539	HS104_YEAST	Heat shock protein 104 OS Saccharomyces cerevisiae strain ATCC 204508 S288c GN HSP104 PE 1 SV 2	Regular	191792	0	102035	116	21	231	27.53	303325	124965	86561	7.2772	0.7425	Green
2	5685	P0CX55	RS18A_YEAST	40S ribosomal protein S18 A OS Saccharomyces cerevisiae strain ATCC 204508 S288c GN RPS18A PE 1	Regular	190475	0	17037.6	60	9	42	44.52	238318	187380	69971	10.9119	0.1859	Green
2	5375	P05738	RL9A_YEAST	60S ribosomal protein L9 A OS Saccharomyces cerevisiae strain ATCC 204508 S288c GN RPL9A PE 1 SV	Regular	190400	0	21569	82	9	55	43.46	353516	204457	90940	11.9063	0.2568	Green
2	3152	P16861	K6PF1_YEAST	6 phosphofructokinase subunit alpha OS Saccharomyces cerevisiae strain ATCC 204508 S288c GN PFK1	Regular	190062	0	107970	123	23	283	28.88	324856	155668	106705	9.0652	0.9788	Green
2	5733	P0CX35	RS4A_YEAST	40S ribosomal protein S4 A OS Saccharomyces cerevisiae strain ATCC 204508 S288c GN RPS4A PE 1 SV	Regular	190016	0	29410.2	106	12	61	46.36	508736	258900	122238	15.0768	0.4434	Green
2	60	P60010	ACT_YEAST	Actin OS Saccharomyces cerevisiae strain ATCC 204508 S288c GN ACT1 PE 1 SV 1	Regular	187568	0	41689.8	111	16	93	54.93	364264	173745	120516	10.1179	0.4218	Green	58
2	58	Q75D00	ACT_ASHGO	Actin OS Ashbya gossypii strain ATCC 10895 CBS 109 51 FGSC 9923 NRRL Y 1056 GN ACT1 PE 2 SV	Regular	185749	0	41732.9	101	14	93	47.34	354357	0	117335			Green	60
2	5338	P05744	RL33A_YEAST	60S ribosomal protein L33 A OS Saccharomyces cerevisiae strain ATCC 204508 S288c GN RPL33A PE 1	Regular	184830	0	12154.1	60	8	21	46.73	234199	141855	75289	8.2608	0.1004	Green	5339
2	5302	P0CX49	RL18A_YEAST	60S ribosomal protein L18 A OS Saccharomyces cerevisiae strain ATCC 204508 S288c GN RPL18A PE 1	Regular	184634	0	20563.2	46	4	44	24.19	264747	229405	94702	13.3592	0.2747	Green
2	130	P38013	AHP1_YEAST	Peroxiredoxin type 2 OS Saccharomyces cerevisiae strain ATCC 204508 S288c GN AHP1 PE 1 SV 4	Regular	182128	0	19114.7	67	7	65	57.95	443469	388634	200703	22.6317	0.4326	Green
2	1856	P36008	EF1G2_YEAST	Elongation factor 1 gamma 2 OS Saccharomyces cerevisiae strain ATCC 204508 S288c GN TEF4 PE 1 SV	Regular	181073	0	46520.2	88	13	98	29.37	296239	145611	79145	8.4795	0.3945	Green	1855
2	5323	P53221	RL26B_YEAST	60S ribosomal protein L26 B OS Saccharomyces cerevisiae strain ATCC 204508 S288c GN RPL26B PE 1	Regular	180171	0	14234.7	73	12	29	55.12	258652	121739	84219	7.0893	0.1009	Green	16667 5322
2	5301	P46990	RL17B_YEAST	60S ribosomal protein L17 B OS Saccharomyces cerevisiae strain ATCC 204508 S288c GN RPL17B PE 1	Regular	180020	0	20551.4	69	6	35	37.5	395416	101170	114666	5.8915	0.1211	Green	5300
2	5740	P48164	RS7B_YEAST	40S ribosomal protein S7 B OS Saccharomyces cerevisiae strain ATCC 204508 S288c GN RPS7B PE 1 SV	Regular	179974	0	21634.3	68	9	47	47.37	220703	82820	60189	4.8229	0.1043	Green	5739
2	5324	P0C2H6	RL27A_YEAST	60S ribosomal protein L27 A OS Saccharomyces cerevisiae strain ATCC 204508 S288c GN RPL27A PE 1	Regular	177184	0	15531.3	80	9	21	59.56	357434	191709	86381	11.164	0.1734	Green
2	1861	Q75EV6	EF3_ASHGO	Elongation factor 3 OS Ashbya gossypii strain ATCC 10895 CBS 109 51 FGSC 9923 NRRL Y 1056 GN	Regular	177032	0	115982	60	12	296	12.93	272795	8400.76	87101	0.4892	0.0567	Green	1859
2	5695	P0C0W1	RS22A_YEAST	40S ribosomal protein S22 A OS Saccharomyces cerevisiae strain ATCC 204508 S288c GN RPS22A PE 1	Regular	175910	0	14626.1	64	7	28	50.77	240315	186307	64748	10.8494	0.1587	Green
2	3820	P41940	MPG1_YEAST	Mannose 1 phosphate guanyltransferase OS Saccharomyces cerevisiae strain ATCC 204508 S288c GN PS	Regular	175559	0	39566	75	12	101	38.78	249698	152827	86972	8.8997	0.3521	Green	3818
2	2239	P08524	FPPS_YEAST	Farnesyl pyrophosphate synthase OS Saccharomyces cerevisiae strain ATCC 204508 S288c GN ERG20 PE	Regular	174379	0	40483.5	51	7	124	19.32	117154	78838	27940	4.591	0.1859	Green
2	7388	P16140	VATB_YEAST	V type proton ATPase subunit B OS Saccharomyces cerevisiae strain ATCC 204508 S288c GN VMA2 PE 1	Regular	174270	0	57749.4	114	18	106	41.97	211286	79279	73880	4.6167	0.2666	Green
2	2960	P06168	ILV5_YEAST	Ketol acid reductoisomerase mitochondrial OS Saccharomyces cerevisiae strain ATCC 204508 S288c	Regular	174191	0	44368.5	95	12	121	39.24	211974	121400	56836	7.0696	0.3137	Green
2	5309	P0CX23	RL20A_YEAST	60S ribosomal protein L20 A OS Saccharomyces cerevisiae strain ATCC 204508 S288c GN RPL20A PE 1	Regular	170448	0	20436.8	73	11	41	50.58	347226	229635	107258	13.3725	0.2733	Green	14841
2	6744	P46655	SYEC_YEAST	Glutamate tRNA ligase cytoplasmic OS Saccharomyces cerevisiae strain ATCC 204508 S288c GN GUS1	Regular	167163	0	80842.9	80	14	211	22.32	204131	110155	56513	6.4148	0.5186	Green
2	5676	P06367	RS14A_YEAST	40S ribosomal protein S14 A OS Saccharomyces cerevisiae strain ATCC 204508 S288c GN RPS14A PE 1	Regular	167050	0	14536.6	70	7	34	49.64	273515	187537	86904	10.921	0.1588	Green
2	2941	A6ZQJ1	IF4A_YEAS7	ATP dependent RNA helicase eIF4A OS Saccharomyces cerevisiae strain YJM789 GN TIF1 PE 3 SV 1	Regular	163020	0	44697.3	75	11	98	39.24	245788	155722	72465	9.0683	0.4053	Green	2940
2	5339	P41056	RL33B_YEAST	60S ribosomal protein L33 B OS Saccharomyces cerevisiae strain ATCC 204508 S288c GN RPL33B PE 1	Regular	158117	0	12168.1	47	7	21	39.25	157372	51126.9	43691	2.9773	0.0362	Green	5338
2	5333	P0C2H8	RL31A_YEAST	60S ribosomal protein L31 A OS Saccharomyces cerevisiae strain ATCC 204508 S288c GN RPL31A PE 1	Regular	157752	0	12953.1	51	5	26	46.9	194998	158499	59829	9.23	0.1196	Green
2	7156	P34760	TSA1_YEAST	Peroxiredoxin TSA1 OS Saccharomyces cerevisiae strain ATCC 204508 S288c GN TSA1 PE 1 SV 3	Regular	156962	0	21589.8	107	11	58	54.59	576943	404946	264162	23.5816	0.5091	Green
2	5299	P26785	RL16B_YEAST	60S ribosomal protein L16 B OS Saccharomyces cerevisiae strain ATCC 204508 S288c GN RPL16B PE 1	Regular	156057	0	22249.1	74	9	47	38.38	312615	127329	83976	7.4148	0.165	Green	5298
2	5322	P05743	RL26A_YEAST	60S ribosomal protein L26 A OS Saccharomyces cerevisiae strain ATCC 204508 S288c GN RPL26A PE 1	Regular	154787	0	14233.7	60	10	29	46.46	217526	0	71866			Green	5323 16667
2	5306	P0CX43	RL1A_YEAST	60S ribosomal protein L1 A OS Saccharomyces cerevisiae strain ATCC 204508 S288c GN RPL1A PE 1 SV	Regular	154670	0	24485.8	57	9	80	33.18	247775	189268	57594	11.0218	0.2699	Green	5284
2	5290	P0CX53	RL12A_YEAST	60S ribosomal protein L12 A OS Saccharomyces cerevisiae strain ATCC 204508 S288c GN RPL12A PE 1	Regular	154406	0	17822.6	84	9	38	58.18	274991	164391	96056	9.5731	0.1706	Green	17466
2	6816	P15019	TAL1_YEAST	Transaldolase OS Saccharomyces cerevisiae strain ATCC 204508 S288c GN TAL1 PE 1 SV 4	Regular	151389	0	37036.4	70	11	97	38.51	192033	109620	59220	6.3836	0.2364	Green
2	5337	P38061	RL32_YEAST	60S ribosomal protein L32 OS Saccharomyces cerevisiae strain ATCC 204508 S288c GN RPL32 PE 1 SV	Regular	145074	0	14771.3	51	6	33	41.54	272281	208662	76398	12.1512	0.1795	Green
2	5707	P05759	RS27A_YEAST	Ubiquitin 40S ribosomal protein S31 OS Saccharomyces cerevisiae strain ATCC 204508 S288c GN RPS3	Regular	144940	0	17216.2	61	7	69	38.82	290824	232449	73958	13.5364	0.233	Green	5353
2	304	P54115	ALDH6_YEAST	Magnesium activated aldehyde dehydrogenase cytosolic OS Saccharomyces cerevisiae strain ATCC 20450	Regular	144138	0	54414.3	102	14	137	33	248150	101867	80343	5.9321	0.3228	Green
2	5708	P38711	RS27B_YEAST	40S ribosomal protein S27 B OS Saccharomyces cerevisiae strain ATCC 204508 S288c GN RPS27B PE 1	Regular	143171	0	8865.38	49	5	30	48.78	367087	303062	142110	17.6485	0.1565	Green
2	3042	P00817	IPYR_YEAST	Inorganic pyrophosphatase OS Saccharomyces cerevisiae strain ATCC 204508 S288c GN IPP1 PE 1 SV 4	Regular	141640	0	32299.6	75	10	64	41.81	217313	144206	59202	8.3977	0.2712	Green	3040
2	7007	P23254	TKT1_YEAST	Transketolase 1 OS Saccharomyces cerevisiae strain ATCC 204508 S288c GN TKL1 PE 1 SV 4	Regular	141599	0	73805.7	108	18	105	28.82	290690	152624	107878	8.8879	0.656	Green
2	5705	P39938	RS26A_YEAST	40S ribosomal protein S26 A OS Saccharomyces cerevisiae strain ATCC 204508 S288c GN RPS26A PE 1	Regular	140560	0	13504.8	38	3	40	30.25	165940	160228	48106	9.3307	0.126	Green
2	5689	P38701	RS20_YEAST	40S ribosomal protein S20 OS Saccharomyces cerevisiae strain ATCC 204508 S288c GN RPS20 PE 1 SV	Regular	137838	0	13907.1	63	6	28	45.45	290219	253893	111704	14.7852	0.2056	Green
2	5296	P05748	RL15A_YEAST	60S ribosomal protein L15 A OS Saccharomyces cerevisiae strain ATCC 204508 S288c GN RPL15A PE 1	Regular	136992	0	24422.2	56	7	41	33.82	332954	246065	91676	14.3293	0.35	Green
2	5287	P0C0W9	RL11A_YEAST	60S ribosomal protein L11 A OS Saccharomyces cerevisiae strain ATCC 204508 S288c GN RPL11A PE 1	Regular	136836	0	19719.7	52	5	37	22.41	237881	174031	74669	10.1345	0.1998	Green
2	3153	P16862	K6PF2_YEAST	6 phosphofructokinase subunit beta OS Saccharomyces cerevisiae strain ATCC 204508 S288c GN PFK2	Regular	133633	0	104618	94	17	235	25.65	178964	69991	44106	4.0758	0.4264	Green
2	3157	B3LG61	KAD1_YEAS1	Adenylate kinase 1 OS Saccharomyces cerevisiae strain RM11 1a GN ADK1 PE 3 SV 1	Regular	133473	0	24254.8	60	11	63	55.41	178642	83824	41330	4.8814	0.1184	Green
2	1490	P14832	CYPH_YEAST	Peptidyl prolyl cis trans isomerase OS Saccharomyces cerevisiae strain ATCC 204508 S288c GN CPR1	Regular	132500	0	17390.7	39	5	44	37.04	139797	119563	52310	6.9626	0.1211	Green
2	2885	P04807	HXKB_YEAST	Hexokinase 2 OS Saccharomyces cerevisiae strain ATCC 204508 S288c GN HXK2 PE 1 SV 4	Regular	131357	0	53942.6	70	13	113	38.07	196799	63741.6	72348	3.7119	0.2002	Green	2884
2	5741	P0CX39	RS8A_YEAST	40S ribosomal protein S8 A OS Saccharomyces cerevisiae strain ATCC 204508 S288c GN RPS8A PE 1 SV	Regular	125626	0	22489.7	69	7	52	46	366657	289751	156183	16.8733	0.3795	Green
2	2347	P38011	GBLP_YEAST	Guanine nucleotide binding protein subunit beta like protein OS Saccharomyces cerevisiae strain ATC	Regular	125218	0	34805.4	87	13	67	52.35	418128	318723	175818	18.5605	0.646	Green
2	5680	P0CX51	RS16A_YEAST	40S ribosomal protein S16 A OS Saccharomyces cerevisiae strain ATCC 204508 S288c GN RPS16A PE 1	Regular	121543	0	15847.5	51	5	31	30.77	195139	164000	64401	9.5504	0.1513	Green
2	2855	P32590	HSP79_YEAST	Heat shock protein homolog SSE2 OS Saccharomyces cerevisiae strain ATCC 204508 S288c GN SSE2 PE	Regular	120095	0	77620.9	55	11	176	20.49	149354	15895.1	35587	0.9256	0.0718	Green	2857 2858
2	4407	P04147	PABP_YEAST	Polyadenylate binding protein cytoplasmic and nuclear OS Saccharomyces cerevisiae strain ATCC 2045	Regular	118619	0	64344.3	69	12	115	24.96	145491	50614.2	33082	2.9475	0.1897	Green	4405
2	2746	P54839	HMCS_YEAST	Hydroxymethylglutaryl CoA synthase OS Saccharomyces cerevisiae strain ATCC 204508 S288c GN ERG13	Regular	117322	0	55013.6	77	15	147	37.47	171451	79296	54135	4.6177	0.254	Green
2	5298	P26784	RL16A_YEAST	60S ribosomal protein L16 A OS Saccharomyces cerevisiae strain ATCC 204508 S288c GN RPL16A PE 1	Regular	116738	0	22201.1	58	10	46	38.19	236695	81725.7	56121	4.7592	0.1057	Green	5299
2	7387	P17255	VATA_YEAST	V type proton ATPase catalytic subunit A OS Saccharomyces cerevisiae strain ATCC 204508 S288c GN	Regular	115855	0	118637	91	21	306	22.41	179040	62453	51848	3.6369	0.4315	Green	7386
2	3694	P05694	METE_YEAST	5 methyltetrahydropteroyltriglutamate homocysteine methyltransferase OS Saccharomyces cerevisiae s	Regular	112159	0	85860.1	88	21	161	40.68	213374	98314	61109	5.7252	0.4916	Green
2	9378	Q08245	ZEO1_YEAST	Protein ZEO1 OS Saccharomyces cerevisiae strain ATCC 204508 S288c GN ZEO1 PE 1 SV 3	Regular	111442	0	12589	42	5	30	35.4	261354	254710	90447	14.8328	0.1867	Green
2	1056	P25694	CDC48_YEAST	Cell division control protein 48 OS Saccharomyces cerevisiae strain ATCC 204508 S288c GN CDC48 P	Regular	111119	0	91996.2	92	22	190	37.84	194128	109568	48129	6.3806	0.587	Green
2	5702	Q3E792	RS25A_YEAST	40S ribosomal protein S25 A OS Saccharomyces cerevisiae strain ATCC 204508 S288c GN RPS25A PE 1	Regular	108328	0	12039.2	37	4	24	25	169308	152857	50291	8.9015	0.1072	Green
2	3695	P10659	METK1_YEAST	S adenosylmethionine synthase 1 OS Saccharomyces cerevisiae strain ATCC 204508 S288c GN SAM1 PE	Regular	107676	0	41818.4	61	11	103	27.23	107446	48385.5	32370	2.8177	0.1178	Green	3696
2	2579	Q74ZA9	GSP1_ASHGO	GTP binding nuclear protein GSP1 Ran OS Ashbya gossypii strain ATCC 10895 CBS 109 51 FGSC 9923	Regular	106692	0	24368	46	6	66	24.3	143965	72079	25609	4.1974	0.1023	Green
2	5346	P49166	RL37A_YEAST	60S ribosomal protein L37 A OS Saccharomyces cerevisiae strain ATCC 204508 S288c GN RPL37A PE 1	Regular	101433	0	9850.31	17	3	44	28.41	74938	73994.3	20012	4.309	0.0424	Green	5347
2	2837	P22943	HSP12_YEAST	12 kDa heat shock protein OS Saccharomyces cerevisiae strain ATCC 204508 S288c GN HSP12 PE 1 SV	Regular	96293.9	0	11692.7	51	7	29	56.88	241800	173101	101241	10.0804	0.1179	Green
2	2564	P16474	GRP78_YEAST	78 kDa glucose regulated protein homolog OS Saccharomyces cerevisiae strain ATCC 204508 S288c GN	Regular	95040.8	0	74468.1	42	7	127	12.02	158244	8203.36	53992	0.4777	0.0356	Green	2563 2845 2848 2846
2	35	P31787	ACBP_YEAST	Acyl CoA binding protein OS Saccharomyces cerevisiae strain ATCC 204508 S288c GN ACB1 PE 1 SV 3	Regular	94688.7	0	10061.4	47	4	22	68.97	131529	126318	43673	7.356	0.074	Green	33
2	5351	Q759R7	RL3_ASHGO	60S ribosomal protein L3 OS Ashbya gossypii strain ATCC 10895 CBS 109 51 FGSC 9923 NRRL Y 105	Regular	93943.4	0	43662.5	58	5	82	12.11	280188	0	73211			Green	5352
2	2974	P50095	IMDH3_YEAST	Inosine 5 monophosphate dehydrogenase 3 OS Saccharomyces cerevisiae strain ATCC 204508 S288c GN	Regular	92925.7	0	56585	59	8	113	26.77	145757	65260.5	33766	3.8004	0.215	Green	2973 2975 2972
2	5381	P10622	RLA3_YEAST	60S acidic ribosomal protein P1 beta OS Saccharomyces cerevisiae strain ATCC 204508 S288c GN RPP	Regular	92328.7	0	10667.6	21	2	16	64.15	88821	133232	35291	7.7586	0.0828	Green
2	4332	P38219	OLA1_YEAST	Uncharacterized GTP binding protein OLA1 OS Saccharomyces cerevisiae strain ATCC 204508 S288c GN	Regular	89709.6	0	44174.2	59	10	147	40.36	130392	74507	28767	4.3388	0.1917	Green
2	2838	P15992	HSP26_YEAST	Heat shock protein 26 OS Saccharomyces cerevisiae strain ATCC 204508 S288c GN HSP26 PE 1 SV 3	Regular	89522.1	0	23879.6	44	6	43	42.52	233613	184365	100082	10.7363	0.2564	Green
2	5710	Q3E7X9	RS28A_YEAST	40S ribosomal protein S28 A OS Saccharomyces cerevisiae strain ATCC 204508 S288c GN RPS28A PE 1	Regular	88455.3	0	7591.84	20	2	18	23.88	110972	164817	36968	9.5979	0.0729	Green
2	3696	P19358	METK2_YEAST	S adenosylmethionine synthase 2 OS Saccharomyces cerevisiae strain ATCC 204508 S288c GN SAM2 PE	Regular	88381.7	0	42256	59	10	105	25.78	96471	39628.5	32767	2.3077	0.0975	Green	3695
2	5321	P04456	RL25_YEAST	60S ribosomal protein L25 OS Saccharomyces cerevisiae strain ATCC 204508 S288c GN RPL25 PE 1 SV	Regular	87583.7	0	15757.6	37	4	26	29.58	204631	202176	59499	11.7735	0.1855	Green
2	5353	P0CH08	RL401_YEAST	Ubiquitin 60S ribosomal protein L40 OS Saccharomyces cerevisiae strain ATCC 204508 S288c GN RPL4	Regular	86217.9	0	14554	29	3	43	24.22	182358	0	50866			Green	5707
2	7288	P32861	UGPA1_YEAST	UTP glucose 1 phosphate uridylyltransferase OS Saccharomyces cerevisiae strain ATCC 204508 S288c	Regular	86210.1	0	55988	54	9	116	24.85	83588	45114	15441	2.6272	0.1471	Green
2	7518	Q12363	WTM1_YEAST	Transcriptional modulator WTM1 OS Saccharomyces cerevisiae strain ATCC 204508 S288c GN WTM1 PE 1	Regular	86090.6	0	48382.8	69	10	73	34.1	162422	81178	36353	4.7273	0.2287	Green
2	2857	Q74ZJ0	HSP7F_ASHGO	Heat shock protein homolog SSE1 OS Ashbya gossypii strain ATCC 10895 CBS 109 51 FGSC 9923 NRR	Regular	85117.1	0	77381.5	47	10	162	15.49	118265	14528.3	21567	0.846	0.0655	Green	2858 2855
2	1003	P32582	CBS_YEAST	Cystathionine beta synthase OS Saccharomyces cerevisiae strain ATCC 204508 S288c GN CYS4 PE 1 SV	Regular	84859.1	0	56022	70	13	107	33.73	114926	73815	35489	4.2985	0.2408	Green
2	1492	P31373	CYS3_YEAST	Cystathionine gamma lyase OS Saccharomyces cerevisiae strain ATCC 204508 S288c GN CYS3 PE 1 SV 2	Regular	84733.7	0	42542.1	51	8	61	30.96	207004	177339	67230	10.3271	0.4393	Green
2	7071	Q750Y8	TPIS_ASHGO	Triosephosphate isomerase OS Ashbya gossypii strain ATCC 10895 CBS 109 51 FGSC 9923 NRRL Y 10	Regular	84001	0	26782.2	51	6	69	33.87	149083	0	60510			Green	7073
2	5380	P05319	RLA2_YEAST	60S acidic ribosomal protein P2 alpha OS Saccharomyces cerevisiae strain ATCC 204508 S288c GN RP	Regular	83687.7	0	10745.8	18	2	14	21.7	75607	113410	17138	6.6043	0.071	Green
2	6783	P07806	SYV_YEAST	Valine tRNA ligase mitochondrial OS Saccharomyces cerevisiae strain ATCC 204508 S288c GN VAS1	Regular	83459.7	0	125770	81	16	343	19.93	154944	66958	40084	3.8992	0.4904	Green
2	68	P07246	ADH3_YEAST	Alcohol dehydrogenase 3 mitochondrial OS Saccharomyces cerevisiae strain ATCC 204508 S288c GN A	Regular	80947.5	0	40369.6	39	7	98	22.67	317927	19408	125993	1.1302	0.0456	Green	65 66
2	704	P00830	ATPB_YEAST	ATP synthase subunit beta mitochondrial OS Saccharomyces cerevisiae strain ATCC 204508 S288c GN	Regular	77848.8	0	54793.9	51	11	93	32.29	66188	33634	14408	1.9586	0.1073	Green
2	2973	P38697	IMDH2_YEAST	Inosine 5 monophosphate dehydrogenase 2 OS Saccharomyces cerevisiae strain ATCC 204508 S288c GN	Regular	77344.5	0	56530.1	47	5	119	15.3	120945	0	25781			Green	2974 2975 2972
2	2546	P41277	GPP1_YEAST	DL glycerol 3 phosphatase 1 OS Saccharomyces cerevisiae strain ATCC 204508 S288c GN RHR2 PE 1	Regular	76645.5	0	27947	43	7	66	32.8	133961	106809	36492	6.2199	0.1738	Green
2	6971	P16120	THRC_YEAST	Threonine synthase OS Saccharomyces cerevisiae strain ATCC 204508 S288c GN THR4 PE 1 SV 1	Regular	76504.5	0	57474.3	56	13	110	28.21	139743	86746	26884	5.0516	0.2903	Green
2	2975	P50094	IMDH4_YEAST	Inosine 5 monophosphate dehydrogenase 4 OS Saccharomyces cerevisiae strain ATCC 204508 S288c GN	Regular	76326.6	0	56394.1	42	7	130	18.32	115407	64110.2	26622	3.7334	0.2105	Green	2973 2974 2972
2	5690	P0C0V8	RS21A_YEAST	40S ribosomal protein S21 A OS Saccharomyces cerevisiae strain ATCC 204508 S288c GN RPS21A PE 1	Regular	75988.6	0	9745.85	32	6	22	73.56	117773	39536.7	28611	2.3024	0.0224	Green	5691
2	5691	Q3E754	RS21B_YEAST	40S ribosomal protein S21 B OS Saccharomyces cerevisiae strain ATCC 204508 S288c GN RPS21B PE 1	Regular	75817.1	0	9759.88	35	6	22	73.56	121556	61805.3	29881	3.5992	0.0351	Green	5690
2	5332	P14120	RL30_YEAST	60S ribosomal protein L30 OS Saccharomyces cerevisiae strain ATCC 204508 S288c GN RPL30 PE 1 SV	Regular	74950.8	0	11415.4	47	5	19	59.05	159434	146632	43213	8.539	0.0975	Green	5331
2	766	P38891	BCA1_YEAST	Branched chain amino acid aminotransferase mitochondrial OS Saccharomyces cerevisiae strain ATCC 2	Regular	70953.1	0	43596.1	45	9	98	30.79	120164	65916.3	41499	3.8386	0.1673	Green	767
2	4992	P07259	PYR1_YEAST	Protein URA2 OS Saccharomyces cerevisiae strain ATCC 204508 S288c GN URA2 PE 1 SV 5	Regular	68882.4	0	245041	83	26	552	15	81576	19074	22423	1.1108	0.2722	Green	969 968 4991
2	3208	P15454	KGUA_YEAST	Guanylate kinase OS Saccharomyces cerevisiae strain ATCC 204508 S288c GN GUK1 PE 1 SV 2	Regular	66737.6	0	20637.4	34	4	43	22.99	114467	86170	23185	5.018	0.1036	Green
2	9397	P02769	ALBU_BOVIN	Serum albumin OS Bos taurus GN ALB PE 1 SV 4	Regular	65749.8	0	69293.7	51	8	351	15.98	150501	119628	37458	6.9664	0.4827	Green
2	2474	P37291	GLYC_YEAST	Serine hydroxymethyltransferase cytosolic OS Saccharomyces cerevisiae strain ATCC 204508 S288c	Regular	65582.6	0	52218.6	42	10	122	24.95	93466	61691	24050	3.5925	0.1876	Green	2473
2	7150	P22217	TRX1_YEAST	Thioredoxin 1 OS Saccharomyces cerevisiae strain ATCC 204508 S288c GN TRX1 PE 1 SV 3	Regular	65326.2	0	11235	41	7	32	66.02	87644	44190.2	20409	2.5734	0.0289	Green	7151
2	4505	P17967	PDI_YEAST	Protein disulfide isomerase OS Saccharomyces cerevisiae strain ATCC 204508 S288c GN PDI1 PE 1 SV	Regular	65139.7	0	58227.3	40	7	122	15.71	82646	50108	19906	2.918	0.1699	Green
2	5318	P24000	RL24B_YEAST	60S ribosomal protein L24 B OS Saccharomyces cerevisiae strain ATCC 204508 S288c GN RPL24B PE 1	Regular	64658.6	0	17547.5	21	3	31	21.94	174672	169193	61166	9.8528	0.1729	Green	5317
2	2300	Q758L0	G6PI_ASHGO	Glucose 6 phosphate isomerase OS Ashbya gossypii strain ATCC 10895 CBS 109 51 FGSC 9923 NRRL	Regular	64127.1	0	61257.1	31	3	88	6.13	98717	0	35899			Green	2301
2	5674	P48589	RS12_YEAST	40S ribosomal protein S12 OS Saccharomyces cerevisiae strain ATCC 204508 S288c GN RPS12 PE 1 SV	Regular	64062.6	0	15471.7	40	6	24	37.06	174204	142812	39952	8.3165	0.1287	Green
2	5679	Q01855	RS15_YEAST	40S ribosomal protein S15 OS Saccharomyces cerevisiae strain ATCC 204508 S288c GN RPS15 PE 1 SV	Regular	63540.3	0	16001.9	27	3	25	30.28	201471	201471	61843	11.7324	0.1877	Green
2	5344	P05745	RL36A_YEAST	60S ribosomal protein L36 A OS Saccharomyces cerevisiae strain ATCC 204508 S288c GN RPL36A PE 1	Regular	63390.8	0	11124.2	31	5	22	39	120502	100848	34983	5.8728	0.0653	Green
2	5347	P51402	RL37B_YEAST	60S ribosomal protein L37 B OS Saccharomyces cerevisiae strain ATCC 204508 S288c GN RPL37B PE 1	Regular	63368.1	0	9868.33	12	2	44	20.45	37066	54128.5	8544	3.1521	0.0311	Green	5346
2	5326	P02406	RL28_YEAST	60S ribosomal protein L28 OS Saccharomyces cerevisiae strain ATCC 204508 S288c GN RPL28 PE 1 SV	Regular	63085.6	0	16721.6	41	4	29	24.16	214233	169446	59708	9.8675	0.165	Green
2	5317	P04449	RL24A_YEAST	60S ribosomal protein L24 A OS Saccharomyces cerevisiae strain ATCC 204508 S288c GN RPL24A PE 1	Regular	62702.9	0	17613.6	19	2	31	14.19	170850	0	60996			Green	5318
2	2940	Q75BL8	IF4A_ASHGO	ATP dependent RNA helicase eIF4A OS Ashbya gossypii strain ATCC 10895 CBS 109 51 FGSC 9923 NR	Regular	61912.2	0	44603.3	19	4	104	14.14	84710	2316.48	19492	0.1349	0.006	Green	2941
2	6742	P04802	SYDC_YEAST	Aspartate tRNA ligase cytoplasmic OS Saccharomyces cerevisiae strain ATCC 204508 S288c GN DPS1	Regular	61814	0	63515.6	64	11	141	32.32	120497	71745	43975	4.178	0.2654	Green
2	3451	P40495	LYS12_YEAST	Homoisocitrate dehydrogenase mitochondrial OS Saccharomyces cerevisiae strain ATCC 204508 S288c	Regular	61103.6	0	40069	47	8	136	19.68	81834	42855	14221	2.4956	0.1	Green
2	1163	P00890	CISY1_YEAST	Citrate synthase mitochondrial OS Saccharomyces cerevisiae strain ATCC 204508 S288c GN CIT1 PE	Regular	60617.4	0	53360.1	36	8	92	21.92	71359	53275	13535	3.1024	0.1655	Green
2	3818	Q752H4	MPG1_ASHGO	Mannose 1 phosphate guanyltransferase OS Ashbya gossypii strain ATCC 10895 CBS 109 51 FGSC 9923	Regular	59866.9	0	39470.8	24	2	110	12.19	94287	0	28719			Green	3820
2	3040	Q757J8	IPYR_ASHGO	Inorganic pyrophosphatase OS Ashbya gossypii strain ATCC 10895 CBS 109 51 FGSC 9923 NRRL Y 10	Regular	59595.4	0	32277.7	31	6	67	25.44	56879	1968.85	9217	0.1147	0.0037	Green	3042
2	57	P52910	ACS2_YEAST	Acetyl coenzyme A synthetase 2 OS Saccharomyces cerevisiae strain ATCC 204508 S288c GN ACS2 PE 1	Regular	58301.3	0	75491.8	49	10	119	19.47	117663	66167	30564	3.8532	0.2909	Green	56
2	6863	P35691	TCTP_YEAST	Translationally controlled tumor protein homolog OS Saccharomyces cerevisiae strain ATCC 204508 S	Regular	57798.9	0	18741.2	39	6	38	34.73	171136	157102	41197	9.1487	0.1715	Green
2	5714	P41058	RS29B_YEAST	40S ribosomal protein S29 B OS Saccharomyces cerevisiae strain ATCC 204508 S288c GN RPS29B PE 1	Regular	57778.5	0	6727.74	24	3	30	55.36	86371	58801.5	8497	3.4242	0.023	Green	5713
2	970	P07267	CARP_YEAST	Saccharopepsin OS Saccharomyces cerevisiae strain ATCC 204508 S288c GN PEP4 PE 1 SV 1	Regular	57504.1	0	44499.1	28	4	79	17.78	72104	68464	22334	3.9869	0.1774	Green
2	703	P07251	ATPA_YEAST	ATP synthase subunit alpha mitochondrial OS Saccharomyces cerevisiae strain ATCC 204508 S288c G	Regular	57262.7	0	58608.1	44	12	119	27.34	63838	34285	15843	1.9965	0.117	Green
2	1615	P07262	DHE4_YEAST	NADP specific glutamate dehydrogenase 1 OS Saccharomyces cerevisiae strain ATCC 204508 S288c GN	Regular	57212	0	49570.1	48	10	127	29.74	77464	44479	25804	2.5902	0.1284	Green
2	6762	P26637	SYLC_YEAST	Leucine tRNA ligase cytoplasmic OS Saccharomyces cerevisiae strain ATCC 204508 S288c GN CDC60	Regular	56230.4	0	124142	64	19	312	20.73	153806	48584	30790	2.8292	0.3512	Green
2	545	P49090	ASNS2_YEAST	Asparagine synthetase glutamine hydrolyzing 2 OS Saccharomyces cerevisiae strain ATCC 204508 S2	Regular	55054.9	0	64593.4	39	9	164	20.45	54173	26133.8	15374	1.5219	0.0983	Green	544
2	544	P49089	ASNS1_YEAST	Asparagine synthetase glutamine hydrolyzing 1 OS Saccharomyces cerevisiae strain ATCC 204508 S2	Regular	54804.5	0	64470.4	45	12	161	28.5	51946	18427.6	13710	1.0731	0.0692	Green	545
2	1112	P38910	CH10_YEAST	10 kDa heat shock protein mitochondrial OS Saccharomyces cerevisiae strain ATCC 204508 S288c GN	Regular	53884.8	0	11372.3	33	5	19	44.34	58477	50189	18597	2.9227	0.0332	Green
2	2781	P48570	HOSC_YEAST	Homocitrate synthase cytosolic isozyme OS Saccharomyces cerevisiae strain ATCC 204508 S288c GN	Regular	53780.2	0	47099	42	10	127	29.21	93639	39995	32416	2.3291	0.1097	Green
2	3461	P38999	LYS9_YEAST	Saccharopine dehydrogenase NADP L glutamate forming OS Saccharomyces cerevisiae strain ATCC 2	Regular	52927.1	0	48917.9	59	10	119	28.25	158094	93800	42314	5.4623	0.2672	Green
2	5713	P41057	RS29A_YEAST	40S ribosomal protein S29 A OS Saccharomyces cerevisiae strain ATCC 204508 S288c GN RPS29A PE 1	Regular	52100.8	0	6660.7	23	3	30	50	75831	57419.5	9686	3.3438	0.0223	Green	5714
2	487	P32449	AROG_YEAST	Phospho 2 dehydro 3 deoxyheptonate aldolase tyrosine inhibited OS Saccharomyces cerevisiae strain	Regular	50140.5	0	39749.2	31	5	96	15.68	74458	66606	16617	3.8787	0.1542	Green
2	6778	P07284	SYSC_YEAST	Serine tRNA ligase cytoplasmic OS Saccharomyces cerevisiae strain ATCC 204508 S288c GN SES1 PE	Regular	49755.9	0	53309.7	47	9	165	31.82	134037	87812	43991	5.1136	0.2726	Green
2	3579	P17505	MDHM_YEAST	Malate dehydrogenase mitochondrial OS Saccharomyces cerevisiae strain ATCC 204508 S288c GN MDH1	Regular	48459.8	0	35650	45	9	60	44.61	92133	49552	24740	2.8856	0.1029	Green
2	4399	Q03558	OYE2_YEAST	NADPH dehydrogenase 2 OS Saccharomyces cerevisiae strain ATCC 204508 S288c GN OYE2 PE 1 SV 3	Regular	48220.5	0	45010.7	50	14	72	34.5	115747	39954	15947	2.3267	0.1047	Green
2	2972	P39567	IMDH1_YEAST	Putative inosine 5 monophosphate dehydrogenase 1 OS Saccharomyces cerevisiae strain ATCC 204508	Regular	48063.7	0	44386.3	31	5	104	22.08	57942	5815.61	15303	0.3387	0.015	Green	2973 2974 2975
2	4405	Q74ZS6	PABP_ASHGO	Polyadenylate binding protein cytoplasmic and nuclear OS Ashbya gossypii strain ATCC 10895 CBS 1	Regular	47764.3	0	65168.5	37	8	128	18.46	82619	23395.9	18100	1.3624	0.0888	Green	4407
2	6963	P41338	THIL_YEAST	Acetyl CoA acetyltransferase OS Saccharomyces cerevisiae strain ATCC 204508 S288c GN ERG10 PE 1	Regular	47636.7	0	41728.8	40	10	109	39.45	82863	60549	20651	3.526	0.1471	Green
2	6760	P15180	SYKC_YEAST	Lysine tRNA ligase cytoplasmic OS Saccharomyces cerevisiae strain ATCC 204508 S288c GN KRS1 PE	Regular	46556.6	0	67958.8	57	12	208	26.9	73228	41632	18188	2.4244	0.1648	Green
2	6781	P04801	SYTC_YEAST	Threonine tRNA ligase cytoplasmic OS Saccharomyces cerevisiae strain ATCC 204508 S288c GN THS1	Regular	46175.1	0	84520.7	52	12	248	23.57	100067	42857	21798	2.4957	0.2109	Green
2	6755	P38088	SYG_YEAST	Glycine tRNA ligase 1 mitochondrial OS Saccharomyces cerevisiae strain ATCC 204508 S288c GN GR	Regular	45948.8	0	78184.4	46	14	197	23.48	78111	38109	16191	2.2192	0.1735	Green
2	5315	P0CX41	RL23A_YEAST	60S ribosomal protein L23 A OS Saccharomyces cerevisiae strain ATCC 204508 S288c GN RPL23A PE 1	Regular	45580	0	14473	23	5	47	41.61	92996	81869	46878	4.7676	0.069	Green
2	5284	Q755D9	RL10A_ASHGO	60S ribosomal protein L10a OS Ashbya gossypii strain ATCC 10895 CBS 109 51 FGSC 9923 NRRL Y 1	Regular	44356.9	0	24466.8	21	5	77	29.03	99143	0	24374			Green	5306
2	483	P53090	ARO8_YEAST	Aromatic aminoadipate aminotransferase 1 OS Saccharomyces cerevisiae strain ATCC 204508 S288c GN	Regular	43606.7	0	56178	36	7	123	22.8	63301	33555	16037	1.954	0.1098	Green
2	3454	P38998	LYS1_YEAST	Saccharopine dehydrogenase NAD L lysine forming OS Saccharomyces cerevisiae strain ATCC 20450	Regular	42997.8	0	41464.9	40	8	113	27.88	80689	56704	23993	3.3021	0.1369	Green	9809 3162 15723 562 15799 11772 3453 3896 11559
2	7151	P22803	TRX2_YEAST	Thioredoxin 2 OS Saccharomyces cerevisiae strain ATCC 204508 S288c GN TRX2 PE 1 SV 3	Regular	42869.3	0	11203.9	19	3	30	29.81	68892	42544.5	14479	2.4775	0.0278	Green	7150
2	2298	P46672	G4P1_YEAST	GU4 nucleic binding protein 1 OS Saccharomyces cerevisiae strain ATCC 204508 S288c GN ARC1 PE 1	Regular	42348.8	0	42084.1	34	6	94	19.41	65802	52361	15247	3.0492	0.1283	Green
2	1854	P32471	EF1B_YEAST	Elongation factor 1 beta OS Saccharomyces cerevisiae strain ATCC 204508 S288c GN EFB1 PE 1 SV 4	Regular	41968.9	0	22627.1	28	4	38	39.81	102766	98788	32084	5.7528	0.1302	Green
2	5340	P87262	RL34A_YEAST	60S ribosomal protein L34 A OS Saccharomyces cerevisiae strain ATCC 204508 S288c GN RPL34A PE 1	Regular	41855.7	0	13639.1	14	2	48	20.66	72398	97887	17853	5.7003	0.0777	Green
2	5342	P0CX84	RL35A_YEAST	60S ribosomal protein L35 A OS Saccharomyces cerevisiae strain ATCC 204508 S288c GN RPL35A PE 1	Regular	40826	0	13909.6	29	4	39	26.67	160597	148893	49960	8.6706	0.1206	Green
2	6596	P38788	SSZ1_YEAST	Ribosome associated complex subunit SSZ1 OS Saccharomyces cerevisiae strain ATCC 204508 S288c GN	Regular	40472.2	0	58237.8	44	11	101	29.37	124902	92183	39329	5.3682	0.3126	Green
2	4094	P36010	NDK_YEAST	Nucleoside diphosphate kinase OS Saccharomyces cerevisiae strain ATCC 204508 S288c GN YNK1 PE 1	Regular	40084.4	0	17166.7	25	5	42	36.6	76880	63169	20131	3.6786	0.0631	Green
2	2948	P23301	IF5A1_YEAST	Eukaryotic translation initiation factor 5A 1 OS Saccharomyces cerevisiae strain ATCC 204508 S288	Regular	39283.9	0	17114.3	20	2	45	16.56	104538	154340	40046	8.9878	0.1538	Green
2	7386	Q9UVJ8	VATA_ASHGO	V type proton ATPase catalytic subunit A OS Ashbya gossypii strain ATCC 10895 CBS 109 51 FGSC 9	Regular	39215.1	0	67824	24	6	163	12.48	42566	7446.43	11419	0.4336	0.0294	Green	7387
2	3362	P07264	LEUC_YEAST	3 isopropylmalate dehydratase OS Saccharomyces cerevisiae strain ATCC 204508 S288c GN LEU1 PE 1	Regular	39011.8	0	85794.7	56	13	263	20.8	298511	33623	93968	1.958	0.168	Green	3361
2	767	P47176	BCA2_YEAST	Branched chain amino acid aminotransferase cytosolic OS Saccharomyces cerevisiae strain ATCC 20450	Regular	38845.8	0	41624.8	36	9	105	30.59	68084	25230.7	27018	1.4693	0.0612	Green	766
2	5379	P05318	RLA1_YEAST	60S acidic ribosomal protein P1 alpha OS Saccharomyces cerevisiae strain ATCC 204508 S288c GN RP	Regular	37765.4	0	10908	20	2	17	28.3	113748	160446	37203	9.3434	0.1019	Green
2	1469	P00175	CYB2_YEAST	Cytochrome b2 mitochondrial OS Saccharomyces cerevisiae strain ATCC 204508 S288c GN CYB2 PE 1 S	Regular	37242.9	0	65539.5	35	8	169	21.83	54531	43959	14940	2.5599	0.1678	Green
2	5928	P06105	SC160_YEAST	Protein SCP160 OS Saccharomyces cerevisiae strain ATCC 204508 S288c GN SCP160 PE 1 SV 3	Regular	36654.4	0	134810	32	9	274	8.1	35750	25408	8756	1.4796	0.1995	Green
2	932	P07245	C1TC_YEAST	C 1 tetrahydrofolate synthase cytoplasmic OS Saccharomyces cerevisiae strain ATCC 204508 S288c	Regular	36526.8	0	102205	39	13	197	19.87	47616	20311	10801	1.1828	0.1209	Green	933
2	75	P47143	ADK_YEAST	Adenosine kinase OS Saccharomyces cerevisiae strain ATCC 204508 S288c GN ADO1 PE 1 SV 1	Regular	35854.6	0	36372.4	26	6	71	27.94	82428	70380	21829	4.0985	0.1491	Green
2	5027	P07257	QCR2_YEAST	Cytochrome b c1 complex subunit 2 mitochondrial OS Saccharomyces cerevisiae strain ATCC 204508 S	Regular	35702.3	0	40478.2	32	6	90	23.64	29351	20378	6647	1.1867	0.048	Green
2	2933	P38912	IF1A_YEAST	Eukaryotic translation initiation factor 1A OS Saccharomyces cerevisiae strain ATCC 204508 S288c	Regular	35502.5	0	17435.2	13	2	40	18.95	23156	29500.5	4092	1.7179	0.03	Green
2	1590	A6ZP47	DED1_YEAS7	ATP dependent RNA helicase DED1 OS Saccharomyces cerevisiae strain YJM789 GN DED1 PE 3 SV 1	Regular	35061.9	0	65553	25	8	145	20.36	36085	28156	10307	1.6396	0.1075	Green	1589
2	7406	P04840	VDAC1_YEAST	Mitochondrial outer membrane protein porin 1 OS Saccharomyces cerevisiae strain ATCC 204508 S288c	Regular	35059.8	0	30428.5	20	5	56	17.67	45620	42831	13864	2.4942	0.0759	Green
2	1770	P43616	DUG1_YEAST	Cys Gly metallodipeptidase DUG1 OS Saccharomyces cerevisiae strain ATCC 204508 S288c GN DUG1 PE	Regular	33475	0	52871.5	28	6	129	22.45	39853	30588	8753	1.7813	0.0942	Green	1769
2	4026	A6ZT99	NACA_YEAS7	Nascent polypeptide associated complex subunit alpha OS Saccharomyces cerevisiae strain YJM789 GN	Regular	33290.7	0	18709	20	4	27	24.71	47863	65572.5	10483	3.8185	0.0714	Green
2	32	Q00955	ACAC_YEAST	Acetyl CoA carboxylase OS Saccharomyces cerevisiae strain ATCC 204508 S288c GN ACC1 PE 1 SV 2	Regular	33034	0	250354	60	20	469	12.85	117883	23306	32999	1.3572	0.3398	Green	2702
2	1855	P29547	EF1G1_YEAST	Elongation factor 1 gamma 1 OS Saccharomyces cerevisiae strain ATCC 204508 S288c GN CAM1 PE 1 SV	Regular	32377	0	47087.8	19	4	107	9.64	64899	32931	20315	1.9177	0.0903	Green	1856
2	4325	P12695	ODP2_YEAST	Dihydrolipoyllysine residue acetyltransferase component of pyruvate dehydrogenase complex mitochond	Regular	31524.9	0	51818.2	24	9	119	13.07	143375	30082	42427	1.7518	0.0908	Green
2	8899	Q3E841	YN034_YEAST	Uncharacterized protein YNR034W A OS Saccharomyces cerevisiae strain ATCC 204508 S288c GN YNR034	Regular	30734.8	0	10781.4	27	5	21	60.2	65428	57316	14754	3.3377	0.036	Green
2	3508	P25491	MAS5_YEAST	Mitochondrial protein import protein MAS5 OS Saccharomyces cerevisiae strain ATCC 204508 S288c G	Regular	29690.8	0	44670.9	18	5	127	10.02	43800	41322	7056	2.4063	0.1075	Green
2	1613	P13663	DHAS_YEAST	Aspartate semialdehyde dehydrogenase OS Saccharomyces cerevisiae strain ATCC 204508 S288c GN HOM	Regular	29603	0	39543.8	31	6	132	15.07	44113	35180	13570	2.0487	0.081	Green
2	2943	P34167	IF4B_YEAST	Eukaryotic translation initiation factor 4B OS Saccharomyces cerevisiae strain ATCC 204508 S288c	Regular	29538	0	48522.1	28	7	100	20.64	60968	42926	9308	2.4997	0.1213	Green
2	4709	P53184	PNC1_YEAST	Nicotinamidase OS Saccharomyces cerevisiae strain ATCC 204508 S288c GN PNC1 PE 1 SV 1	Regular	29419	0	24993.4	39	5	60	37.04	125655	60118	45385	3.5009	0.0875	Green
2	2460	P25373	GLRX1_YEAST	Glutaredoxin 1 OS Saccharomyces cerevisiae strain ATCC 204508 S288c GN GRX1 PE 1 SV 1	Regular	29241.8	0	12380.2	19	2	34	24.55	50039	51300	9229	2.9874	0.037	Green
2	7153	P29509	TRXB1_YEAST	Thioredoxin reductase 1 OS Saccharomyces cerevisiae strain ATCC 204508 S288c GN TRR1 PE 1 SV 3	Regular	29208.1	0	34238.2	33	6	69	33.54	58476	43232	19299	2.5176	0.0862	Green
2	5922	P28707	SBA1_YEAST	Co chaperone protein SBA1 OS Saccharomyces cerevisiae strain ATCC 204508 S288c GN SBA1 PE 1 SV 3	Regular	28913.7	0	24081.8	13	3	32	14.35	19529	35979	4826	2.0952	0.0505	Green
2	49	P19414	ACON_YEAST	Aconitate hydratase mitochondrial OS Saccharomyces cerevisiae strain ATCC 204508 S288c GN ACO1	Regular	28818.2	0	85368.4	34	13	216	23.65	61685	41510	13087	2.4173	0.2064	Green
2	4694	P07283	PMM_YEAST	Phosphomannomutase OS Saccharomyces cerevisiae strain ATCC 204508 S288c GN SEC53 PE 1 SV 1	Regular	28620.3	0	29063	29	6	80	19.69	61045	38723	13399	2.255	0.0655	Green
2	5698	P0CX29	RS23A_YEAST	40S ribosomal protein S23 A OS Saccharomyces cerevisiae strain ATCC 204508 S288c GN RPS23A PE 1	Regular	28570.6	0	16037.8	19	3	40	15.86	74215	62207	20794	3.6226	0.0581	Green
2	33	P61868	ACBP2_SACMO	Acyl CoA binding protein 2 OS Saccharomyces monacensis GN ACB2 PE 3 SV 2	Regular	28375.8	0	10084.3	11	2	22	21.84	26204	0	4042			Green	35
2	8893	Q03161	YMY9_YEAST	Glucose 6 phosphate 1 epimerase OS Saccharomyces cerevisiae strain ATCC 204508 S288c GN YMR099C	Regular	27801.1	0	33955.9	27	5	80	27.61	34298	26700	11355	1.5548	0.0528	Green
2	2175	P20081	FKBP_YEAST	FK506 binding protein 1 OS Saccharomyces cerevisiae strain ATCC 204508 S288c GN FPR1 PE 1 SV 2	Regular	27795.2	0	12157.9	25	4	27	34.21	66329	57550	22198	3.3514	0.0407	Green	2173
2	29	P15891	ABP1_YEAST	Actin binding protein OS Saccharomyces cerevisiae strain ATCC 204508 S288c GN ABP1 PE 1 SV 4	Regular	27710.7	0	65576.3	23	9	119	21.96	19368	13493	7100	0.7857	0.0515	Green
2	2416	P14742	GFA1_YEAST	Glucosamine fructose 6 phosphate aminotransferase isomerizing OS Saccharomyces cerevisiae strain	Regular	27626.4	0	80046.9	32	9	244	10.32	158221	16579	44020	0.9655	0.0773	Green
2	984	P33322	CBF5_YEAST	H ACA ribonucleoprotein complex subunit 4 OS Saccharomyces cerevisiae strain ATCC 204508 S288c G	Regular	26940.6	0	54705	28	8	165	16.36	40071	30320	7852	1.7657	0.0966	Green
2	7213	P22515	UBA1_YEAST	Ubiquitin activating enzyme E1 1 OS Saccharomyces cerevisiae strain ATCC 204508 S288c GN UBA1 PE	Regular	26915.5	0	114266	32	12	239	12.01	26323	12548	6939	0.7307	0.0835	Green	7212
2	4500	P26263	PDC6_YEAST	Pyruvate decarboxylase isozyme 3 OS Saccharomyces cerevisiae strain ATCC 204508 S288c GN PDC6 PE	Regular	26762.9	0	61580.5	31	7	86	20.43	68927	645.372	16822	0.0376	0.0023	Green	4497 6951
2	4602	P37012	PGM2_YEAST	Phosphoglucomutase 2 OS Saccharomyces cerevisiae strain ATCC 204508 S288c GN PGM2 PE 1 SV 1	Regular	25370.9	0	63088.6	32	7	152	13.36	47328	27480	11485	1.6003	0.101	Green	4601
2	9341	P41920	YRB1_YEAST	Ran specific GTPase activating protein 1 OS Saccharomyces cerevisiae strain ATCC 204508 S288c GN	Regular	24959.8	0	22953	19	3	63	30.35	43402	43402	12008	2.5275	0.058	Green
2	6076	P33330	SERC_YEAST	Phosphoserine aminotransferase OS Saccharomyces cerevisiae strain ATCC 204508 S288c GN SER1 PE 1	Regular	24682.3	0	43415.6	20	5	95	21.27	17822	13440	6468	0.7827	0.034	Green
2	1887	Q5AGV4	EIF3B_CANAL	Eukaryotic translation initiation factor 3 subunit B OS Candida albicans strain SC5314 ATCC MYA 2	Regular	24568.7	0	84251.7	26	8	166	12.31	198165	236547	80974	13.7751	1.1606	Green
2	6757	P07263	SYH_YEAST	Histidine tRNA ligase mitochondrial OS Saccharomyces cerevisiae strain ATCC 204508 S288c GN HT	Regular	24222	0	59952.7	12	2	152	4.21	54967	20476.5	8732	1.1924	0.0715	Green
2	8305	P38708	YHI0_YEAST	Putative proline tRNA ligase YHR020W OS Saccharomyces cerevisiae strain ATCC 204508 S288c GN YH	Regular	24038.9	0	77386.4	36	9	184	22.09	38459	24266	8615	1.4131	0.1094	Green
2	5331	Q752U5	RL30_ASHGO	60S ribosomal protein L30 OS Ashbya gossypii strain ATCC 10895 CBS 109 51 FGSC 9923 NRRL Y 10	Regular	23268.2	0	11425.4	18	3	19	39.05	66049	0	23571			Green	5332
2	1504	P54838	DAK1_YEAST	Dihydroxyacetone kinase 1 OS Saccharomyces cerevisiae strain ATCC 204508 S288c GN DAK1 PE 1 SV 1	Regular	23214.9	0	62206.8	24	7	140	13.18	17365	7928	4662	0.4617	0.0287	Green
2	6224	P25294	SIS1_YEAST	Protein SIS1 OS Saccharomyces cerevisiae strain ATCC 204508 S288c GN SIS1 PE 1 SV 1	Regular	23105.8	0	37590.1	24	6	53	20.17	46023	41489	7672	2.4161	0.0908	Green
2	2468	Q12680	GLT1_YEAST	Glutamate synthase NADH OS Saccharomyces cerevisiae strain ATCC 204508 S288c GN GLT1 PE 1 SV 2	Regular	23041.6	0	238102	36	11	690	8.16	33888	24305	9904	1.4154	0.337	Green
2	6774	P13188	SYQ_YEAST	Glutamine tRNA ligase OS Saccharomyces cerevisiae strain ATCC 204508 S288c GN GLN4 PE 1 SV 2	Regular	22498.9	0	93133	31	12	248	16.07	34185	15992	6674	0.9313	0.0867	Green
2	6628	P15705	STI1_YEAST	Heat shock protein STI1 OS Saccharomyces cerevisiae strain ATCC 204508 S288c GN STI1 PE 1 SV 1	Regular	22486.7	0	66265.2	39	13	160	22.41	77409	36827	16190	2.1446	0.1421	Green
2	1691	P47120	DOHH_YEAST	Deoxyhypusine hydroxylase OS Saccharomyces cerevisiae strain ATCC 204508 S288c GN LIA1 PE 1 SV 1	Regular	22343	0	36164.9	19	6	95	23.08	46871	27893	7341	1.6243	0.0587	Green
2	4078	P38205	NCL1_YEAST	Multisite specific tRNA cytosine C 5 methyltransferase OS Saccharomyces cerevisiae strain ATCC 2	Regular	22225.5	0	77878.8	27	6	247	8.63	16368	12579	3047	0.7325	0.057	Green
2	4646	P53252	PIL1_YEAST	Sphingolipid long chain base responsive protein PIL1 OS Saccharomyces cerevisiae strain ATCC 204508	Regular	22008.2	0	38349.2	22	6	53	24.19	66662	56370	25877	3.2826	0.1259	Green
2	6951	Q07471	THI3_YEAST	Thiamine metabolism regulatory protein THI3 OS Saccharomyces cerevisiae strain ATCC 204508 S288c	Regular	21615.8	0	68366.6	19	3	178	6.57	48123	2340.82	11335	0.1363	0.0093	Green	4497 4500
2	1476	P00044	CYC1_YEAST	Cytochrome c iso 1 OS Saccharomyces cerevisiae strain ATCC 204508 S288c GN CYC1 PE 1 SV 2	Regular	21573.3	0	12182	28	4	35	33.03	57261	53130	10313	3.094	0.0377	Green
2	301	P46367	ALDH4_YEAST	Potassium activated aldehyde dehydrogenase mitochondrial OS Saccharomyces cerevisiae strain ATCC 2	Regular	21420.5	0	56723.8	42	8	130	25.82	44874	32934	13453	1.9179	0.1088	Green
2	1176	P22137	CLH_YEAST	Clathrin heavy chain OS Saccharomyces cerevisiae strain ATCC 204508 S288c GN CHC1 PE 1 SV 1	Regular	21391.9	0	187235	28	9	401	5.81	47913	34929	11982	2.0341	0.3808	Green
2	2959	P39522	ILV3_YEAST	Dihydroxy acid dehydratase mitochondrial OS Saccharomyces cerevisiae strain ATCC 204508 S288c G	Regular	20740.2	0.35	62861.3	23	4	194	9.57	42361	41411	4753	2.4115	0.1516	Green
2	4601	P33401	PGM1_YEAST	Phosphoglucomutase 1 OS Saccharomyces cerevisiae strain ATCC 204508 S288c GN PGM1 PE 1 SV 1	Regular	20688.6	0.35	63112	17	5	154	6.84	31631	6894.97	8015	0.4015	0.0253	Green	4602
2	2725	P00815	HIS2_YEAST	Histidine biosynthesis trifunctional protein OS Saccharomyces cerevisiae strain ATCC 204508 S288c	Regular	20536.2	0.35	87721.4	29	12	207	18.9	35496	13354	8801	0.7777	0.0682	Green
2	1621	P31116	DHOM_YEAST	Homoserine dehydrogenase OS Saccharomyces cerevisiae strain ATCC 204508 S288c GN HOM6 PE 1 SV 1	Regular	20223	0.35	38502.2	34	5	62	20.33	111737	92619	51239	5.3936	0.2077	Green
2	4682	P05030	PMA1_YEAST	Plasma membrane ATPase 1 OS Saccharomyces cerevisiae strain ATCC 204508 S288c GN PMA1 PE 1 SV 2	Regular	19643.5	0.35	99619.6	17	6	191	10.78	25852	19027	4382	1.108	0.1104	Green
2	3453	Q75BV4	LYS1_ASHGO	Saccharopine dehydrogenase NAD L lysine forming OS Ashbya gossypii strain ATCC 10895 CBS 10	Regular	19474.3	0.35	40973.8	6	2	118	4.03	23441	0	3718			Green	3454
2	5313	P05749	RL22A_YEAST	60S ribosomal protein L22 A OS Saccharomyces cerevisiae strain ATCC 204508 S288c GN RPL22A PE 1	Regular	19165.7	0.35	13693.4	15	2	18	19.83	35632	50923.5	6017	2.9655	0.0406	Green
2	2560	P38715	GRE3_YEAST	NADPH dependent aldose reductase GRE3 OS Saccharomyces cerevisiae strain ATCC 204508 S288c GN GR	Regular	19097.8	0.35	37118.9	12	5	112	16.21	17698	12741	4087	0.742	0.0275	Green
2	6770	P38707	SYNC_YEAST	Asparagine tRNA ligase cytoplasmic OS Saccharomyces cerevisiae strain ATCC 204508 S288c GN DED	Regular	19018.5	0.34	62207	25	6	160	12.09	46415	38680	10272	2.2525	0.1401	Green
2	485	P28777	AROC_YEAST	Chorismate synthase OS Saccharomyces cerevisiae strain ATCC 204508 S288c GN ARO2 PE 1 SV 1	Regular	18721.6	0.34	40838.4	12	4	108	9.31	15283	18249	4267	1.0627	0.0434	Green
2	4948	P07244	PUR2_YEAST	Bifunctional purine biosynthetic protein ADE5 7 OS Saccharomyces cerevisiae strain ATCC 204508 S2	Regular	18424.8	0.34	86068.2	22	8	151	12.72	38201	19202	18074	1.1182	0.0962	Green
2	3353	P06208	LEU1_YEAST	2 isopropylmalate synthase OS Saccharomyces cerevisiae strain ATCC 204508 S288c GN LEU4 PE 1 SV	Regular	18424.2	0.34	68409	27	8	180	16.32	41614	23028	7450	1.341	0.0917	Green
2	1221	Q03048	COFI_YEAST	Cofilin OS Saccharomyces cerevisiae strain ATCC 204508 S288c GN COF1 PE 1 SV 1	Regular	18367.3	0.34	15900.8	18	3	40	28.67	51696	51696	16166	3.0105	0.0479	Green	1220
2	2937	P32481	IF2G_YEAST	Eukaryotic translation initiation factor 2 subunit gamma OS Saccharomyces cerevisiae strain ATCC 20	Regular	18360.8	0.34	57866	18	7	151	19.35	17671	12284	5418	0.7153	0.0414	Green
2	48	P39533	ACON2_YEAST	Probable aconitate hydratase 2 OS Saccharomyces cerevisiae strain ATCC 204508 S288c GN ACO2 PE 1	Regular	17595	0.67	86583.4	34	11	230	16.22	49916	21200	11717	1.2346	0.1069	Yellow
2	8988	P53912	YNN4_YEAST	Uncharacterized protein YNL134C OS Saccharomyces cerevisiae strain ATCC 204508 S288c GN YNL134C	Regular	17412.5	0.67	41164.5	9	2	92	3.72	9331	22416	2639	1.3054	0.0537	Green
2	5717	P0CX33	RS30A_YEAST	40S ribosomal protein S30 A OS Saccharomyces cerevisiae strain ATCC 204508 S288c GN RPS30A PE 1	Regular	17386.4	0.67	7118.5	11	3	14	30.16	21134	21134	4333	1.2307	0.0088	Green
2	3980	P47047	MTR4_YEAST	ATP dependent RNA helicase DOB1 OS Saccharomyces cerevisiae strain ATCC 204508 S288c GN MTR4 PE	Regular	17352.3	0.67	122055	13	4	278	1.96	5715	6744	2511	0.3927	0.0479	Green
2	4990	P32327	PYC2_YEAST	Pyruvate carboxylase 2 OS Saccharomyces cerevisiae strain ATCC 204508 S288c GN PYC2 PE 1 SV 2	Regular	17273.4	0.66	130167	35	12	276	10	29534	12639.5	9596	0.736	0.0958	Green	4989
2	2902	P39003	HXT6_YEAST	High affinity hexose transporter HXT6 OS Saccharomyces cerevisiae strain ATCC 204508 S288c GN HX	Regular	17116.7	0.66	62705.3	13	2	162	8.95	35565	103299	11065	6.0155	0.3772	Green
2	7143	P00931	TRP_YEAST	Tryptophan synthase OS Saccharomyces cerevisiae strain ATCC 204508 S288c GN TRP5 PE 1 SV 1	Regular	16883.1	0.66	76626.2	40	11	171	18.25	114402	33793	29303	1.9679	0.1508	Green
2	5499	P20436	RPAB3_YEAST	DNA directed RNA polymerases I II and III subunit RPABC3 OS Saccharomyces cerevisiae strain ATCC	Regular	16846.2	0.66	16511.5	10	2	32	8.22	10540	30120	2338	1.754	0.029	Green
2	5643	Q05022	RRP5_YEAST	rRNA biogenesis protein RRP5 OS Saccharomyces cerevisiae strain ATCC 204508 S288c GN RRP5 PE 1 S	Regular	16833.5	0.66	193135	38	13	423	7.29	131421	113176	22934	6.5907	1.2729	Green
2	2346	P83774	GBLP_CANAL	Guanine nucleotide binding protein subunit beta like protein OS Candida albicans strain SC5314 AT	Regular	16446.2	0.65	34555.1	8	1	76	2.84	39809	119427	19145	6.9547	0.2403	Green
2	2760	Q04344	HNT1_YEAST	Hit family protein 1 OS Saccharomyces cerevisiae strain ATCC 204508 S288c GN HNT1 PE 1 SV 2	Regular	16397.5	0.65	17679.6	9	2	40	19.62	13205	30099	3421	1.7528	0.031	Green
2	4775	P53691	PPID_YEAST	Peptidyl prolyl cis trans isomerase CPR6 OS Saccharomyces cerevisiae strain ATCC 204508 S288c GN	Regular	16368.3	0.65	42072	19	6	115	27.49	22799	19911	5951	1.1595	0.0488	Green	4774
2	4247	Q75AA5	NTF2_ASHGO	Nuclear transport factor 2 OS Ashbya gossypii strain ATCC 10895 CBS 109 51 FGSC 9923 NRRL Y 1	Regular	16352.7	0.65	14421.1	10	3	18	23.2	12843	12843	1724	0.7479	0.0108	Green
2	1297	P04037	COX4_YEAST	Cytochrome c oxidase subunit 4 mitochondrial OS Saccharomyces cerevisiae strain ATCC 204508 S288	Regular	16323.5	0.65	17142.6	15	3	49	37.42	12687	12687	4722	0.7388	0.0127	Green
2	9400	P00761	TRYP_PIG	Trypsin OS Sus scrofa PE 1 SV 1	Regular	16256.4	0.64	24409.6	14	3	99	7.79	33933	47004	5938	2.7372	0.0668	Green
2	7189	Q07163	TY1AB_YEASX	Transposon TyH3 Gag Pol polyprotein OS Saccharomyces cerevisiae GN TY1B PE 1 SV 2	Regular	16102.6	0.96	198663	34	8	375	4.9	47821	38771	17526	2.2578	0.4485	Green	7636 8676 9228
2	6751	P15624	SYFB_YEAST	Phenylalanine tRNA ligase beta subunit OS Saccharomyces cerevisiae strain ATCC 204508 S288c GN	Regular	16067.4	0.96	67365.1	21	7	204	13.78	46964	32973	12484	1.9201	0.1294	Green
2	6339	Q12306	SMT3_YEAST	Ubiquitin like protein SMT3 OS Saccharomyces cerevisiae strain ATCC 204508 S288c GN SMT3 PE 1 SV	Regular	15846.5	0.95	11597.1	8	2	18	17.82	16846	24156	2805	1.4067	0.0163	Green
2	409	P37302	APE3_YEAST	Aminopeptidase Y OS Saccharomyces cerevisiae strain ATCC 204508 S288c GN APE3 PE 1 SV 1	Regular	15703.3	0.95	60137.5	16	5	97	7.64	22530	12316	4976	0.7172	0.0431	Green
2	9297	Q12458	YPR1_YEAST	Putative reductase 1 OS Saccharomyces cerevisiae strain ATCC 204508 S288c GN YPR1 PE 1 SV 1	Regular	15649	0.95	34755.1	14	4	80	12.18	15218	16452	4791	0.9581	0.0333	Green
2	5420	Q06678	RM35_YEAST	54S ribosomal protein L35 mitochondrial OS Saccharomyces cerevisiae strain ATCC 204508 S288c GN	Regular	15550.3	0.94	42825.2	17	3	85	6.27	68263	142410	31837	8.2931	0.3552	Green
2	6290	P38241	SLT11_YEAST	Pre mRNA splicing factor SLT11 OS Saccharomyces cerevisiae strain ATCC 204508 S288c GN ECM2 PE 1	Regular	15510.3	1.25	40924.6	4	1	116	2.47	29893	89679	6394	5.2224	0.2137	Green
2	5262	P09938	RIR2_YEAST	Ribonucleoside diphosphate reductase small chain 1 OS Saccharomyces cerevisiae strain ATCC 204508	Regular	15409.5	1.25	46147.5	24	9	101	21.55	40333	30192	7622	1.7582	0.0811	Green
2	6466	Q12074	SPEE_YEAST	Spermidine synthase OS Saccharomyces cerevisiae strain ATCC 204508 S288c GN SPE3 PE 1 SV 1	Regular	15286.1	1.24	33324.1	19	5	81	19.11	23276	18662	4474	1.0868	0.0362	Green
2	3506	P36013	MAOM_YEAST	NAD dependent malic enzyme mitochondrial OS Saccharomyces cerevisiae strain ATCC 204508 S288c G	Regular	15264.6	1.24	74376.1	22	8	182	17.04	33867	16841	7652	0.9807	0.0729	Green
2	4950	P38972	PUR4_YEAST	Phosphoribosylformylglycinamidine synthase OS Saccharomyces cerevisiae strain ATCC 204508 S288c	Regular	15237.6	1.23	148905	29	10	365	6.55	33997	16053	10995	0.9348	0.1392	Yellow
2	4989	P11154	PYC1_YEAST	Pyruvate carboxylase 1 OS Saccharomyces cerevisiae strain ATCC 204508 S288c GN PYC1 PE 1 SV 2	Regular	15123.7	1.23	130100	27	10	268	8.15	24935	10187.5	7855	0.5933	0.0772	Green	4990
2	6758	P09436	SYIC_YEAST	Isoleucine tRNA ligase cytoplasmic OS Saccharomyces cerevisiae strain ATCC 204508 S288c GN ILS	Regular	15081.3	1.23	122984	17	8	298	9.05	17765	9476	2987	0.5518	0.0679	Green
2	5563	P38764	RPN1_YEAST	26S proteasome regulatory subunit RPN1 OS Saccharomyces cerevisiae strain ATCC 204508 S288c GN R	Regular	14879.1	1.22	109492	25	7	210	8.76	24126	11529	5863	0.6714	0.0735	Green
2	778	P39714	BDH1_YEAST	Diacetyl reductase R acetoin forming OS Saccharomyces cerevisiae strain ATCC 204508 S288c GN	Regular	14848.9	1.22	41582.1	5	1	128	5.5	14618	43854	4451	2.5538	0.1062	Green
2	3198	P35844	KES1_YEAST	Protein KES1 OS Saccharomyces cerevisiae strain ATCC 204508 S288c GN KES1 PE 1 SV 1	Regular	14730.1	1.22	49492.1	20	6	98	9.45	22777	14233	4003	0.8288	0.041	Green
2	6672	P32911	SUI1_YEAST	Eukaryotic translation initiation factor eIF 1 OS Saccharomyces cerevisiae strain ATCC 204508 S28	Regular	14348.7	1.21	12312.2	9	2	42	35.19	22343	33514.5	5669	1.9517	0.024	Green
2	5348	P49167	RL38_YEAST	60S ribosomal protein L38 OS Saccharomyces cerevisiae strain ATCC 204508 S288c GN RPL38 PE 1 SV	Regular	14347.9	1.21	8826.54	13	4	16	42.31	31564	29456	5382	1.7153	0.0151	Green
2	4327	P32473	ODPB_YEAST	Pyruvate dehydrogenase E1 component subunit beta mitochondrial OS Saccharomyces cerevisiae strain	Regular	14296.3	1.2	40053.7	12	2	64	7.38	28630	42945	9033	2.5009	0.1002	Green
2	7164	P38427	TSL1_YEAST	Trehalose synthase complex regulatory subunit TSL1 OS Saccharomyces cerevisiae strain ATCC 204508	Regular	14257.5	1.2	123018	23	9	199	15.85	14018	8187	6465	0.4768	0.0587	Yellow
2	6667	P53598	SUCA_YEAST	Succinyl CoA ligase ADP forming subunit alpha mitochondrial OS Saccharomyces cerevisiae strain A	Regular	14024	1.49	35032.5	15	3	92	11.55	16240	16240	2972	0.9457	0.0331	Green
2	439	P38115	ARA1_YEAST	D arabinose dehydrogenase NAD P heavy chain OS Saccharomyces cerevisiae strain ATCC 204508 S2	Regular	13951.2	1.49	38883.6	9	1	78	7.27	6521	19563	2722	1.1392	0.0443	Green
2	2173	Q754K8	FKBP_ASHGO	FK506 binding protein 1 OS Ashbya gossypii strain ATCC 10895 CBS 109 51 FGSC 9923 NRRL Y 1056	Regular	13873.7	1.48	12287.1	19	4	28	27.19	51296	0	20124			Green	2175
2	398	P16550	APA1_YEAST	Protein APA1 OS Saccharomyces cerevisiae strain ATCC 204508 S288c GN APA1 PE 1 SV 4	Regular	13645.9	1.77	36492.7	20	4	101	17.13	17402	16241	4639	0.9458	0.0345	Green
2	4956	P38009	PUR92_YEAST	Bifunctional purine biosynthesis protein ADE17 OS Saccharomyces cerevisiae strain ATCC 204508 S28	Regular	13639.4	1.76	65263.4	21	8	181	16.22	20529	7650	5857	0.4455	0.0291	Yellow
2	5754	P53236	RSC1_YEAST	Chromatin structure remodeling complex subunit RSC1 OS Saccharomyces cerevisiae strain ATCC 204508	Regular	13584.1	2.05	106670	11	5	219	3.88	12860	6609.24	2463	0.3849	0.0411	Green	5755 8615 18031 18201
2	4519	P38075	PDX3_YEAST	Pyridoxamine 5 phosphate oxidase OS Saccharomyces cerevisiae strain ATCC 204508 S288c GN PDX3 P	Regular	13579.1	2.04	26908.3	15	4	59	18.42	27057	9917	2998	0.5775	0.0155	Green
2	6767	P00958	SYMC_YEAST	Methionine tRNA ligase cytoplasmic OS Saccharomyces cerevisiae strain ATCC 204508 S288c GN MES	Regular	13570.4	2.03	85678.2	14	6	192	8.12	23581	18589	7556	1.0825	0.0927	Green
2	5202	B3LRI4	RGI1_YEAS1	Respiratory growth induced protein 1 OS Saccharomyces cerevisiae strain RM11 1a GN RGI1 PE 3 SV 1	Regular	13516.1	2.03	18989.3	13	2	47	27.95	20787	31180.5	4143	1.8158	0.0345	Green
2	2935	P09064	IF2B_YEAST	Eukaryotic translation initiation factor 2 subunit beta OS Saccharomyces cerevisiae strain ATCC 204	Regular	13397.2	2.59	31574.3	15	5	88	23.51	449012	444344	97775	25.8759	0.817	Green
2	2455	P32288	GLNA_YEAST	Glutamine synthetase OS Saccharomyces cerevisiae strain ATCC 204508 S288c GN GLN1 PE 1 SV 4	Regular	13261.5	2.58	41766.1	11	5	150	12.16	43232	19150	18586	1.1152	0.0466	Green
2	3678	P06106	MET17_YEAST	Protein MET17 OS Saccharomyces cerevisiae strain ATCC 204508 S288c GN MET17 PE 1 SV 3	Regular	13251	2.57	48671.8	17	5	78	4.95	37508	32824.5	3258	1.9115	0.093	Green
2	477	B3LGE9	ARO1_YEAS1	Pentafunctional AROM polypeptide OS Saccharomyces cerevisiae strain RM11 1a GN ARO1 PE 3 SV 1	Regular	13247.5	2.56	174768	23	12	449	6.55	55413	13415	14944	0.7812	0.1365	Yellow
2	946	A6ZPB3	CAF20_YEAS7	Cap associated protein CAF20 OS Saccharomyces cerevisiae strain YJM789 GN CAF20 PE 3 SV 1	Regular	13026.5	2.56	18209.2	6	1	34	6.83	30378	91134	10864	5.3071	0.0966	Green
2	2953	Q12522	IF6_YEAST	Eukaryotic translation initiation factor 6 OS Saccharomyces cerevisiae strain ATCC 204508 S288c	Regular	12966.5	2.55	26457.8	9	3	61	12.65	11150	15297	2790	0.8908	0.0236	Green
2	8615	Q12244	YL054_YEAST	Uncharacterized transcriptional regulatory protein YLL054C OS Saccharomyces cerevisiae strain ATCC	Regular	12951.8	2.54	97610.5	12	4	225	2.49	9297	5977.9	1841	0.3481	0.034	Green	5754 5755 18031 18201
2	1181	Q03690	CLU_YEAST	Clustered mitochondria protein 1 OS Saccharomyces cerevisiae strain ATCC 204508 S288c GN CLU1 PE	Regular	12855.2	2.54	145166	19	9	259	8.3	26761	19326	6777	1.1254	0.1634	Green
2	2572	P41921	GSHR_YEAST	Glutathione reductase OS Saccharomyces cerevisiae strain ATCC 204508 S288c GN GLR1 PE 1 SV 2	Regular	12809.1	2.53	53441	9	2	131	2.48	2836	6384	1120	0.3718	0.0199	Green
2	5755	Q06488	RSC2_YEAST	Chromatin structure remodeling complex subunit RSC2 OS Saccharomyces cerevisiae strain ATCC 204508	Regular	12712	2.52	102300	18	6	221	2.02	21203	3719.24	7607	0.2166	0.0222	Green	5754 8615 18031 18201
2	2961	P25605	ILV6_YEAST	Acetolactate synthase small subunit mitochondrial OS Saccharomyces cerevisiae strain ATCC 204508	Regular	12594.5	2.79	33986.8	7	1	95	3.88	9627	28881	2233	1.6819	0.0572	Green
2	7086	P31688	TPS2_YEAST	Trehalose phosphatase OS Saccharomyces cerevisiae strain ATCC 204508 S288c GN TPS2 PE 1 SV 3	Regular	12571.2	2.78	102976	19	7	287	5.02	13152	4990	2745	0.2906	0.0299	Yellow
2	2350	P33892	GCN1_YEAST	Translational activator GCN1 OS Saccharomyces cerevisiae strain ATCC 204508 S288c GN GCN1 PE 1 S	Regular	12529.1	3.04	296699	36	14	677	5.24	29277	15997	8764	0.9316	0.2764	Yellow
2	3519	O14467	MBF1_YEAST	Multiprotein bridging factor 1 OS Saccharomyces cerevisiae strain ATCC 204508 S288c GN MBF1 PE 1	Regular	12485.1	3.03	16403.6	24	7	40	24.5	24045	19253	8642	1.1212	0.0184	Yellow
2	1660	P09624	DLDH_YEAST	Dihydrolipoyl dehydrogenase mitochondrial OS Saccharomyces cerevisiae strain ATCC 204508 S288c	Regular	12465.1	3.02	54010.2	14	4	128	6.61	14383	14325	2757	0.8342	0.0451	Green
2	6775	Q05506	SYRC_YEAST	Arginine tRNA ligase cytoplasmic OS Saccharomyces cerevisiae strain ATCC 204508 S288c GN YDR34	Regular	12336.2	3.28	69525.2	20	7	151	7.74	19034	11814	4185	0.688	0.0478	Yellow
2	5358	P0CX25	RL43A_YEAST	60S ribosomal protein L43 A OS Saccharomyces cerevisiae strain ATCC 204508 S288c GN RPL43A PE 1	Regular	12141.6	3.27	10090.9	9	1	53	8.7	23262	69786	4792	4.0639	0.041	Green
2	7303	P15700	UMPK_YEAST	Uridylate kinase OS Saccharomyces cerevisiae strain ATCC 204508 S288c GN URA6 PE 1 SV 1	Regular	12114	3.26	22933.3	14	5	61	20.1	74252	42871	11834	2.4965	0.0573	Green
2	4991	Q09794	PYR1_SCHPO	Protein ura1 OS Schizosaccharomyces pombe strain 972 ATCC 24843 GN ura1 PE 1 SV 1	Regular	12087.6	3.25	248309	26	10	627	3.57	35241	24289.3	12921	1.4145	0.3512	Green	4992
2	8663	Q06252	YL179_YEAST	Uncharacterized protein YLR179C OS Saccharomyces cerevisiae strain ATCC 204508 S288c GN YLR179C	Regular	12059	3.24	22151.1	20	6	51	32.34	44163	24470	12363	1.425	0.0316	Yellow
2	7391	P22203	VATE_YEAST	V type proton ATPase subunit E OS Saccharomyces cerevisiae strain ATCC 204508 S288c GN VMA4 PE 1	Regular	11945.4	3.23	26471.4	11	4	57	17.17	28713	25958	4313	1.5116	0.04	Green
2	2917	Q04329	ICY1_YEAST	Interacting with cytoskeleton protein 1 OS Saccharomyces cerevisiae strain ATCC 204508 S288c GN	Regular	11883.1	3.23	14336.6	3	1	32	12.6	5863	17589	911	1.0243	0.0147	Green
2	4706	P42934	PMT6_YEAST	Dolichyl phosphate mannose protein mannosyltransferase 6 OS Saccharomyces cerevisiae strain ATCC 2	Regular	11739.1	3.22	88026.4	10	4	195	4.87	21231	21339	3698	1.2427	0.1094	Green
2	7394	P41807	VATH_YEAST	V type proton ATPase subunit H OS Saccharomyces cerevisiae strain ATCC 204508 S288c GN VMA13 PE	Regular	11693.3	3.47	54415.9	21	6	133	10.67	21989	15214	5067	0.886	0.0482	Yellow
2	969	P03965	CARB_YEAST	Carbamoyl phosphate synthase arginine specific large chain OS Saccharomyces cerevisiae strain ATCC	Regular	11690.2	3.46	123916	9	5	268	4.03	9064	4413	1644	0.257	0.0318	Green	968 4992
2	3872	P35719	MRP8_YEAST	Uncharacterized protein MRP8 OS Saccharomyces cerevisiae strain ATCC 204508 S288c GN MRP8 PE 1 S	Regular	11534.5	3.45	25097.3	15	4	50	18.72	22512	19940	8090	1.1612	0.0291	Yellow
2	5572	Q08723	RPN8_YEAST	26S proteasome regulatory subunit RPN8 OS Saccharomyces cerevisiae strain ATCC 204508 S288c GN R	Regular	11503.1	3.44	38312.6	8	3	98	8.58	23010	14856	1726	0.8651	0.0331	Green
2	4100	Q08972	NEW1_YEAST	NU prion formation protein 1 OS Saccharomyces cerevisiae strain ATCC 204508 S288c GN NEW1 PE	Regular	11494.4	3.43	134331	22	9	324	5.69	25814	9059	9172	0.5275	0.0709	Green
2	7074	P17536	TPM1_YEAST	Tropomyosin 1 OS Saccharomyces cerevisiae strain ATCC 204508 S288c GN TPM1 PE 1 SV 1	Regular	11364.7	3.42	23540.8	14	2	51	14.07	88682	56142	27004	3.2694	0.077	Green
2	3833	A6ZPQ6	MPM1_YEAS7	Mitochondrial peculiar membrane protein 1 OS Saccharomyces cerevisiae strain YJM789 GN MPM1 PE 3 S	Regular	11358.6	3.41	28484.1	6	3	54	8.33	3808	4299	1661	0.2503	0.0071	Green
2	7085	Q00764	TPS1_YEAST	Alpha alpha trehalose phosphate synthase UDP forming 56 kDa subunit OS Saccharomyces cerevisiae s	Regular	11354.8	3.4	56147.9	17	6	106	4.85	33624	22629	6900	1.3178	0.074	Green
2	2473	Q75BQ6	GLYC_ASHGO	Serine hydroxymethyltransferase cytosolic OS Ashbya gossypii strain ATCC 10895 CBS 109 51 FGSC	Regular	11291.7	3.39	52185.6	12	5	113	7.25	15679	6596.53	2491	0.3841	0.02	Green	2474
2	3319	P30624	LCF1_YEAST	Long chain fatty acid CoA ligase 1 OS Saccharomyces cerevisiae strain ATCC 204508 S288c GN FAA1	Regular	11249.5	3.39	77866.5	19	6	221	11.43	24422	21584	6668	1.2569	0.0979	Green
2	5670	Q08745	RS10A_YEAST	40S ribosomal protein S10 A OS Saccharomyces cerevisiae strain ATCC 204508 S288c GN RPS10A PE 1	Regular	11104.3	3.63	12739.5	17	3	23	30.48	63713	35259	10785	2.0533	0.0262	Green
2	6786	P36421	SYYC_YEAST	Tyrosine tRNA ligase cytoplasmic OS Saccharomyces cerevisiae strain ATCC 204508 S288c GN TYS1	Regular	10990.2	3.62	44020.1	19	5	111	7.87	17851	15520	5082	0.9038	0.0398	Yellow
2	2924	P21954	IDHP_YEAST	Isocitrate dehydrogenase NADP mitochondrial OS Saccharomyces cerevisiae strain ATCC 204508 S28	Regular	10986.3	3.61	48190.5	16	4	101	15.65	29736	28128	13171	1.638	0.0789	Yellow
2	5619	Q12754	RRP12_YEAST	Ribosomal RNA processing protein 12 OS Saccharomyces cerevisiae strain ATCC 204508 S288c GN RRP1	Regular	10936.7	3.6	137509	11	7	333	1.95	13206	7057.5	3471	0.411	0.0565	Green
2	3763	P40185	MMF1_YEAST	Protein MMF1 mitochondrial OS Saccharomyces cerevisiae strain ATCC 204508 S288c GN MMF1 PE 1 SV	Regular	10833	3.84	15908.3	14	4	30	43.45	15416	12410	4182	0.7227	0.0115	Green
2	1833	Q03214	ECM5_YEAST	Protein ECM5 OS Saccharomyces cerevisiae strain ATCC 204508 S288c GN ECM5 PE 1 SV 1	Regular	10801.6	3.83	162701	14	7	404	0.43	30223	63798	6749	3.7152	0.6045	Green
2	2563	Q75C78	GRP78_ASHGO	78 kDa glucose regulated protein homolog OS Ashbya gossypii strain ATCC 10895 CBS 109 51 FGSC 9	Regular	9379.29	0	73898.6	6	2	139	3.56	11686	0	2391			Green	2845 2848 2846 2564
2	968	Q75D66	CARB_ASHGO	Carbamoyl phosphate synthase arginine specific large chain OS Ashbya gossypii strain ATCC 10895 C	Regular	7274.01	0	121650	4	1	307	1.08	4042	0	764			Green	969 4992
2	56	Q750T7	ACS2_ASHGO	Acetyl coenzyme A synthetase 2 OS Ashbya gossypii strain ATCC 10895 CBS 109 51 FGSC 9923 NRRL	Regular	4027.55	0	75369.3	8	1	123	1.89	25845	0	3336			Green	57
2	3162	Q758R9	KAE1_ASHGO	Probable tRNA threonylcarbamoyladenosine biosynthesis protein KAE1 OS Ashbya gossypii strain ATCC 1	Regular	2516.53	0	43034.7	3	1	147	0	6711	0	1282			Green	9809 15723 562 15799 11772 3896 11559 3454
2	562	P39986	ATC6_YEAST	Probable cation transporting ATPase 1 OS Saccharomyces cerevisiae strain ATCC 204508 S288c GN SP	Regular	2516.53	0	135269	3	1	320	0	6711	0	1282			Green	9809 3162 15723 15799 11772 3896 11559 3454
2	3896	P43246	MSH2_HUMAN	DNA mismatch repair protein Msh2 OS Homo sapiens GN MSH2 PE 1 SV 1	Regular	2516.53	0	104743	3	1	250	0	6711	0	1282			Green	9809 3162 15723 562 15799 11772 11559 3454
2	3361	Q74ZM9	LEUC_ASHGO	3 isopropylmalate dehydratase OS Ashbya gossypii strain ATCC 10895 CBS 109 51 FGSC 9923 NRRL	Regular	5682.06	0	84598.3	6	1	256	1.42	5719	0	696			Green	3362
2	933	P09440	C1TM_YEAST	C 1 tetrahydrofolate synthase mitochondrial OS Saccharomyces cerevisiae strain ATCC 204508 S288c	Regular	1080.84	0	106218	1	1	224	0	2524	0	95			Yellow	932
2	1589	Q8TFK8	DED1_CANGA	ATP dependent RNA helicase DED1 OS Candida glabrata strain ATCC 2001 CBS 138 JCM 3761 NBRC 06	Regular	5962.53	0	67001.7	7	2	162	4.05	10061	0	2327			Green	1590
2	1769	Q9P6I2	DUG1_SCHPO	Cys Gly metallodipeptidase dug1 OS Schizosaccharomyces pombe strain 972 ATCC 24843 GN dug1 PE 2	Regular	2713.76	0	52840.5	4	1	110	1.89	5923	0	1267			Green	1770
2	2702	A6ZMR9	HFA1_YEAS7	Acetyl CoA carboxylase mitochondrial OS Saccharomyces cerevisiae strain YJM789 GN HFA1 PE 3 SV 2	Regular	2180.27	0	259163	5	1	587	0.48	6917	0	1342			Yellow	32
2	7212	P52495	UBA1_CANAW	Ubiquitin activating enzyme E1 1 OS Candida albicans strain WO 1 GN UBA1 PE 3 SV 2	Regular	2488.14	0	114271	4	1	250	0.78	1660	0	458			Yellow	7213
2	1220	Q759P0	COFI_ASHGO	Cofilin OS Ashbya gossypii strain ATCC 10895 CBS 109 51 FGSC 9923 NRRL Y 1056 GN COF1 PE 3 S	Regular	7979.42	0	15901.9	11	1	39	11.89	36295	0	13405			Green	1221
2	4774	Q75A33	PPID_ASHGO	Peptidyl prolyl cis trans isomerase D OS Ashbya gossypii strain ATCC 10895 CBS 109 51 FGSC 9923	Regular	2241.68	0	39990.3	5	1	104	2.98	5507	0	1482			Yellow	4775
2	7636	Q12491	YB21B_YEAST	Transposon Ty2 B Gag Pol polyprotein OS Saccharomyces cerevisiae strain ATCC 204508 S288c GN TY2	Regular	800.061	0	202216	2	2	400	0	1717	0	339			Red	8676 9228 7189
2	8676	P0C2J5	YL22B_YEAST	Transposon Ty2 LR2 Gag Pol polyprotein OS Saccharomyces cerevisiae strain ATCC 204508 S288c GN T	Regular	675.028	0	182564	2	1	370	0	1133	0	67			Red	7636 9228 7189
2	9228	P0C2J0	YP13B_YEAST	Transposon Ty1 PR2 Gag Pol polyprotein OS Saccharomyces cerevisiae strain ATCC 204508 S288c GN T	Regular	9455.91	0	198639	25	7	375	2.85	30639	0	9853			Green	7636 8676 7189
2	18802	Possible Phosphopeptides	Possible Phosphopeptides	Possible Phosphopeptides	Regular	0	0	0	0	12	0	0	23719	0	1311			Yellow
2	18802	Possible Phosphopeptides	Possible Phosphopeptides	Possible Phosphopeptides	Regular	0	0	0	0	12	0	0	23719	0	1311			Yellow
3	3246	P00549	KPYK1_YEAST	Pyruvate kinase 1 OS Saccharomyces cerevisiae strain ATCC 204508 S288c GN CDC19 PE 1 SV 2	Regular	2174973	0	54544.8	563	39	140	86	5354096	1081650	2636121	67.0337	3.6563	Green
3	1953	P00925	ENO2_YEAST	Enolase 2 OS Saccharomyces cerevisiae strain ATCC 204508 S288c GN ENO2 PE 1 SV 2	Regular	1832538	0	46914.3	413	27	79	71.85	3877603	1106942	1822178	68.6011	3.2184	Green	1952 1960
3	4598	P00560	PGK_YEAST	Phosphoglycerate kinase OS Saccharomyces cerevisiae strain ATCC 204508 S288c GN PGK1 PE 1 SV 2	Regular	1791467	0	44738.5	483	30	99	71.15	4022921	954828	1783338	59.1741	2.6474	Green	4597
3	2296	P00359	G3P3_YEAST	Glyceraldehyde 3 phosphate dehydrogenase 3 OS Saccharomyces cerevisiae strain ATCC 204508 S288c	Regular	1456865	0	35746.7	354	24	78	75	4121732	1200246	2331736	74.3835	2.659	Green	2295 2294
3	1952	P00924	ENO1_YEAST	Enolase 1 OS Saccharomyces cerevisiae strain ATCC 204508 S288c GN ENO1 PE 1 SV 3	Regular	1443644	0	46816.2	347	24	82	64.76	2854661	616919	1378439	38.2326	1.7899	Green	1953 1960
3	2295	P00358	G3P2_YEAST	Glyceraldehyde 3 phosphate dehydrogenase 2 OS Saccharomyces cerevisiae strain ATCC 204508 S288c	Regular	1377015	0	35846.9	292	20	78	57.83	3253193	401212	1845149	24.8645	0.8913	Green	2296 2294
3	4497	P06169	PDC1_YEAST	Pyruvate decarboxylase isozyme 1 OS Saccharomyces cerevisiae strain ATCC 204508 S288c GN PDC1 PE	Regular	1148402	0	61495.5	298	22	97	53.11	2834388	1263499	1485640	78.3035	4.8153	Green	4499
3	2294	P00360	G3P1_YEAST	Glyceraldehyde 3 phosphate dehydrogenase 1 OS Saccharomyces cerevisiae strain ATCC 204508 S288c	Regular	1020795	0	35750	252	21	81	60.24	2312168	207102	1372600	12.8348	0.4588	Green	2295 2296
3	2845	P10591	HSP71_YEAST	Heat shock protein SSA1 OS Saccharomyces cerevisiae strain ATCC 204508 S288c GN SSA1 PE 1 SV 4	Regular	995667	0	69657.3	239	22	129	36.76	1466779	401578	528457	24.8872	1.7336	Green	2563 2846 2564
3	2846	P10592	HSP72_YEAST	Heat shock protein SSA2 OS Saccharomyces cerevisiae strain ATCC 204508 S288c GN SSA2 PE 1 SV 3	Regular	985756	0	69470.1	244	22	130	38.65	1434789	202204	518811	12.5313	0.8706	Green	2563 2845 2564
3	1853	P02994	EF1A_YEAST	Elongation factor 1 alpha OS Saccharomyces cerevisiae strain ATCC 204508 S288c GN TEF1 PE 1 SV 1	Regular	947347	0	50032.8	250	18	131	53.93	2716062	1076413	1374223	66.7091	3.3376	Green	1851
3	65	P00330	ADH1_YEAST	Alcohol dehydrogenase 1 OS Saccharomyces cerevisiae strain ATCC 204508 S288c GN ADH1 PE 1 SV 5	Regular	866222	0	36849.3	197	16	74	53.45	1788773	806796	817343	50	1.8425	Green	71
3	2851	P40150	HSP76_YEAST	Heat shock protein SSB2 OS Saccharomyces cerevisiae strain ATCC 204508 S288c GN SSB2 PE 1 SV 2	Regular	841882	0	66594.7	263	25	118	47.8	1405312	297573	504363	18.4417	1.2281	Green	2850 2849
3	2850	P11484	HSP75_YEAST	Heat shock protein SSB1 OS Saccharomyces cerevisiae strain ATCC 204508 S288c GN SSB1 PE 1 SV 3	Regular	816199	0	66601.7	253	24	128	44.37	1424426	80687	507706	5.0005	0.333	Green	2851 2849
3	309	P14540	ALF_YEAST	Fructose bisphosphate aldolase OS Saccharomyces cerevisiae strain ATCC 204508 S288c GN FBA1 PE 1	Regular	776868	0	39620.9	193	15	121	51.25	1507136	718543	665497	44.5307	1.7643	Green
3	1858	P32324	EF2_YEAST	Elongation factor 2 OS Saccharomyces cerevisiae strain ATCC 204508 S288c GN EFT1 PE 1 SV 1	Regular	735196	0	93289.4	271	31	214	45.96	1285121	354551	465497	21.9728	2.0498	Green	1857
3	2824	P15108	HSC82_YEAST	ATP dependent molecular chaperone HSC82 OS Saccharomyces cerevisiae strain ATCC 204508 S288c GN	Regular	611767	0	80899.9	195	23	144	35.89	865784	346074	273350	21.4474	1.7351	Green	2861
3	4685	P00950	PMG1_YEAST	Phosphoglycerate mutase 1 OS Saccharomyces cerevisiae strain ATCC 204508 S288c GN GPM1 PE 1 SV 3	Regular	562053	0	27608.6	156	14	45	70.04	1184525	456670	528013	28.3015	0.7814	Green
3	5364	P10664	RL4A_YEAST	60S ribosomal protein L4 A OS Saccharomyces cerevisiae strain ATCC 204508 S288c GN RPL4A PE 1 SV	Regular	553027	0	39092.1	220	17	60	61.6	1302618	405414	598847	25.1249	0.9822	Green	5365
3	5365	P49626	RL4B_YEAST	60S ribosomal protein L4 B OS Saccharomyces cerevisiae strain ATCC 204508 S288c GN RPL4B PE 1 SV	Regular	510123	0	39062.1	211	17	60	61.6	1230308	175762	577930	10.8926	0.4255	Green	5364
3	2861	P02829	HSP82_YEAST	ATP dependent molecular chaperone HSP82 OS Saccharomyces cerevisiae strain ATCC 204508 S288c GN	Regular	510006	0	81406.5	167	21	144	35.12	677395	100512	215770	6.2291	0.5071	Green	2824
3	1851	P41752	EF1A_ASHGO	Elongation factor 1 alpha OS Ashbya gossypii strain ATCC 10895 CBS 109 51 FGSC 9923 NRRL Y 10	Regular	475748	0	49925.7	104	9	134	20.31	1154684	4764.06	604132	0.2952	0.0147	Green	1853
3	1859	P16521	EF3A_YEAST	Elongation factor 3A OS Saccharomyces cerevisiae strain ATCC 204508 S288c GN YEF3 PE 1 SV 4	Regular	444679	0	115945	183	24	279	32.85	737379	280830	275481	17.404	2.0179	Green	1861 1862
3	5293	P40212	RL13B_YEAST	60S ribosomal protein L13 B OS Saccharomyces cerevisiae strain ATCC 204508 S288c GN RPL13B PE 1	Regular	419498	0	22525	125	12	36	56.28	702133	345791	270714	21.4299	0.4827	Green	5292
3	5292	Q12690	RL13A_YEAST	60S ribosomal protein L13 A OS Saccharomyces cerevisiae strain ATCC 204508 S288c GN RPL13A PE 1	Regular	412040	0	22554.1	112	11	35	54.77	653167	0	246818			Green	5293
3	2849	Q75E44	HSP75_ASHGO	Heat shock protein SSB OS Ashbya gossypii strain ATCC 10895 CBS 109 51 FGSC 9923 NRRL Y 1056	Regular	409544	0	66253.3	132	12	126	24.31	902977	241824	344498	14.9867	0.9929	Green	2850 2851
3	5377	P05317	RLA0_YEAST	60S acidic ribosomal protein P0 OS Saccharomyces cerevisiae strain ATCC 204508 S288c GN RPP0 PE	Regular	396018	0	33717.3	62	5	37	17.95	339663	290300	129902	17.9909	0.6066	Green
3	2301	P12709	G6PI_YEAST	Glucose 6 phosphate isomerase OS Saccharomyces cerevisiae strain ATCC 204508 S288c GN PGI1 PE 1	Regular	390311	0	61299.3	118	13	80	33.39	556804	253649	197478	15.7195	0.9636	Green	2300
3	8	P38720	6PGD1_YEAST	6 phosphogluconate dehydrogenase decarboxylating 1 OS Saccharomyces cerevisiae strain ATCC 204508	Regular	388970	0	53543.4	126	17	150	46.22	379289	212503	141618	13.1696	0.7051	Green
3	1960	Q756H2	ENO_ASHGO	Enolase OS Ashbya gossypii strain ATCC 10895 CBS 109 51 FGSC 9923 NRRL Y 1056 GN ENO PE 3 SV	Regular	379881	0	46631.8	127	11	76	31.35	1111250	38359.9	565781	2.3773	0.1109	Green	1952 1953
3	5739	P26786	RS7A_YEAST	40S ribosomal protein S7 A OS Saccharomyces cerevisiae strain ATCC 204508 S288c GN RPS7A PE 1 SV	Regular	379870	0	21622.2	115	9	45	53.68	683568	471049	232539	29.1926	0.6312	Green	5740
3	841	P29311	BMH1_YEAST	Protein BMH1 OS Saccharomyces cerevisiae strain ATCC 204508 S288c GN BMH1 PE 1 SV 4	Regular	366616	0	30091.5	133	16	64	59.93	642044	174943	262142	10.8419	0.3262	Green	842
3	5304	P0CX82	RL19A_YEAST	60S ribosomal protein L19 A OS Saccharomyces cerevisiae strain ATCC 204508 S288c GN RPL19A PE 1	Regular	362602	0	21704.1	89	10	44	35.98	432596	281138	155396	17.4231	0.3782	Green
3	5382	P02400	RLA4_YEAST	60S acidic ribosomal protein P2 beta OS Saccharomyces cerevisiae strain ATCC 204508 S288c GN RPP	Regular	358786	0	11050.1	72	5	18	34.55	297241	258694	90574	16.0322	0.1772	Green
3	130	P38013	AHP1_YEAST	Peroxiredoxin type 2 OS Saccharomyces cerevisiae strain ATCC 204508 S288c GN AHP1 PE 1 SV 4	Regular	353720	0	19114.7	84	10	65	69.89	446944	394977	221330	24.4781	0.4679	Green
3	842	P34730	BMH2_YEAST	Protein BMH2 OS Saccharomyces cerevisiae strain ATCC 204508 S288c GN BMH2 PE 1 SV 3	Regular	336748	0	31061.4	120	13	55	47.99	644867	263004	263006	16.2993	0.5063	Green	841
3	5352	P14126	RL3_YEAST	60S ribosomal protein L3 OS Saccharomyces cerevisiae strain ATCC 204508 S288c GN RPL3 PE 1 SV 4	Regular	320580	0	43757.7	148	21	87	52.45	669382	268008	186054	16.6094	0.7268	Green	5351
3	5732	P05750	RS3_YEAST	40S ribosomal protein S3 OS Saccharomyces cerevisiae strain ATCC 204508 S288c GN RPS3 PE 1 SV 5	Regular	315846	0	26502.8	122	15	57	60.42	587800	322629	246649	19.9945	0.5299	Green
3	5374	P29453	RL8B_YEAST	60S ribosomal protein L8 B OS Saccharomyces cerevisiae strain ATCC 204508 S288c GN RPL8B PE 1 SV	Regular	313682	0	28111.8	137	15	57	51.95	552081	176036	143843	10.9096	0.3067	Green	5373
3	5900	P39954	SAHH_YEAST	Adenosylhomocysteinase OS Saccharomyces cerevisiae strain ATCC 204508 S288c GN SAH1 PE 1 SV 1	Regular	313547	0	49125.7	119	15	143	30.29	368261	146615	94307	9.0863	0.4464	Green
3	2884	P04806	HXKA_YEAST	Hexokinase 1 OS Saccharomyces cerevisiae strain ATCC 204508 S288c GN HXK1 PE 1 SV 2	Regular	304619	0	53738.5	164	18	119	55.67	769684	408629	346316	25.3242	1.3609	Green	2885
3	7073	P00942	TPIS_YEAST	Triosephosphate isomerase OS Saccharomyces cerevisiae strain ATCC 204508 S288c GN TPI1 PE 1 SV 2	Regular	286930	0	26795.5	119	10	66	51.21	658752	506727	297089	31.4037	0.8415	Green	7071
3	5286	P41805	RL10_YEAST	60S ribosomal protein L10 OS Saccharomyces cerevisiae strain ATCC 204508 S288c GN RPL10 PE 1 SV	Regular	286718	0	25361.4	138	13	74	65.16	587030	178788	204511	11.0801	0.281	Green
3	2108	P07149	FAS1_YEAST	Fatty acid synthase subunit beta OS Saccharomyces cerevisiae strain ATCC 204508 S288c GN FAS1 PE	Regular	285861	0	228692	214	37	455	24.77	512732	120488	136251	7.4671	1.7077	Green	2107
3	5683	P02407	RS17A_YEAST	40S ribosomal protein S17 A OS Saccharomyces cerevisiae strain ATCC 204508 S288c GN RPS17A PE 1	Regular	281996	0	15788.4	88	9	37	59.56	416962	324507	158165	20.1109	0.3175	Green
3	5716	P25443	RS2_YEAST	40S ribosomal protein S2 OS Saccharomyces cerevisiae strain ATCC 204508 S288c GN RPS2 PE 1 SV 3	Regular	281273	0	27449.8	86	7	55	44.49	401152	308259	133478	19.1039	0.5244	Green
3	5370	P05737	RL7A_YEAST	60S ribosomal protein L7 A OS Saccharomyces cerevisiae strain ATCC 204508 S288c GN RPL7A PE 1 SV	Regular	279184	0	27638.3	86	11	48	39.75	621800	367675	248117	22.7861	0.6298	Green	5371
3	5328	P0CX45	RL2A_YEAST	60S ribosomal protein L2 A OS Saccharomyces cerevisiae strain ATCC 204508 S288c GN RPL2A PE 1 SV	Regular	276438	0	27408.5	90	9	49	35.04	408310	248179	154474	15.3805	0.4216	Green
3	5778	B3LI22	RSSA1_YEAS1	40S ribosomal protein S0 A OS Saccharomyces cerevisiae strain RM11 1a GN RPS0A PE 3 SV 1	Regular	274356	0	28024.5	83	5	48	32.14	510367	382754	226591	23.7206	0.6648	Green
3	2844	P19882	HSP60_YEAST	Heat shock protein 60 mitochondrial OS Saccharomyces cerevisiae strain ATCC 204508 S288c GN HSP	Regular	271859	0	60751.7	158	23	161	44.41	437769	170758	125253	10.5825	0.6429	Green
3	5311	Q02753	RL21A_YEAST	60S ribosomal protein L21 A OS Saccharomyces cerevisiae strain ATCC 204508 S288c GN RPL21A PE 1	Regular	261965	0	18242.2	78	7	35	42.5	420811	244713	144368	15.1657	0.2767	Green
3	5373	P17076	RL8A_YEAST	60S ribosomal protein L8 A OS Saccharomyces cerevisiae strain ATCC 204508 S288c GN RPL8A PE 1 SV	Regular	259430	0	28124.8	108	13	57	47.27	483923	85793.7	128812	5.3169	0.1495	Green	5374
3	5735	P26783	RS5_YEAST	40S ribosomal protein S5 OS Saccharomyces cerevisiae strain ATCC 204508 S288c GN RPS5 PE 1 SV 3	Regular	255577	0	25038.6	77	8	46	48.89	466884	418159	179624	25.9148	0.6489	Green
3	5733	P0CX35	RS4A_YEAST	40S ribosomal protein S4 A OS Saccharomyces cerevisiae strain ATCC 204508 S288c GN RPS4A PE 1 SV	Regular	250447	0	29410.2	76	8	61	35.63	434915	231934	123073	14.3738	0.4227	Green
3	5368	Q02326	RL6A_YEAST	60S ribosomal protein L6 A OS Saccharomyces cerevisiae strain ATCC 204508 S288c GN RPL6A PE 1 SV	Regular	242379	0	19961.5	63	7	41	44.32	362754	173396	117505	10.746	0.2145	Green	5369
3	6395	P00445	SODC_YEAST	Superoxide dismutase Cu Zn OS Saccharomyces cerevisiae strain ATCC 204508 S288c GN SOD1 PE 1 S	Regular	235013	0	15854.6	72	7	45	55.19	479927	311318	191690	19.2935	0.3059	Green
3	5300	P05740	RL17A_YEAST	60S ribosomal protein L17 A OS Saccharomyces cerevisiae strain ATCC 204508 S288c GN RPL17A PE 1	Regular	234804	0	20549.5	82	7	35	39.13	557045	412029	200210	25.5349	0.5247	Green
3	5743	O13516	RS9A_YEAST	40S ribosomal protein S9 A OS Saccharomyces cerevisiae strain ATCC 204508 S288c GN RPS9A PE 1 SV	Regular	233370	0	22442.8	71	10	47	45.18	456946	278201	173820	17.2411	0.3869	Green
3	5700	P0CX31	RS24A_YEAST	40S ribosomal protein S24 A OS Saccharomyces cerevisiae strain ATCC 204508 S288c GN RPS24A PE 1	Regular	233337	0	15328.8	67	8	31	47.41	372002	241118	117190	14.9429	0.2291	Green
3	5724	B3LLJ2	RS3A2_YEAS1	40S ribosomal protein S1 B OS Saccharomyces cerevisiae strain RM11 1a GN RPS1B PE 3 SV 1	Regular	232260	0	28812.5	128	13	68	45.88	785643	274032	293178	16.9828	0.4893	Green	5719 5731
3	5672	P0CX47	RS11A_YEAST	40S ribosomal protein S11 A OS Saccharomyces cerevisiae strain ATCC 204508 S288c GN RPS11A PE 1	Regular	221795	0	17748.9	84	8	48	44.87	500107	358124	163698	22.1942	0.3939	Green
3	5324	P0C2H6	RL27A_YEAST	60S ribosomal protein L27 A OS Saccharomyces cerevisiae strain ATCC 204508 S288c GN RPL27A PE 1	Regular	221034	0	15531.3	104	11	21	63.24	477141	206093	113850	12.7723	0.1984	Green
3	5695	P0C0W1	RS22A_YEAST	40S ribosomal protein S22 A OS Saccharomyces cerevisiae strain ATCC 204508 S288c GN RPS22A PE 1	Regular	219334	0	14626.1	56	5	28	34.62	273837	229802	77719	14.2416	0.2083	Green
3	5369	P05739	RL6B_YEAST	60S ribosomal protein L6 B OS Saccharomyces cerevisiae strain ATCC 204508 S288c GN RPL6B PE 1 SV	Regular	217269	0	19986.5	53	7	42	38.07	318553	105851	110491	6.5599	0.1311	Green	5368
3	5719	B3RHV0	RS3A1_YEAS1	40S ribosomal protein S1 A OS Saccharomyces cerevisiae strain RM11 1a GN RPS1A PE 3 SV 1	Regular	214499	0	28743.4	123	13	68	45.88	768624	133261	289476	8.2587	0.2374	Green	5731 5724
3	1856	P36008	EF1G2_YEAST	Elongation factor 1 gamma 2 OS Saccharomyces cerevisiae strain ATCC 204508 S288c GN TEF4 PE 1 SV	Regular	212350	0	46520.2	94	13	98	33.01	304522	181160	89446	11.2271	0.5223	Green	1855
3	5687	P07280	RS19A_YEAST	40S ribosomal protein S19 A OS Saccharomyces cerevisiae strain ATCC 204508 S288c GN RPS19A PE 1	Regular	205903	0	15917.1	60	7	33	43.06	208900	158566	60175	9.8269	0.1564	Green
3	5290	P0CX53	RL12A_YEAST	60S ribosomal protein L12 A OS Saccharomyces cerevisiae strain ATCC 204508 S288c GN RPL12A PE 1	Regular	203780	0	17822.6	77	9	38	55.15	292041	203914	97835	12.6373	0.2252	Green
3	7156	P34760	TSA1_YEAST	Peroxiredoxin TSA1 OS Saccharomyces cerevisiae strain ATCC 204508 S288c GN TSA1 PE 1 SV 3	Regular	203106	0	21589.8	80	9	58	54.59	556988	461977	288881	28.6304	0.6181	Green
3	2858	P32589	HSP7F_YEAST	Heat shock protein homolog SSE1 OS Saccharomyces cerevisiae strain ATCC 204508 S288c GN SSE1 PE	Regular	201465	0	77366.6	97	15	162	23.67	425765	203383	110607	12.6044	0.9752	Green	2857 2855
3	4597	Q757Q0	PGK_ASHGO	Phosphoglycerate kinase OS Ashbya gossypii strain ATCC 10895 CBS 109 51 FGSC 9923 NRRL Y 1056	Regular	198897	0	44168.7	67	8	87	23.86	616936	6662.34	352253	0.4129	0.0182	Green	4598
3	1857	Q754C8	EF2_ASHGO	Elongation factor 2 OS Ashbya gossypii strain ATCC 10895 CBS 109 51 FGSC 9923 NRRL Y 1056 GN	Regular	197202	0	93546.6	88	10	222	11.76	530162	0	206898			Green	1858
3	5337	P38061	RL32_YEAST	60S ribosomal protein L32 OS Saccharomyces cerevisiae strain ATCC 204508 S288c GN RPL32 PE 1 SV	Regular	193020	0	14771.3	52	7	33	39.23	256068	203603	80084	12.618	0.1864	Green
3	5371	Q12213	RL7B_YEAST	60S ribosomal protein L7 B OS Saccharomyces cerevisiae strain ATCC 204508 S288c GN RPL7B PE 1 SV	Regular	190534	0	27696.3	75	10	48	37.7	412254	26111.4	104674	1.6182	0.0448	Green	5370
3	5294	P36105	RL14A_YEAST	60S ribosomal protein L14 A OS Saccharomyces cerevisiae strain ATCC 204508 S288c GN RPL14A PE 1	Regular	190325	0	15167.1	70	9	35	50	339160	273210	123125	16.9318	0.2568	Green
3	2109	P19097	FAS2_YEAST	Fatty acid synthase subunit alpha OS Saccharomyces cerevisiae strain ATCC 204508 S288c GN FAS2 P	Regular	188014	0	206947	181	37	464	28.4	351983	89522	95834	5.548	1.1481	Green
3	5707	P05759	RS27A_YEAST	Ubiquitin 40S ribosomal protein S31 OS Saccharomyces cerevisiae strain ATCC 204508 S288c GN RPS3	Regular	187217	0	17216.2	53	7	69	37.5	267051	212090	77808	13.144	0.2263	Green	5353
3	7387	P17255	VATA_YEAST	V type proton ATPase catalytic subunit A OS Saccharomyces cerevisiae strain ATCC 204508 S288c GN	Regular	184048	0	118637	147	29	306	31.28	244591	82084	68461	5.087	0.6035	Green	7386
3	58	Q75D00	ACT_ASHGO	Actin OS Ashbya gossypii strain ATCC 10895 CBS 109 51 FGSC 9923 NRRL Y 1056 GN ACT1 PE 2 SV	Regular	179744	0	41732.9	98	12	93	38.03	356359	175315	106212	10.8649	0.4534	Green
3	5326	P02406	RL28_YEAST	60S ribosomal protein L28 OS Saccharomyces cerevisiae strain ATCC 204508 S288c GN RPL28 PE 1 SV	Regular	179034	0	16721.6	53	5	29	32.89	187962	143185	61057	8.8737	0.1484	Green
3	5736	P0CX37	RS6A_YEAST	40S ribosomal protein S6 A OS Saccharomyces cerevisiae strain ATCC 204508 S288c GN RPS6A PE 1 SV	Regular	177191	0	26996.4	66	7	58	37.71	243754	133954	97452	8.3016	0.2241	Green	5738
3	5338	P05744	RL33A_YEAST	60S ribosomal protein L33 A OS Saccharomyces cerevisiae strain ATCC 204508 S288c GN RPL33A PE 1	Regular	174978	0	12154.1	59	7	21	50.47	226294	156981	82443	9.7287	0.1182	Green
3	5367	P26321	RL5_YEAST	60S ribosomal protein L5 OS Saccharomyces cerevisiae strain ATCC 204508 S288c GN RPL5 PE 1 SV 4	Regular	174099	0	33714.9	60	7	66	31.99	277640	220790	108769	13.6831	0.4613	Green
3	5333	P0C2H8	RL31A_YEAST	60S ribosomal protein L31 A OS Saccharomyces cerevisiae strain ATCC 204508 S288c GN RPL31A PE 1	Regular	171579	0	12953.1	67	8	26	57.52	278654	174794	85081	10.8326	0.1403	Green	5334
3	5309	P0CX23	RL20A_YEAST	60S ribosomal protein L20 A OS Saccharomyces cerevisiae strain ATCC 204508 S288c GN RPL20A PE 1	Regular	170049	0	20436.8	75	9	41	45.93	362750	242233	114153	15.012	0.3068	Green
3	3152	P16861	K6PF1_YEAST	6 phosphofructokinase subunit alpha OS Saccharomyces cerevisiae strain ATCC 204508 S288c GN PFK1	Regular	166882	0	107970	104	18	283	23.1	246469	140319	89080	8.6961	0.9389	Green
3	4332	P38219	OLA1_YEAST	Uncharacterized GTP binding protein OLA1 OS Saccharomyces cerevisiae strain ATCC 204508 S288c GN	Regular	166337	0	44174.2	60	9	147	28.43	131493	78078	34032	4.8388	0.2137	Green
3	5334	P0C2H9	RL31B_YEAST	60S ribosomal protein L31 B OS Saccharomyces cerevisiae strain ATCC 204508 S288c GN RPL31B PE 1	Regular	163290	0	12967.2	61	8	26	57.52	261986	36845.8	79386	2.2835	0.0296	Green	5333
3	2941	A6ZQJ1	IF4A_YEAS7	ATP dependent RNA helicase eIF4A OS Saccharomyces cerevisiae strain YJM789 GN TIF1 PE 3 SV 1	Regular	161523	0	44697.3	78	11	98	29.37	243069	150810	73583	9.3462	0.4178	Green	2940
3	1492	P31373	CYS3_YEAST	Cystathionine gamma lyase OS Saccharomyces cerevisiae strain ATCC 204508 S288c GN CYS3 PE 1 SV 2	Regular	160277	0	42542.1	67	8	61	31.73	256815	212157	83780	13.1481	0.5593	Green
3	5351	Q759R7	RL3_ASHGO	60S ribosomal protein L3 OS Ashbya gossypii strain ATCC 10895 CBS 109 51 FGSC 9923 NRRL Y 105	Regular	157758	0	43662.5	82	10	82	23.71	379398	0	99886			Green	5352
3	2837	P22943	HSP12_YEAST	12 kDa heat shock protein OS Saccharomyces cerevisiae strain ATCC 204508 S288c GN HSP12 PE 1 SV	Regular	155005	0	11692.7	52	4	29	38.53	202045	180552	81892	11.1895	0.1308	Green
3	2819	P31539	HS104_YEAST	Heat shock protein 104 OS Saccharomyces cerevisiae strain ATCC 204508 S288c GN HSP104 PE 1 SV 2	Regular	154924	0	102035	103	21	231	24.89	283091	139454	73597	8.6425	0.8818	Green
3	2886	P17709	HXKG_YEAST	Glucokinase 1 OS Saccharomyces cerevisiae strain ATCC 204508 S288c GN GLK1 PE 1 SV 1	Regular	154071	0	55377.6	102	17	130	42.8	272707	112250	73516	6.9565	0.3852	Green	1939
3	3820	P41940	MPG1_YEAST	Mannose 1 phosphate guanyltransferase OS Saccharomyces cerevisiae strain ATCC 204508 S288c GN PS	Regular	153436	0	39566	67	9	101	30.75	238607	174238	90285	10.7982	0.4272	Green	3818
3	304	P54115	ALDH6_YEAST	Magnesium activated aldehyde dehydrogenase cytosolic OS Saccharomyces cerevisiae strain ATCC 20450	Regular	147867	0	54414.3	115	16	137	48	272716	100522	91271	6.2297	0.339	Green
3	5321	P04456	RL25_YEAST	60S ribosomal protein L25 OS Saccharomyces cerevisiae strain ATCC 204508 S288c GN RPL25 PE 1 SV	Regular	145925	0	15757.6	47	5	26	42.96	220030	160261	71910	9.9319	0.1565	Green
3	1490	P14832	CYPH_YEAST	Peptidyl prolyl cis trans isomerase OS Saccharomyces cerevisiae strain ATCC 204508 S288c GN CPR1	Regular	144567	0	17390.7	57	5	44	37.04	177402	145067	74198	8.9903	0.1563	Green
3	6630	P39015	STM1_YEAST	Suppressor protein STM1 OS Saccharomyces cerevisiae strain ATCC 204508 S288c GN STM1 PE 1 SV 3	Regular	143654	0	29995	114	13	55	57.14	550370	263696	180462	16.3422	0.4902	Green
3	2347	P38011	GBLP_YEAST	Guanine nucleotide binding protein subunit beta like protein OS Saccharomyces cerevisiae strain ATC	Regular	143562	0	34805.4	89	10	67	44.2	413784	321189	191100	19.9052	0.6928	Green
3	6744	P46655	SYEC_YEAST	Glutamate tRNA ligase cytoplasmic OS Saccharomyces cerevisiae strain ATCC 204508 S288c GN GUS1	Regular	142828	0	80842.9	72	11	211	22.46	191342	118437	57207	7.34	0.5934	Green
3	2852	P0CS90	HSP77_YEAST	Heat shock protein SSC1 mitochondrial OS Saccharomyces cerevisiae strain ATCC 204508 S288c GN S	Regular	139601	0	70627.9	82	17	131	28.13	194717	77774.2	41414	4.8199	0.3404	Green	2856
3	5299	P26785	RL16B_YEAST	60S ribosomal protein L16 B OS Saccharomyces cerevisiae strain ATCC 204508 S288c GN RPL16B PE 1	Regular	137012	0	22249.1	66	9	47	41.92	250431	115298	68385	7.1454	0.159	Green	5298
3	5353	P0CH08	RL401_YEAST	Ubiquitin 60S ribosomal protein L40 OS Saccharomyces cerevisiae strain ATCC 204508 S288c GN RPL4	Regular	134603	0	14554	31	4	43	24.22	180251	0	55826			Green	5707
3	2239	P08524	FPPS_YEAST	Farnesyl pyrophosphate synthase OS Saccharomyces cerevisiae strain ATCC 204508 S288c GN ERG20 PE	Regular	133891	0	40483.5	38	7	124	29.55	115692	106916	31797	6.626	0.2682	Green
3	5676	P06367	RS14A_YEAST	40S ribosomal protein S14 A OS Saccharomyces cerevisiae strain ATCC 204508 S288c GN RPS14A PE 1	Regular	128612	0	14536.6	58	6	34	34.31	248209	186896	75988	11.5826	0.1684	Green
3	6863	P35691	TCTP_YEAST	Translationally controlled tumor protein homolog OS Saccharomyces cerevisiae strain ATCC 204508 S	Regular	128290	0	18741.2	52	7	38	35.33	187876	168466	46304	10.4404	0.1957	Green
3	5740	P48164	RS7B_YEAST	40S ribosomal protein S7 B OS Saccharomyces cerevisiae strain ATCC 204508 S288c GN RPS7B PE 1 SV	Regular	128168	0	21634.3	56	8	47	48.42	176716	83128	47563	5.1517	0.1115	Green	5739
3	5375	P05738	RL9A_YEAST	60S ribosomal protein L9 A OS Saccharomyces cerevisiae strain ATCC 204508 S288c GN RPL9A PE 1 SV	Regular	128077	0	21569	61	7	55	33.51	314997	201338	65804	12.4776	0.2691	Green
3	5296	P05748	RL15A_YEAST	60S ribosomal protein L15 A OS Saccharomyces cerevisiae strain ATCC 204508 S288c GN RPL15A PE 1	Regular	127878	0	24422.2	32	4	41	17.65	188658	163567	52539	10.1368	0.2476	Green
3	7518	Q12363	WTM1_YEAST	Transcriptional modulator WTM1 OS Saccharomyces cerevisiae strain ATCC 204508 S288c GN WTM1 PE 1	Regular	123550	0	48382.8	69	9	73	24.71	158047	99424	39645	6.1617	0.2981	Green
3	5317	P04449	RL24A_YEAST	60S ribosomal protein L24 A OS Saccharomyces cerevisiae strain ATCC 204508 S288c GN RPL24A PE 1	Regular	120935	0	17613.6	24	2	31	14.84	185465	276615	70825	17.1428	0.3019	Green
3	5741	P0CX39	RS8A_YEAST	40S ribosomal protein S8 A OS Saccharomyces cerevisiae strain ATCC 204508 S288c GN RPS8A PE 1 SV	Regular	118967	0	22489.7	66	6	52	41.5	372837	305631	159378	18.941	0.426	Green
3	6816	P15019	TAL1_YEAST	Transaldolase OS Saccharomyces cerevisiae strain ATCC 204508 S288c GN TAL1 PE 1 SV 4	Regular	118340	0	37036.4	49	8	97	26.57	145751	96782	45904	5.9979	0.2221	Green
3	5323	P53221	RL26B_YEAST	60S ribosomal protein L26 B OS Saccharomyces cerevisiae strain ATCC 204508 S288c GN RPL26B PE 1	Regular	117747	0	14234.7	61	10	29	48.82	228438	121164	76722	7.509	0.1069	Green	5322
3	3042	P00817	IPYR_YEAST	Inorganic pyrophosphatase OS Saccharomyces cerevisiae strain ATCC 204508 S288c GN IPP1 PE 1 SV 4	Regular	114458	0	32299.6	73	10	64	43.21	190679	118034	56702	7.315	0.2363	Green	3040
3	7007	P23254	TKT1_YEAST	Transketolase 1 OS Saccharomyces cerevisiae strain ATCC 204508 S288c GN TKL1 PE 1 SV 4	Regular	114349	0	73805.7	104	18	105	36.18	306268	156829	119237	9.7192	0.7173	Green	7009
3	3157	B3LG61	KAD1_YEAS1	Adenylate kinase 1 OS Saccharomyces cerevisiae strain RM11 1a GN ADK1 PE 3 SV 1	Regular	114174	0	24254.8	61	10	63	55.41	134914	82589	28760	5.1183	0.1241	Green	3156
3	2564	P16474	GRP78_YEAST	78 kDa glucose regulated protein homolog OS Saccharomyces cerevisiae strain ATCC 204508 S288c GN	Regular	112406	0	74468.1	29	5	127	6.89	81774	4097.22	30984	0.2539	0.0189	Green	2563 2845 2846
3	5675	P05756	RS13_YEAST	40S ribosomal protein S13 OS Saccharomyces cerevisiae strain ATCC 204508 S288c GN RPS13 PE 1 SV	Regular	111682	0	17028.9	47	6	26	39.07	151492	97634	54154	6.0507	0.103	Green
3	1861	Q75EV6	EF3_ASHGO	Elongation factor 3 OS Ashbya gossypii strain ATCC 10895 CBS 109 51 FGSC 9923 NRRL Y 1056 GN	Regular	109056	0	115982	43	6	296	6.99	192143	13890.9	67255	0.8609	0.0998	Green	1859 1862
3	5680	P0CX51	RS16A_YEAST	40S ribosomal protein S16 A OS Saccharomyces cerevisiae strain ATCC 204508 S288c GN RPS16A PE 1	Regular	108883	0	15847.5	52	5	31	30.77	197103	164860	68534	10.217	0.1619	Green
3	7388	P16140	VATB_YEAST	V type proton ATPase subunit B OS Saccharomyces cerevisiae strain ATCC 204508 S288c GN VMA2 PE 1	Regular	105179	0	57749.4	80	14	106	35.2	140688	60208	40522	3.7313	0.2155	Green
3	5708	P38711	RS27B_YEAST	40S ribosomal protein S27 B OS Saccharomyces cerevisiae strain ATCC 204508 S288c GN RPS27B PE 1	Regular	103242	0	8865.38	44	4	30	46.34	409851	353404	169131	21.9017	0.1942	Green
3	5322	P05743	RL26A_YEAST	60S ribosomal protein L26 A OS Saccharomyces cerevisiae strain ATCC 204508 S288c GN RPL26A PE 1	Regular	102953	0	14233.7	49	8	29	40.16	187151	0	61649			Green	5323
3	5705	P39938	RS26A_YEAST	40S ribosomal protein S26 A OS Saccharomyces cerevisiae strain ATCC 204508 S288c GN RPS26A PE 1	Regular	99828.5	0	13504.8	23	2	40	20.17	124474	186711	47705	11.5711	0.1563	Green
3	6971	P16120	THRC_YEAST	Threonine synthase OS Saccharomyces cerevisiae strain ATCC 204508 S288c GN THR4 PE 1 SV 1	Regular	97357.7	0	57474.3	48	10	110	22.96	157004	121134	31855	7.5071	0.4315	Green
3	703	P07251	ATPA_YEAST	ATP synthase subunit alpha mitochondrial OS Saccharomyces cerevisiae strain ATCC 204508 S288c G	Regular	96997.7	0	58608.1	55	11	119	23.67	190601	44409	53357	2.7522	0.1613	Green
3	5306	P0CX43	RL1A_YEAST	60S ribosomal protein L1 A OS Saccharomyces cerevisiae strain ATCC 204508 S288c GN RPL1A PE 1 SV	Regular	95919.7	0	24485.8	54	6	80	22.58	225608	174553	58091	10.8177	0.2649	Green	5284
3	1056	P25694	CDC48_YEAST	Cell division control protein 48 OS Saccharomyces cerevisiae strain ATCC 204508 S288c GN CDC48 P	Regular	95901.6	0	91996.2	65	12	190	22.28	127444	87974	41875	5.4521	0.5016	Green
3	5685	P0CX55	RS18A_YEAST	40S ribosomal protein S18 A OS Saccharomyces cerevisiae strain ATCC 204508 S288c GN RPS18A PE 1	Regular	95248.7	0	17037.6	47	7	42	36.99	204486	175598	57748	10.8824	0.1854	Green
3	75	P47143	ADK_YEAST	Adenosine kinase OS Saccharomyces cerevisiae strain ATCC 204508 S288c GN ADO1 PE 1 SV 1	Regular	94564.8	0	36372.4	32	4	71	18.53	81120	77206	26853	4.7847	0.174	Green
3	2855	P32590	HSP79_YEAST	Heat shock protein homolog SSE2 OS Saccharomyces cerevisiae strain ATCC 204508 S288c GN SSE2 PE	Regular	92538.6	0	77620.9	49	9	176	17.89	134231	6061.2	36803	0.3756	0.0292	Green	2857 2858
3	3694	P05694	METE_YEAST	5 methyltetrahydropteroyltriglutamate homocysteine methyltransferase OS Saccharomyces cerevisiae s	Regular	92394	0	85860.1	72	16	161	30.77	152422	104616	57044	6.4834	0.5567	Green
3	5380	P05319	RLA2_YEAST	60S acidic ribosomal protein P2 alpha OS Saccharomyces cerevisiae strain ATCC 204508 S288c GN RP	Regular	89326.1	0	10745.8	22	2	14	21.7	62254	93381	15530	5.7872	0.0622	Green
3	4602	P37012	PGM2_YEAST	Phosphoglucomutase 2 OS Saccharomyces cerevisiae strain ATCC 204508 S288c GN PGM2 PE 1 SV 1	Regular	87938.8	0	63088.6	22	5	152	9.14	117389	116210	16423	7.2019	0.4544	Green	4601
3	545	P49090	ASNS2_YEAST	Asparagine synthetase glutamine hydrolyzing 2 OS Saccharomyces cerevisiae strain ATCC 204508 S2	Regular	87372.7	0	64593.4	73	12	164	31.99	126775	70898	46631	4.3938	0.2838	Green	544
3	9397	P02769	ALBU_BOVIN	Serum albumin OS Bos taurus GN ALB PE 1 SV 4	Regular	86890	0	69293.7	47	9	351	18.29	159599	135385	44717	8.3903	0.5814	Green
3	6783	P07806	SYV_YEAST	Valine tRNA ligase mitochondrial OS Saccharomyces cerevisiae strain ATCC 204508 S288c GN VAS1	Regular	85546.8	0	125770	93	19	343	22.28	161799	81692	45114	5.0627	0.6367	Green
3	3153	P16862	K6PF2_YEAST	6 phosphofructokinase subunit beta OS Saccharomyces cerevisiae strain ATCC 204508 S288c GN PFK2	Regular	85341.9	0	104618	71	12	235	16.37	155697	59997	37393	3.7182	0.389	Green
3	2300	Q758L0	G6PI_ASHGO	Glucose 6 phosphate isomerase OS Ashbya gossypii strain ATCC 10895 CBS 109 51 FGSC 9923 NRRL	Regular	84543.8	0	61257.1	34	7	88	16.04	118909	1233.4	37385	0.0764	0.0047	Green	2301
3	2960	P06168	ILV5_YEAST	Ketol acid reductoisomerase mitochondrial OS Saccharomyces cerevisiae strain ATCC 204508 S288c	Regular	84388.4	0	44368.5	61	9	121	33.67	170425	119581	52505	7.4109	0.3288	Green
3	2838	P15992	HSP26_YEAST	Heat shock protein 26 OS Saccharomyces cerevisiae strain ATCC 204508 S288c GN HSP26 PE 1 SV 3	Regular	83763.9	0	23879.6	48	7	43	50.47	216382	160286	84611	9.9335	0.2372	Green
3	6742	P04802	SYDC_YEAST	Aspartate tRNA ligase cytoplasmic OS Saccharomyces cerevisiae strain ATCC 204508 S288c GN DPS1	Regular	83145.5	0	63515.6	71	14	141	32.5	209049	111236	46354	6.8937	0.4379	Green
3	7386	Q9UVJ8	VATA_ASHGO	V type proton ATPase catalytic subunit A OS Ashbya gossypii strain ATCC 10895 CBS 109 51 FGSC 9	Regular	83095.7	0	67824	50	9	163	20.58	66792	2444.52	21523	0.1515	0.0103	Green	7387
3	9378	Q08245	ZEO1_YEAST	Protein ZEO1 OS Saccharomyces cerevisiae strain ATCC 204508 S288c GN ZEO1 PE 1 SV 3	Regular	82926.8	0	12589	31	3	30	39.82	248617	346290	128773	21.4608	0.2702	Green
3	3461	P38999	LYS9_YEAST	Saccharopine dehydrogenase NADP L glutamate forming OS Saccharomyces cerevisiae strain ATCC 2	Regular	82524.5	0	48917.9	66	10	119	33.63	168767	86255	46660	5.3455	0.2615	Green
3	5702	Q3E792	RS25A_YEAST	40S ribosomal protein S25 A OS Saccharomyces cerevisiae strain ATCC 204508 S288c GN RPS25A PE 1	Regular	82080.5	0	12039.2	35	5	24	30.56	185898	124914	40937	7.7414	0.0932	Green
3	5298	P26784	RL16A_YEAST	60S ribosomal protein L16 A OS Saccharomyces cerevisiae strain ATCC 204508 S288c GN RPL16A PE 1	Regular	82061.4	0	22201.1	46	8	46	32.16	208979	94281	49153	5.8429	0.1297	Green	5299
3	2781	P48570	HOSC_YEAST	Homocitrate synthase cytosolic isozyme OS Saccharomyces cerevisiae strain ATCC 204508 S288c GN	Regular	80558.4	0	47099	51	11	127	31.31	71371	49473	12344	3.066	0.1444	Green
3	4992	P07259	PYR1_YEAST	Protein URA2 OS Saccharomyces cerevisiae strain ATCC 204508 S288c GN URA2 PE 1 SV 5	Regular	79084.2	0	245041	87	25	552	13.64	98156	20654	23270	1.28	0.3137	Green	969 968 4991
3	1003	P32582	CBS_YEAST	Cystathionine beta synthase OS Saccharomyces cerevisiae strain ATCC 204508 S288c GN CYS4 PE 1 SV	Regular	77911.9	0	56022	74	14	107	35.5	123831	85161	35984	5.2777	0.2957	Green
3	35	P31787	ACBP_YEAST	Acyl CoA binding protein OS Saccharomyces cerevisiae strain ATCC 204508 S288c GN ACB1 PE 1 SV 3	Regular	76677.5	0	10061.4	37	2	22	47.13	102543	151869	38993	9.4119	0.0947	Green
3	8899	Q3E841	YN034_YEAST	Uncharacterized protein YNR034W A OS Saccharomyces cerevisiae strain ATCC 204508 S288c GN YNR034	Regular	76621.6	0	10781.4	37	7	21	77.55	161840	83468	71386	5.1728	0.0558	Green
3	4407	P04147	PABP_YEAST	Polyadenylate binding protein cytoplasmic and nuclear OS Saccharomyces cerevisiae strain ATCC 2045	Regular	76607.2	0	64344.3	76	15	115	28.08	140308	56378	36855	3.4939	0.2248	Green	4405
3	2563	Q75C78	GRP78_ASHGO	78 kDa glucose regulated protein homolog OS Ashbya gossypii strain ATCC 10895 CBS 109 51 FGSC 9	Regular	76556.2	0	73898.6	16	2	139	1.63	27367	0	8739			Green	2845 2846 2564
3	5738	Q74ZK3	RS6_ASHGO	40S ribosomal protein S6 OS Ashbya gossypii strain ATCC 10895 CBS 109 51 FGSC 9923 NRRL Y 105	Regular	74770.4	0	26866.2	21	3	58	16.53	70298	16109.1	13158	0.9983	0.0268	Green	5736
3	2885	P04807	HXKB_YEAST	Hexokinase 2 OS Saccharomyces cerevisiae strain ATCC 204508 S288c GN HXK2 PE 1 SV 4	Regular	74263.1	0	53942.6	53	12	113	42.18	182593	58089	77976	3.6	0.1942	Green	2884
3	6762	P26637	SYLC_YEAST	Leucine tRNA ligase cytoplasmic OS Saccharomyces cerevisiae strain ATCC 204508 S288c GN CDC60	Regular	71349.9	0	124142	52	12	312	16.15	89790	52040	20415	3.2251	0.4004	Green
3	2974	P50095	IMDH3_YEAST	Inosine 5 monophosphate dehydrogenase 3 OS Saccharomyces cerevisiae strain ATCC 204508 S288c GN	Regular	71139.1	0	56585	53	7	113	19.69	131029	54088.7	32551	3.3521	0.1897	Green	2973 2975 2972
3	483	P53090	ARO8_YEAST	Aromatic aminoadipate aminotransferase 1 OS Saccharomyces cerevisiae strain ATCC 204508 S288c GN	Regular	70620.1	0	56178	40	8	123	24	58024	40607	14384	2.5166	0.1414	Green
3	5346	P49166	RL37A_YEAST	60S ribosomal protein L37 A OS Saccharomyces cerevisiae strain ATCC 204508 S288c GN RPL37A PE 1	Regular	69198.3	0	9850.31	15	2	44	12.5	128410	258048	44609	15.9922	0.1575	Green	5347
3	1862	P25997	EF3_CANAL	Elongation factor 3 OS Candida albicans strain SC5314 ATCC MYA 2876 GN CEF3 PE 1 SV 2	Regular	68849.8	0	116983	25	5	283	4.19	88448	7998.84	32396	0.4957	0.058	Green	1859 1861
3	5344	P05745	RL36A_YEAST	60S ribosomal protein L36 A OS Saccharomyces cerevisiae strain ATCC 204508 S288c GN RPL36A PE 1	Regular	68150.6	0	11124.2	44	7	22	46	217839	141776	83430	8.7864	0.0977	Green
3	57	P52910	ACS2_YEAST	Acetyl coenzyme A synthetase 2 OS Saccharomyces cerevisiae strain ATCC 204508 S288c GN ACS2 PE 1	Regular	67793.6	0	75491.8	74	10	119	21.67	177858	89778	56108	5.5639	0.42	Green	56 54
3	5287	P0C0W9	RL11A_YEAST	60S ribosomal protein L11 A OS Saccharomyces cerevisiae strain ATCC 204508 S288c GN RPL11A PE 1	Regular	66925.2	0	19719.7	49	6	37	30.46	177465	115114	61494	7.134	0.1407	Green
3	5674	P48589	RS12_YEAST	40S ribosomal protein S12 OS Saccharomyces cerevisiae strain ATCC 204508 S288c GN RPS12 PE 1 SV	Regular	66817.3	0	15471.7	39	5	24	37.06	219396	175961	75278	10.9049	0.1687	Green
3	7406	P04840	VDAC1_YEAST	Mitochondrial outer membrane protein porin 1 OS Saccharomyces cerevisiae strain ATCC 204508 S288c	Regular	66698.5	0	30428.5	25	6	56	31.45	43039	38517	12333	2.387	0.0726	Green
3	2975	P50094	IMDH4_YEAST	Inosine 5 monophosphate dehydrogenase 4 OS Saccharomyces cerevisiae strain ATCC 204508 S288c GN	Regular	66632.1	0	56394.1	43	7	130	24.43	107866	60556.8	27491	3.7529	0.2116	Green	2973 2974 2972
3	2948	P23301	IF5A1_YEAST	Eukaryotic translation initiation factor 5A 1 OS Saccharomyces cerevisiae strain ATCC 204508 S288	Regular	65647.4	0	17114.3	32	4	45	21.66	139197	133523	47139	8.2749	0.1416	Green
3	5302	P0CX49	RL18A_YEAST	60S ribosomal protein L18 A OS Saccharomyces cerevisiae strain ATCC 204508 S288c GN RPL18A PE 1	Regular	65053.4	0	20563.2	40	4	44	20.43	282414	237367	112340	14.7105	0.3025	Green
3	5710	Q3E7X9	RS28A_YEAST	40S ribosomal protein S28 A OS Saccharomyces cerevisiae strain ATCC 204508 S288c GN RPS28A PE 1	Regular	64458.5	0	7591.84	20	2	18	23.88	116680	156524	36533	9.7003	0.0736	Green
3	1163	P00890	CISY1_YEAST	Citrate synthase mitochondrial OS Saccharomyces cerevisiae strain ATCC 204508 S288c GN CIT1 PE	Regular	63111	0	53360.1	44	10	92	24.43	103310	80355	30381	4.9799	0.2657	Green
3	5342	P0CX84	RL35A_YEAST	60S ribosomal protein L35 A OS Saccharomyces cerevisiae strain ATCC 204508 S288c GN RPL35A PE 1	Regular	63014.5	0	13909.6	45	5	39	36.67	195277	147768	58991	9.1577	0.1274	Green
3	3818	Q752H4	MPG1_ASHGO	Mannose 1 phosphate guanyltransferase OS Ashbya gossypii strain ATCC 10895 CBS 109 51 FGSC 9923	Regular	62973.5	0	39470.8	32	4	110	11.08	69437	0	25454			Green	3820
3	3695	P10659	METK1_YEAST	S adenosylmethionine synthase 1 OS Saccharomyces cerevisiae strain ATCC 204508 S288c GN SAM1 PE	Regular	62905.2	0	41818.4	54	8	103	28.53	140951	57749.1	39068	3.5789	0.1497	Green	3696
3	2973	P38697	IMDH2_YEAST	Inosine 5 monophosphate dehydrogenase 2 OS Saccharomyces cerevisiae strain ATCC 204508 S288c GN	Regular	62589.1	0	56530.1	39	6	119	14.72	113315	20494.5	25304	1.2701	0.0718	Green	2974 2975 2972
3	5731	P40910	RS3A_CANAL	40S ribosomal protein S1 OS Candida albicans strain SC5314 ATCC MYA 2876 GN RPS1 PE 3 SV 3	Regular	61193.8	0	28986.8	28	4	84	14.45	145300	18409.3	47928	1.1409	0.0331	Green	5719 5724
3	5928	P06105	SC160_YEAST	Protein SCP160 OS Saccharomyces cerevisiae strain ATCC 204508 S288c GN SCP160 PE 1 SV 3	Regular	60842.8	0	134810	30	10	274	10.64	66817	53052	14854	3.2878	0.4432	Green
3	5379	P05318	RLA1_YEAST	60S acidic ribosomal protein P1 alpha OS Saccharomyces cerevisiae strain ATCC 204508 S288c GN RP	Regular	60426.3	0	10908	17	2	17	28.3	142349	213524	58288	13.2328	0.1443	Green
3	2746	P54839	HMCS_YEAST	Hydroxymethylglutaryl CoA synthase OS Saccharomyces cerevisiae strain ATCC 204508 S288c GN ERG13	Regular	60189.8	0	55013.6	44	8	147	24.24	98217	71548	28091	4.4341	0.2439	Green
3	5690	P0C0V8	RS21A_YEAST	40S ribosomal protein S21 A OS Saccharomyces cerevisiae strain ATCC 204508 S288c GN RPS21A PE 1	Regular	60142.1	0	9745.85	27	4	22	43.68	112312	105622	26357	6.5458	0.0638	Green
3	6596	P38788	SSZ1_YEAST	Ribosome associated complex subunit SSZ1 OS Saccharomyces cerevisiae strain ATCC 204508 S288c GN	Regular	59845.8	0	58237.8	45	10	101	22.49	99014	84695	29113	5.2488	0.3057	Green
3	7288	P32861	UGPA1_YEAST	UTP glucose 1 phosphate uridylyltransferase OS Saccharomyces cerevisiae strain ATCC 204508 S288c	Regular	59729.5	0	55988	57	12	116	23.65	99081	51233	22121	3.1751	0.1778	Green
3	2857	Q74ZJ0	HSP7F_ASHGO	Heat shock protein homolog SSE1 OS Ashbya gossypii strain ATCC 10895 CBS 109 51 FGSC 9923 NRR	Regular	59235.8	0	77381.5	33	6	162	7.17	122838	11531.3	30332	0.7146	0.0553	Green	2858 2855
3	5679	Q01855	RS15_YEAST	40S ribosomal protein S15 OS Saccharomyces cerevisiae strain ATCC 204508 S288c GN RPS15 PE 1 SV	Regular	59199.6	0	16001.9	34	5	25	38.03	219508	215292	78690	13.3424	0.2135	Green
3	5381	P10622	RLA3_YEAST	60S acidic ribosomal protein P1 beta OS Saccharomyces cerevisiae strain ATCC 204508 S288c GN RPP	Regular	57826.5	0	10667.6	21	2	16	15.09	89432	216237	39618	13.401	0.143	Green
3	7150	P22217	TRX1_YEAST	Thioredoxin 1 OS Saccharomyces cerevisiae strain ATCC 204508 S288c GN TRX1 PE 1 SV 3	Regular	57124.5	0	11235	33	8	32	66.02	83148	36212.7	22542	2.2442	0.0252	Green	7151
3	2856	P39987	HSP7E_YEAST	Heat shock protein SSC3 mitochondrial OS Saccharomyces cerevisiae strain ATCC 204508 S288c GN E	Regular	56575	0	70084.5	41	11	129	17.86	90963	26942.5	18784	1.6697	0.117	Green	2852
3	970	P07267	CARP_YEAST	Saccharopepsin OS Saccharomyces cerevisiae strain ATCC 204508 S288c GN PEP4 PE 1 SV 1	Regular	56426.8	0	44499.1	25	3	79	12.35	96300	141830	18744	8.7897	0.3911	Green
3	2546	P41277	GPP1_YEAST	DL glycerol 3 phosphatase 1 OS Saccharomyces cerevisiae strain ATCC 204508 S288c GN RHR2 PE 1	Regular	56208.2	0	27947	49	10	66	41.6	94947	70396.3	32120	4.3627	0.1219	Green	2547
3	704	P00830	ATPB_YEAST	ATP synthase subunit beta mitochondrial OS Saccharomyces cerevisiae strain ATCC 204508 S288c GN	Regular	55224	0	54793.9	34	8	93	19.77	47253	29674	12895	1.839	0.1008	Green
3	3579	P17505	MDHM_YEAST	Malate dehydrogenase mitochondrial OS Saccharomyces cerevisiae strain ATCC 204508 S288c GN MDH1	Regular	54860.9	0	35650	55	8	60	45.21	92084	57673	28797	3.5742	0.1274	Green
3	4094	P36010	NDK_YEAST	Nucleoside diphosphate kinase OS Saccharomyces cerevisiae strain ATCC 204508 S288c GN YNK1 PE 1	Regular	53433.7	0	17166.7	38	5	42	36.6	88073	75913	29692	4.7046	0.0808	Green
3	1854	P32471	EF1B_YEAST	Elongation factor 1 beta OS Saccharomyces cerevisiae strain ATCC 204508 S288c GN EFB1 PE 1 SV 4	Regular	52982.9	0	22627.1	31	3	38	20.87	85084	85084	27197	5.273	0.1193	Green
3	2547	P40106	GPP2_YEAST	DL glycerol 3 phosphatase 2 OS Saccharomyces cerevisiae strain ATCC 204508 S288c GN HOR2 PE 1	Regular	52668.2	0	27813.8	34	8	67	16.8	56156	8130.92	15417	0.5039	0.014	Green	2546
3	3696	P19358	METK2_YEAST	S adenosylmethionine synthase 2 OS Saccharomyces cerevisiae strain ATCC 204508 S288c GN SAM2 PE	Regular	52336.4	0	42256	52	8	105	37.24	145091	64468.9	41019	3.9954	0.1688	Green	3695
3	7071	Q750Y8	TPIS_ASHGO	Triosephosphate isomerase OS Ashbya gossypii strain ATCC 10895 CBS 109 51 FGSC 9923 NRRL Y 10	Regular	51334.3	0	26782.2	32	7	69	25.81	63671	0	17813			Green	7073
3	1176	P22137	CLH_YEAST	Clathrin heavy chain OS Saccharomyces cerevisiae strain ATCC 204508 S288c GN CHC1 PE 1 SV 1	Regular	51083.8	0	187235	62	15	401	13.67	86130	44504	24680	2.7581	0.5164	Green
3	3454	P38998	LYS1_YEAST	Saccharopine dehydrogenase NAD L lysine forming OS Saccharomyces cerevisiae strain ATCC 20450	Regular	50060.4	0	41464.9	39	7	113	24.93	79766	65642	27923	4.0681	0.1687	Green	3453
3	487	P32449	AROG_YEAST	Phospho 2 dehydro 3 deoxyheptonate aldolase tyrosine inhibited OS Saccharomyces cerevisiae strain	Regular	49593.4	0	39749.2	15	2	96	6.22	76351	63603	13595	3.9417	0.1567	Green
3	1112	P38910	CH10_YEAST	10 kDa heat shock protein mitochondrial OS Saccharomyces cerevisiae strain ATCC 204508 S288c GN	Regular	49536.4	0	11372.3	25	5	19	40.57	58783	49107	19037	3.0433	0.0346	Green
3	5689	P38701	RS20_YEAST	40S ribosomal protein S20 OS Saccharomyces cerevisiae strain ATCC 204508 S288c GN RPS20 PE 1 SV	Regular	49195.4	0	13907.1	21	3	28	19.83	96996	93917	26860	5.8204	0.0809	Green
3	8305	P38708	YHI0_YEAST	Putative proline tRNA ligase YHR020W OS Saccharomyces cerevisiae strain ATCC 204508 S288c GN YH	Regular	49107.1	0	77386.4	50	12	184	22.38	72684	33494	22323	2.0757	0.1606	Green
3	6755	P38088	SYG_YEAST	Glycine tRNA ligase 1 mitochondrial OS Saccharomyces cerevisiae strain ATCC 204508 S288c GN GR	Regular	48142.2	0	78184.4	47	13	197	23.77	110136	57776	24787	3.5806	0.2799	Green
3	5315	P0CX41	RL23A_YEAST	60S ribosomal protein L23 A OS Saccharomyces cerevisiae strain ATCC 204508 S288c GN RPL23A PE 1	Regular	47269.2	0	14473	18	5	47	33.58	63973	62167	33147	3.8527	0.0558	Green
3	5713	P41057	RS29A_YEAST	40S ribosomal protein S29 A OS Saccharomyces cerevisiae strain ATCC 204508 S288c GN RPS29A PE 1	Regular	46481.6	0	6660.7	26	4	30	51.79	103683	65313	22240	4.0477	0.027	Green	5714
3	5332	P14120	RL30_YEAST	60S ribosomal protein L30 OS Saccharomyces cerevisiae strain ATCC 204508 S288c GN RPL30 PE 1 SV	Regular	45952.1	0	11415.4	41	5	19	49.52	165314	140792	41523	8.7254	0.0996	Green	5331
3	6781	P04801	SYTC_YEAST	Threonine tRNA ligase cytoplasmic OS Saccharomyces cerevisiae strain ATCC 204508 S288c GN THS1	Regular	45633.3	0	84520.7	45	10	248	15.4	102831	35582	28900	2.2051	0.1864	Green
3	7151	P22803	TRX2_YEAST	Thioredoxin 2 OS Saccharomyces cerevisiae strain ATCC 204508 S288c GN TRX2 PE 1 SV 3	Regular	45352	0	11203.9	19	3	30	22.12	71302	71102	17769	4.4064	0.0494	Green	7150
3	2940	Q75BL8	IF4A_ASHGO	ATP dependent RNA helicase eIF4A OS Ashbya gossypii strain ATCC 10895 CBS 109 51 FGSC 9923 NR	Regular	44863.6	0	44603.3	32	6	104	23.23	83064	2890.15	25340	0.1791	0.008	Green	2941
3	6770	P38707	SYNC_YEAST	Asparagine tRNA ligase cytoplasmic OS Saccharomyces cerevisiae strain ATCC 204508 S288c GN DED	Regular	44486.9	0.47	62207	33	5	160	11.01	38379	30199	11924	1.8715	0.1164	Green
3	5340	P87262	RL34A_YEAST	60S ribosomal protein L34 A OS Saccharomyces cerevisiae strain ATCC 204508 S288c GN RPL34A PE 1	Regular	43733.9	0.93	13639.1	18	3	48	27.27	69529	100222	17100	6.2111	0.0847	Green
3	1221	Q03048	COFI_YEAST	Cofilin OS Saccharomyces cerevisiae strain ATCC 204508 S288c GN COF1 PE 1 SV 1	Regular	42717.9	1.38	15900.8	27	4	40	28.67	64992	63484	19002	3.9343	0.0626	Green	1220
3	5284	Q755D9	RL10A_ASHGO	60S ribosomal protein L10a OS Ashbya gossypii strain ATCC 10895 CBS 109 51 FGSC 9923 NRRL Y 1	Regular	42283.5	1.38	24466.8	20	4	77	14.29	107586	6173.14	27630	0.3826	0.0094	Green	5306
3	3040	Q757J8	IPYR_ASHGO	Inorganic pyrophosphatase OS Ashbya gossypii strain ATCC 10895 CBS 109 51 FGSC 9923 NRRL Y 10	Regular	41768.8	1.37	32277.7	21	5	67	22.3	47721	1534.68	8446	0.0951	0.0031	Green	3042
3	2175	P20081	FKBP_YEAST	FK506 binding protein 1 OS Saccharomyces cerevisiae strain ATCC 204508 S288c GN FPR1 PE 1 SV 2	Regular	41317.9	1.36	12157.9	31	5	27	46.49	96108	80851	31871	5.0106	0.0609	Green	2173
3	984	P33322	CBF5_YEAST	H ACA ribonucleoprotein complex subunit 4 OS Saccharomyces cerevisiae strain ATCC 204508 S288c G	Regular	41110.9	1.36	54705	38	7	165	16.36	34651	28574	6603	1.7708	0.0969	Green
3	6963	P41338	THIL_YEAST	Acetyl CoA acetyltransferase OS Saccharomyces cerevisiae strain ATCC 204508 S288c GN ERG10 PE 1	Regular	39748.8	1.35	41728.8	40	9	109	27.39	86353	51582	24937	3.1967	0.1334	Green
3	4026	A6ZT99	NACA_YEAS7	Nascent polypeptide associated complex subunit alpha OS Saccharomyces cerevisiae strain YJM789 GN	Regular	39611	1.35	18709	22	3	27	20.11	46525	46525	11340	2.8833	0.0539	Green
3	4505	P17967	PDI_YEAST	Protein disulfide isomerase OS Saccharomyces cerevisiae strain ATCC 204508 S288c GN PDI1 PE 1 SV	Regular	39366	1.34	58227.3	32	7	122	15.33	40190	29179	9913	1.8083	0.1053	Green
3	2579	Q74ZA9	GSP1_ASHGO	GTP binding nuclear protein GSP1 Ran OS Ashbya gossypii strain ATCC 10895 CBS 109 51 FGSC 9923	Regular	39160.2	1.33	24368	39	7	66	32.24	76798	57822	18090	3.5834	0.0873	Green
3	6778	P07284	SYSC_YEAST	Serine tRNA ligase cytoplasmic OS Saccharomyces cerevisiae strain ATCC 204508 S288c GN SES1 PE	Regular	38589.5	1.33	53309.7	39	7	165	21.86	118084	88169	40877	5.4641	0.2913	Green
3	7213	P22515	UBA1_YEAST	Ubiquitin activating enzyme E1 1 OS Saccharomyces cerevisiae strain ATCC 204508 S288c GN UBA1 PE	Regular	38322.9	1.32	114266	28	10	239	10.94	34295	19428	8220	1.204	0.1376	Green	13919 16687 12433 17028 16199 16740 7212 17841
3	2474	P37291	GLYC_YEAST	Serine hydroxymethyltransferase cytosolic OS Saccharomyces cerevisiae strain ATCC 204508 S288c	Regular	38290.7	1.32	52218.6	40	11	122	26.23	72548	50138	15751	3.1072	0.1623	Green	2473
3	4694	P07283	PMM_YEAST	Phosphomannomutase OS Saccharomyces cerevisiae strain ATCC 204508 S288c GN SEC53 PE 1 SV 1	Regular	37972.8	1.31	29063	24	6	80	26.38	49274	41201	9804	2.5534	0.0742	Green	4693
3	3208	P15454	KGUA_YEAST	Guanylate kinase OS Saccharomyces cerevisiae strain ATCC 204508 S288c GN GUK1 PE 1 SV 2	Regular	37905.6	1.3	20637.4	32	6	43	30.48	131277	79583	21763	4.932	0.1018	Green
3	544	P49089	ASNS1_YEAST	Asparagine synthetase glutamine hydrolyzing 1 OS Saccharomyces cerevisiae strain ATCC 204508 S2	Regular	36181.4	1.72	64470.4	36	8	161	17.48	43189	14341.9	13479	0.8888	0.0573	Green	545
3	766	P38891	BCA1_YEAST	Branched chain amino acid aminotransferase mitochondrial OS Saccharomyces cerevisiae strain ATCC 2	Regular	36098.2	1.72	43596.1	35	7	98	29.26	82030	56691.3	35440	3.5134	0.1532	Green	767
3	1770	P43616	DUG1_YEAST	Cys Gly metallodipeptidase DUG1 OS Saccharomyces cerevisiae strain ATCC 204508 S288c GN DUG1 PE	Regular	35936.5	1.71	52871.5	44	9	129	32.02	49176	28914	13481	1.7919	0.0947	Green
3	1469	P00175	CYB2_YEAST	Cytochrome b2 mitochondrial OS Saccharomyces cerevisiae strain ATCC 204508 S288c GN CYB2 PE 1 S	Regular	34473.8	2.12	65539.5	32	7	169	18.44	72617	61821	21098	3.8313	0.2511	Green
3	2959	P39522	ILV3_YEAST	Dihydroxy acid dehydratase mitochondrial OS Saccharomyces cerevisiae strain ATCC 204508 S288c G	Regular	33632.2	2.11	62861.3	26	6	194	18.63	28339	25310	10328	1.5686	0.0986	Green
3	4861	Q01939	PRS8_YEAST	26S protease regulatory subunit 8 homolog OS Saccharomyces cerevisiae strain ATCC 204508 S288c G	Regular	33347.8	2.1	45271.8	24	6	106	11.36	83157	47656.5	12797	2.9534	0.1337	Green	4430 843
3	5714	P41058	RS29B_YEAST	40S ribosomal protein S29 B OS Saccharomyces cerevisiae strain ATCC 204508 S288c GN RPS29B PE 1	Regular	33328.7	2.09	6727.74	21	2	30	37.5	91667	104109	14974	6.452	0.0434	Green	5713
3	4325	P12695	ODP2_YEAST	Dihydrolipoyllysine residue acetyltransferase component of pyruvate dehydrogenase complex mitochond	Regular	32754.1	2.08	51818.2	22	6	119	17.01	125539	28611	38043	1.7731	0.0919	Green
3	5331	Q752U5	RL30_ASHGO	60S ribosomal protein L30 OS Ashbya gossypii strain ATCC 10895 CBS 109 51 FGSC 9923 NRRL Y 10	Regular	32567.3	2.07	11425.4	20	3	19	29.52	69970	0	24635			Green	5332
3	932	P07245	C1TC_YEAST	C 1 tetrahydrofolate synthase cytoplasmic OS Saccharomyces cerevisiae strain ATCC 204508 S288c	Regular	32418.7	2.07	102205	38	14	197	18.39	57544	26830	14850	1.6628	0.1699	Green
3	71	P38113	ADH5_YEAST	Alcohol dehydrogenase 5 OS Saccharomyces cerevisiae strain ATCC 204508 S288c GN ADH5 PE 1 SV 1	Regular	32418.4	2.06	37648.2	15	4	83	10.54	51303	1892.21	14125	0.1173	0.0044	Green	65
3	4399	Q03558	OYE2_YEAST	NADPH dehydrogenase 2 OS Saccharomyces cerevisiae strain ATCC 204508 S288c GN OYE2 PE 1 SV 3	Regular	31837.8	2.05	45010.7	46	8	72	19.75	68755	37303	20824	2.3118	0.1041	Green
3	1220	Q759P0	COFI_ASHGO	Cofilin OS Ashbya gossypii strain ATCC 10895 CBS 109 51 FGSC 9923 NRRL Y 1056 GN COF1 PE 3 S	Regular	31537	2.04	15901.9	16	2	39	11.89	44033	0	16885			Green	1221
3	4405	Q74ZS6	PABP_ASHGO	Polyadenylate binding protein cytoplasmic and nuclear OS Ashbya gossypii strain ATCC 10895 CBS 1	Regular	31074.7	2.03	65168.5	21	5	128	4.62	47129	0	15745			Green	4407
3	3678	P06106	MET17_YEAST	Protein MET17 OS Saccharomyces cerevisiae strain ATCC 204508 S288c GN MET17 PE 1 SV 3	Regular	30911.7	2.02	48671.8	23	5	78	17.12	43694	34025	6641	2.1086	0.1026	Green
3	1590	A6ZP47	DED1_YEAS7	ATP dependent RNA helicase DED1 OS Saccharomyces cerevisiae strain YJM789 GN DED1 PE 3 SV 1	Regular	30908.4	2.02	65553	27	7	145	10.93	37837	26042	10496	1.6139	0.1058	Green	1528 1589 1588 1526
3	9396	P32527	ZUO1_YEAST	Zuotin OS Saccharomyces cerevisiae strain ATCC 204508 S288c GN ZUO1 PE 1 SV 1	Regular	30628.8	2.01	49020	42	8	94	16.4	100435	54686	29432	3.3891	0.1661	Green
3	2972	P39567	IMDH1_YEAST	Putative inosine 5 monophosphate dehydrogenase 1 OS Saccharomyces cerevisiae strain ATCC 204508	Regular	30374.8	2	44386.3	21	2	104	8.68	52145	0	14290			Green	2973 2974 2975
3	6774	P13188	SYQ_YEAST	Glutamine tRNA ligase OS Saccharomyces cerevisiae strain ATCC 204508 S288c GN GLN4 PE 1 SV 2	Regular	30123.2	1.99	93133	31	10	248	10.14	25148	15689	8058	0.9723	0.0906	Green
3	1855	P29547	EF1G1_YEAST	Elongation factor 1 gamma 1 OS Saccharomyces cerevisiae strain ATCC 204508 S288c GN CAM1 PE 1 SV	Regular	30109.1	1.98	47087.8	19	5	107	16.63	42817	29508	9427	1.8287	0.0861	Green	1856
3	8988	P53912	YNN4_YEAST	Uncharacterized protein YNL134C OS Saccharomyces cerevisiae strain ATCC 204508 S288c GN YNL134C	Regular	30095.3	1.98	41164.5	17	5	92	11.7	23672	18191	4116	1.1274	0.0464	Green
3	6739	P40825	SYA_YEAST	Alanine tRNA ligase mitochondrial OS Saccharomyces cerevisiae strain ATCC 204508 S288c GN ALA1	Regular	29797.1	1.97	110060	33	10	261	13.84	45714	30498	11474	1.8901	0.208	Green
3	6820	P40468	TAO3_YEAST	Cell morphogenesis protein PAG1 OS Saccharomyces cerevisiae strain ATCC 204508 S288c GN TAO3 PE	Regular	29624.4	1.96	269859	23	11	626	4.8	21738	6467	6875	0.4008	0.1082	Green	12384 7112 11263 7425 6670
3	2725	P00815	HIS2_YEAST	Histidine biosynthesis trifunctional protein OS Saccharomyces cerevisiae strain ATCC 204508 S288c	Regular	29596.6	1.95	87721.4	26	8	207	12.52	24809	13201	8509	0.8181	0.0718	Green
3	8893	Q03161	YMY9_YEAST	Glucose 6 phosphate 1 epimerase OS Saccharomyces cerevisiae strain ATCC 204508 S288c GN YMR099C	Regular	28977	1.95	33955.9	20	4	80	22.56	24948	23282	7914	1.4429	0.049	Green
3	767	P47176	BCA2_YEAST	Branched chain amino acid aminotransferase cytosolic OS Saccharomyces cerevisiae strain ATCC 20450	Regular	28911.6	1.94	41624.8	25	7	105	30.85	59877	26132.7	22835	1.6195	0.0674	Green	766
3	21	P23542	AATC_YEAST	Aspartate aminotransferase cytoplasmic OS Saccharomyces cerevisiae strain ATCC 204508 S288c GN	Regular	28622	1.93	46057.7	42	8	105	29.43	91643	29234	29590	1.8117	0.0834	Green
3	1887	Q5AGV4	EIF3B_CANAL	Eukaryotic translation initiation factor 3 subunit B OS Candida albicans strain SC5314 ATCC MYA 2	Regular	28245.5	1.92	84251.7	20	6	166	11.23	183121	165931	67202	10.2833	0.8664	Green	1889
3	48	P39533	ACON2_YEAST	Probable aconitate hydratase 2 OS Saccharomyces cerevisiae strain ATCC 204508 S288c GN ACO2 PE 1	Regular	27710.4	1.92	86583.4	37	9	230	15.97	34449	23410	9137	1.4508	0.1256	Green
3	5922	P28707	SBA1_YEAST	Co chaperone protein SBA1 OS Saccharomyces cerevisiae strain ATCC 204508 S288c GN SBA1 PE 1 SV 3	Regular	27485	1.91	24081.8	11	2	32	6.94	13833	20749.5	3352	1.2859	0.031	Green
3	2933	P38912	IF1A_YEAST	Eukaryotic translation initiation factor 1A OS Saccharomyces cerevisiae strain ATCC 204508 S288c	Regular	27412.3	1.9	17435.2	10	2	40	13.73	25742	38613	3741	2.393	0.0417	Green
3	2460	P25373	GLRX1_YEAST	Glutaredoxin 1 OS Saccharomyces cerevisiae strain ATCC 204508 S288c GN GRX1 PE 1 SV 1	Regular	27221.4	1.89	12380.2	16	3	34	33.64	48936	48936	9294	3.0327	0.0375	Green
3	6760	P15180	SYKC_YEAST	Lysine tRNA ligase cytoplasmic OS Saccharomyces cerevisiae strain ATCC 204508 S288c GN KRS1 PE	Regular	27160.8	1.89	67958.8	43	9	208	16.24	59060	37124	20649	2.3007	0.1564	Green
3	1615	P07262	DHE4_YEAST	NADP specific glutamate dehydrogenase 1 OS Saccharomyces cerevisiae strain ATCC 204508 S288c GN	Regular	27099.3	1.88	49570.1	34	8	127	18.72	53770	37739	12007	2.3388	0.1159	Green
3	2350	P33892	GCN1_YEAST	Translational activator GCN1 OS Saccharomyces cerevisiae strain ATCC 204508 S288c GN GCN1 PE 1 S	Regular	26014.9	1.87	296699	36	20	677	7.3	43944	8740	11296	0.5416	0.1607	Yellow
3	49	P19414	ACON_YEAST	Aconitate hydratase mitochondrial OS Saccharomyces cerevisiae strain ATCC 204508 S288c GN ACO1	Regular	25488.2	2.23	85368.4	30	8	216	6.94	51906	38019	12422	2.3562	0.2011	Yellow
3	4991	Q09794	PYR1_SCHPO	Protein ura1 OS Schizosaccharomyces pombe strain 972 ATCC 24843 GN ura1 PE 1 SV 1	Regular	25480.2	2.22	248309	28	8	627	4.77	26595	12168	8025	0.7541	0.1872	Green	969 968 4992
3	7425	Q12045	VIK1_YEAST	Spindle pole body associated protein VIK1 OS Saccharomyces cerevisiae strain ATCC 204508 S288c G	Regular	24712.9	2.21	75730.3	8	3	188	2.63	8105	3398.87	1784	0.2106	0.016	Green	12384 7112 11263 6670 6820
3	3453	Q75BV4	LYS1_ASHGO	Saccharopine dehydrogenase NAD L lysine forming OS Ashbya gossypii strain ATCC 10895 CBS 10	Regular	24595.9	2.56	40973.8	10	1	118	4.03	30088	0	7757			Green	3454
3	5027	P07257	QCR2_YEAST	Cytochrome b c1 complex subunit 2 mitochondrial OS Saccharomyces cerevisiae strain ATCC 204508 S	Regular	24010.7	2.55	40478.2	16	5	90	18.75	19739	18405	4520	1.1406	0.0462	Green
3	3362	P07264	LEUC_YEAST	3 isopropylmalate dehydratase OS Saccharomyces cerevisiae strain ATCC 204508 S288c GN LEU1 PE 1	Regular	23831.7	2.55	85794.7	27	9	263	11.3	32320	21724	9190	1.3463	0.1155	Green
3	4709	P53184	PNC1_YEAST	Nicotinamidase OS Saccharomyces cerevisiae strain ATCC 204508 S288c GN PNC1 PE 1 SV 1	Regular	23160.7	2.89	24993.4	24	4	60	32.87	40001	36155	14488	2.2407	0.056	Green
3	6670	P25991	SUF_DROME	Protein suppressor of forked OS Drosophila melanogaster GN su f PE 1 SV 2	Regular	23023.6	2.88	88214.5	9	5	195	9.02	5750	3736	1208	0.2315	0.0204	Green	12384 7112 11263 7425 6820
3	2760	Q04344	HNT1_YEAST	Hit family protein 1 OS Saccharomyces cerevisiae strain ATCC 204508 S288c GN HNT1 PE 1 SV 2	Regular	23018.2	2.87	17679.6	9	2	40	16.46	13321	19981.5	5041	1.2383	0.0219	Green
3	4327	P32473	ODPB_YEAST	Pyruvate dehydrogenase E1 component subunit beta mitochondrial OS Saccharomyces cerevisiae strain	Regular	22796.8	2.86	40053.7	21	8	64	23.5	71543	21304	11913	1.3203	0.0529	Green
3	72	Q04894	ADH6_YEAST	NADP dependent alcohol dehydrogenase 6 OS Saccharomyces cerevisiae strain ATCC 204508 S288c GN A	Regular	22766.3	2.85	39617.7	20	5	112	30.56	16833	15645	4369	0.9696	0.0384	Green
3	6417	A6ZYV5	SP110_YEAS7	Spindle pole body component 110 OS Saccharomyces cerevisiae strain YJM789 GN SPC110 PE 3 SV 1	Regular	22747.5	2.84	111779	22	9	253	4.13	50543	0	6442			Green	6416
3	6416	B3LFU6	SP110_YEAS1	Spindle pole body component 110 OS Saccharomyces cerevisiae strain RM11 1a GN SPC110 PE 3 SV 1	Regular	22747.5	2.83	111839	22	9	256	4.13	50543	30581	6442	1.8952	0.212	Green	6417
3	2346	P83774	GBLP_CANAL	Guanine nucleotide binding protein subunit beta like protein OS Candida albicans strain SC5314 AT	Regular	22668	2.82	34555.1	7	1	76	2.84	44066	132198	26931	8.1928	0.2831	Green
3	5347	P51402	RL37B_YEAST	60S ribosomal protein L37 B OS Saccharomyces cerevisiae strain ATCC 204508 S288c GN RPL37B PE 1	Regular	22636.9	2.81	9868.33	8	2	44	12.5	83883	117063	30273	7.2548	0.0716	Green	5346
3	2262	Q99369	FSH3_YEAST	Family of serine hydrolases 3 OS Saccharomyces cerevisiae strain ATCC 204508 S288c GN FSH3 PE 1	Regular	22627.5	2.8	30418.4	10	3	70	15.04	32144	32144	6562	1.9921	0.0606	Green
3	3198	P35844	KES1_YEAST	Protein KES1 OS Saccharomyces cerevisiae strain ATCC 204508 S288c GN KES1 PE 1 SV 1	Regular	22578.5	2.79	49492.1	21	7	98	10.83	40465	19634	7797	1.2168	0.0602	Green
3	2298	P46672	G4P1_YEAST	GU4 nucleic binding protein 1 OS Saccharomyces cerevisiae strain ATCC 204508 S288c GN ARC1 PE 1	Regular	22548.4	2.78	42084.1	30	5	94	16.76	53696	45679	13445	2.8309	0.1191	Green
3	2594	P38625	GUAA_YEAST	GMP synthase glutamine hydrolyzing OS Saccharomyces cerevisiae strain ATCC 204508 S288c GN GUA	Regular	22421.7	2.77	58482.4	34	6	148	16.57	78222	28694	35124	1.7783	0.104	Yellow	2593
3	32	Q00955	ACAC_YEAST	Acetyl CoA carboxylase OS Saccharomyces cerevisiae strain ATCC 204508 S288c GN ACC1 PE 1 SV 2	Regular	22388.1	3.09	250354	54	15	469	4.75	86273	26665	24724	1.6525	0.4137	Yellow	2700
3	5717	P0CX33	RS30A_YEAST	40S ribosomal protein S30 A OS Saccharomyces cerevisiae strain ATCC 204508 S288c GN RPS30A PE 1	Regular	22375.1	3.08	7118.5	16	3	14	30.16	32247	32247	9669	1.9985	0.0142	Green
3	409	P37302	APE3_YEAST	Aminopeptidase Y OS Saccharomyces cerevisiae strain ATCC 204508 S288c GN APE3 PE 1 SV 1	Regular	22276.8	3.07	60137.5	33	7	97	15.64	18280	13943	6028	0.8641	0.052	Green
3	3156	Q74ZL1	KAD1_ASHGO	Adenylate kinase 1 OS Ashbya gossypii strain ATCC 10895 CBS 109 51 FGSC 9923 NRRL Y 1056 GN	Regular	21216.8	3.39	30283.1	29	7	83	25.27	59510	10221.8	13595	0.6335	0.0192	Green	3157
3	5856	Q04947	RTN1_YEAST	Reticulon like protein 1 OS Saccharomyces cerevisiae strain ATCC 204508 S288c GN RTN1 PE 1 SV 1	Regular	21019	3.38	32916	26	4	81	14.24	96527	23151	24351	1.4347	0.0472	Green
3	6775	Q05506	SYRC_YEAST	Arginine tRNA ligase cytoplasmic OS Saccharomyces cerevisiae strain ATCC 204508 S288c GN YDR34	Regular	20973.7	3.69	69525.2	26	10	151	7.58	21984	11990	4889	0.7431	0.0517	Green
3	4323	P20967	ODO1_YEAST	2 oxoglutarate dehydrogenase mitochondrial OS Saccharomyces cerevisiae strain ATCC 204508 S288c	Regular	20835.8	3.68	114416	23	11	225	9.17	18464	12263	4271	0.76	0.087	Green
3	4499	P16467	PDC5_YEAST	Pyruvate decarboxylase isozyme 2 OS Saccharomyces cerevisiae strain ATCC 204508 S288c GN PDC5 PE	Regular	17029.1	0	61912.2	15	2	106	6.57	62552	0	13886			Green	4497
3	2107	P34229	FAS1_YARLI	Fatty acid synthase subunit beta OS Yarrowia lipolytica strain CLIB 122 E 150 GN FAS1 PE 3 SV 2	Regular	1580.8	0	231343	6	1	492	0.86	18206	0	7912			Green	2108
3	1939	Q04409	EMI2_YEAST	Putative glucokinase 2 OS Saccharomyces cerevisiae strain ATCC 204508 S288c GN EMI2 PE 1 SV 1	Regular	651.717	0	55921	4	1	129	2.8	3835	0	1346			Yellow	2886
3	7009	P34736	TKT_PICST	Transketolase OS Scheffersomyces stipitis strain ATCC 58785 CBS 6054 NBRC 10063 NRRL Y 11545	Regular	1569.04	0	72805.5	1	1	100	0	10772	0	39			Green	7007
3	4601	P33401	PGM1_YEAST	Phosphoglucomutase 1 OS Saccharomyces cerevisiae strain ATCC 204508 S288c GN PGM1 PE 1 SV 1	Regular	11570.2	0	63112	7	1	154	2.11	14894	0	2470			Green	4602
3	969	P03965	CARB_YEAST	Carbamoyl phosphate synthase arginine specific large chain OS Saccharomyces cerevisiae strain ATCC	Regular	6016.44	0	123916	5	2	268	0.72	2780	0	518			Green	968 4991 4992
3	968	Q75D66	CARB_ASHGO	Carbamoyl phosphate synthase arginine specific large chain OS Ashbya gossypii strain ATCC 10895 C	Regular	299.636	0	121650	1	1	307	0	825	0	267			Red	969 4991 4992
3	56	Q750T7	ACS2_ASHGO	Acetyl coenzyme A synthetase 2 OS Ashbya gossypii strain ATCC 10895 CBS 109 51 FGSC 9923 NRRL	Regular	5243.15	0	75369.3	9	1	123	1.89	32868	0	6830			Green	57 54
3	54	Q758X0	ACS1_ASHGO	Acetyl coenzyme A synthetase 1 OS Ashbya gossypii strain ATCC 10895 CBS 109 51 FGSC 9923 NRRL	Regular	5243.15	0	76809.3	9	1	146	1.87	32868	0	6830			Green	56 57
3	2173	Q754K8	FKBP_ASHGO	FK506 binding protein 1 OS Ashbya gossypii strain ATCC 10895 CBS 109 51 FGSC 9923 NRRL Y 1056	Regular	12141.2	0	12287.1	16	2	28	19.3	37550	0	13859			Green	2175
3	7212	P52495	UBA1_CANAW	Ubiquitin activating enzyme E1 1 OS Candida albicans strain WO 1 GN UBA1 PE 3 SV 2	Regular	6735.33	0	114271	5	2	250	1.18	5229	0	1842			Green	13919 7213 16687 12433 17028 16199 16740 17841
3	2473	Q75BQ6	GLYC_ASHGO	Serine hydroxymethyltransferase cytosolic OS Ashbya gossypii strain ATCC 10895 CBS 109 51 FGSC	Regular	11730.2	0	52185.6	6	3	113	5.12	12008	0	2037			Green	2474
3	4693	P31353	PMM_CANAL	Phosphomannomutase OS Candida albicans strain SC5314 ATCC MYA 2876 GN PMM1 PE 1 SV 1	Regular	6106.84	0	29018.8	5	1	71	4.37	1079	0	419			Green	4694
3	4430	Q5AHB1	PAN1_CANAL	Actin cytoskeleton regulatory complex protein PAN1 OS Candida albicans strain SC5314 ATCC MYA 287	Regular	1152.29	0	152508	2	1	199	0	22549	0	735			Yellow	843 4861
3	843	Q08965	BMS1_YEAST	Ribosome biogenesis protein BMS1 OS Saccharomyces cerevisiae strain ATCC 204508 S288c GN BMS1 PE	Regular	1152.29	0	135572	2	1	259	0	22549	0	735			Yellow	4430 4861
3	1528	Q755N4	DBP2_ASHGO	ATP dependent RNA helicase DBP2 OS Ashbya gossypii strain ATCC 10895 CBS 109 51 FGSC 9923 NRR	Regular	9700.21	0	61504.5	4	1	193	1.62	1359	0	218			Green	1590 1589 1588 1526
3	1589	Q8TFK8	DED1_CANGA	ATP dependent RNA helicase DED1 OS Candida glabrata strain ATCC 2001 CBS 138 JCM 3761 NBRC 06	Regular	11147.1	0	67001.7	6	2	162	2.92	6067	0	1845			Green	1528 1590 1588 1526
3	1588	Q75B50	DED1_ASHGO	ATP dependent RNA helicase DED1 OS Ashbya gossypii strain ATCC 10895 CBS 109 51 FGSC 9923 NRR	Regular	11147.1	0	67594.6	6	2	154	2.89	6067	0	1845			Green	1528 1590 1589 1526
3	1526	A6ZWD3	DBP1_YEAS7	ATP dependent RNA helicase DBP1 OS Saccharomyces cerevisiae strain YJM789 GN DBP1 PE 3 SV 1	Regular	9700.21	0	67990.2	4	1	159	1.46	1359	0	218			Green	1528 1590 1589 1588
3	7112	P33753	TRM2_YEAST	tRNA uracil 54 C 5 methyltransferase OS Saccharomyces cerevisiae strain ATCC 204508 S288c GN	Regular	19227	0	72852.5	4	1	209	0.63	1326	0	506			Green	12384 11263 7425 6670 6820
3	1889	A6ZPJ1	EIF3B_YEAS7	Eukaryotic translation initiation factor 3 subunit B OS Saccharomyces cerevisiae strain YJM789 GN	Regular	14407.7	0	88329.3	2	1	190	0.78	6470	0	3007			Green	1887
3	2593	Q756B7	GUAA_ASHGO	GMP synthase glutamine hydrolyzing OS Ashbya gossypii strain ATCC 10895 CBS 109 51 FGSC 9923	Regular	13824.4	0	58201.8	15	3	132	6.1	49528	0	29483			Yellow	2594
3	2700	B3LM95	HFA1_YEAS1	Acetyl CoA carboxylase mitochondrial OS Saccharomyces cerevisiae strain RM11 1a GN HFA1 PE 3 SV 2	Regular	3447.5	0	259112	7	3	590	1.01	24846	0	7916			Yellow	32
3	18802	Possible Phosphopeptides	Possible Phosphopeptides	Possible Phosphopeptides	Regular	0	0	0	0	17	0	0	167521	0	2496			Yellow
3	18802	Possible Phosphopeptides	Possible Phosphopeptides	Possible Phosphopeptides	Regular	0	0	0	0	17	0	0	167521	0	2496			Yellow

## Sheet: Non Redundant set
Non redundant identified proteins in Y190	Peptides Identified in each replicate
	Replicate 1	Replicate 2	Replicate 3	Grand Total	Replicate rate	Total peptides/3 replicates
10 kDa heat shock protein mitochondrial OS Saccharomyces cerevisiae strain ATCC 204508 S288c GN	4	5	5	14	3	14
12 kDa heat shock protein OS Saccharomyces cerevisiae strain ATCC 204508 S288c GN HSP12 PE 1 SV	5	7	4	16	3	16
2 isopropylmalate synthase OS Saccharomyces cerevisiae strain ATCC 204508 S288c GN LEU4 PE 1 SV	11	8		19	2	19
2 oxoglutarate dehydrogenase mitochondrial OS Saccharomyces cerevisiae strain ATCC 204508 S288c	8		11	19	2	19
26S protease regulatory subunit 8 homolog OS Saccharomyces cerevisiae strain ATCC 204508 S288c G			6	6	1	6
26S proteasome regulatory subunit RPN1 OS Saccharomyces cerevisiae strain ATCC 204508 S288c GN R		7		7	1	7
26S proteasome regulatory subunit RPN8 OS Saccharomyces cerevisiae strain ATCC 204508 S288c GN R		3		3	1	3
3 isopropylmalate dehydratase OS Saccharomyces cerevisiae strain ATCC 204508 S288c GN LEU1 PE 1	6	13	9	28	3	28
40S ribosomal protein S0 A OS Saccharomyces cerevisiae strain RM11 1a GN RPS0A PE 3 SV 1	6	8	5	19	3	19
40S ribosomal protein S0 B OS Saccharomyces cerevisiae strain RM11 1a GN RPS0B PE 3 SV 1		8		8	1	8
40S ribosomal protein S1 A OS Saccharomyces cerevisiae strain RM11 1a GN RPS1A PE 3 SV 1	16	14	13	43	3	43
40S ribosomal protein S1 B OS Saccharomyces cerevisiae strain RM11 1a GN RPS1B PE 3 SV 1	18	15	13	46	3	46
40S ribosomal protein S10 A OS Saccharomyces cerevisiae strain ATCC 204508 S288c GN RPS10A PE 1	3	3		6	2	6
40S ribosomal protein S11 A OS Saccharomyces cerevisiae strain ATCC 204508 S288c GN RPS11A PE 1	7	7	8	22	3	22
40S ribosomal protein S12 OS Saccharomyces cerevisiae strain ATCC 204508 S288c GN RPS12 PE 1 SV	4	6	5	15	3	15
40S ribosomal protein S13 OS Saccharomyces cerevisiae strain ATCC 204508 S288c GN RPS13 PE 1 SV	10	7	6	23	3	23
40S ribosomal protein S14 A OS Saccharomyces cerevisiae strain ATCC 204508 S288c GN RPS14A PE 1	8	7	6	21	3	21
40S ribosomal protein S15 OS Saccharomyces cerevisiae strain ATCC 204508 S288c GN RPS15 PE 1 SV	2	3	5	10	3	10
40S ribosomal protein S16 A OS Saccharomyces cerevisiae strain ATCC 204508 S288c GN RPS16A PE 1	7	5	5	17	3	17
40S ribosomal protein S17 A OS Saccharomyces cerevisiae strain ATCC 204508 S288c GN RPS17A PE 1	8	7	9	24	3	24
40S ribosomal protein S18 A OS Saccharomyces cerevisiae strain ATCC 204508 S288c GN RPS18A PE 1	11	9	7	27	3	27
40S ribosomal protein S19 A OS Saccharomyces cerevisiae strain ATCC 204508 S288c GN RPS19A PE 1	5	8	7	20	3	20
40S ribosomal protein S2 OS Saccharomyces cerevisiae strain ATCC 204508 S288c GN RPS2 PE 1 SV 3	9	11	7	27	3	27
40S ribosomal protein S20 OS Saccharomyces cerevisiae strain ATCC 204508 S288c GN RPS20 PE 1 SV	2	6	3	11	3	11
40S ribosomal protein S21 A OS Saccharomyces cerevisiae strain ATCC 204508 S288c GN RPS21A PE 1	7	6	4	17	3	17
40S ribosomal protein S21 B OS Saccharomyces cerevisiae strain ATCC 204508 S288c GN RPS21B PE 1		6		6	1	6
40S ribosomal protein S22 A OS Saccharomyces cerevisiae strain ATCC 204508 S288c GN RPS22A PE 1	8	7	5	20	3	20
40S ribosomal protein S23 A OS Saccharomyces cerevisiae strain ATCC 204508 S288c GN RPS23A PE 1		3		3	1	3
40S ribosomal protein S24 A OS Saccharomyces cerevisiae strain ATCC 204508 S288c GN RPS24A PE 1	9	9	8	26	3	26
40S ribosomal protein S25 A OS Saccharomyces cerevisiae strain ATCC 204508 S288c GN RPS25A PE 1	3	4	5	12	3	12
40S ribosomal protein S26 A OS Saccharomyces cerevisiae strain ATCC 204508 S288c GN RPS26A PE 1	5	3	2	10	3	10
40S ribosomal protein S27 B OS Saccharomyces cerevisiae strain ATCC 204508 S288c GN RPS27B PE 1	5	5	4	14	3	14
40S ribosomal protein S28 A OS Saccharomyces cerevisiae strain ATCC 204508 S288c GN RPS28A PE 1	2	2	2	6	3	6
40S ribosomal protein S29 A OS Saccharomyces cerevisiae strain ATCC 204508 S288c GN RPS29A PE 1	5	3	4	12	3	12
40S ribosomal protein S29 B OS Saccharomyces cerevisiae strain ATCC 204508 S288c GN RPS29B PE 1	5	3	2	10	3	10
40S ribosomal protein S3 OS Saccharomyces cerevisiae strain ATCC 204508 S288c GN RPS3 PE 1 SV 5	15	15	15	45	3	45
40S ribosomal protein S30 A OS Saccharomyces cerevisiae strain ATCC 204508 S288c GN RPS30A PE 1		3	3	6	2	6
40S ribosomal protein S4 A OS Saccharomyces cerevisiae strain ATCC 204508 S288c GN RPS4A PE 1 SV	10	12	8	30	3	30
40S ribosomal protein S5 OS Saccharomyces cerevisiae strain ATCC 204508 S288c GN RPS5 PE 1 SV 3	9	7	8	24	3	24
40S ribosomal protein S6 A OS Saccharomyces cerevisiae strain ATCC 204508 S288c GN RPS6A PE 1 SV	8	11	7	26	3	26
40S ribosomal protein S7 A OS Saccharomyces cerevisiae strain ATCC 204508 S288c GN RPS7A PE 1 SV	11	13	9	33	3	33
40S ribosomal protein S7 B OS Saccharomyces cerevisiae strain ATCC 204508 S288c GN RPS7B PE 1 SV	8	9	8	25	3	25
40S ribosomal protein S8 A OS Saccharomyces cerevisiae strain ATCC 204508 S288c GN RPS8A PE 1 SV	8	7	6	21	3	21
40S ribosomal protein S9 A OS Saccharomyces cerevisiae strain ATCC 204508 S288c GN RPS9A PE 1 SV	10	10	10	30	3	30
40S ribosomal protein S9 B OS Saccharomyces cerevisiae strain ATCC 204508 S288c GN RPS9B PE 1 SV	11	11		22	2	22
5 methyltetrahydropteroyltriglutamate homocysteine methyltransferase OS Saccharomyces cerevisiae s	10	21	16	47	3	47
54S ribosomal protein L35 mitochondrial OS Saccharomyces cerevisiae strain ATCC 204508 S288c GN		3		3	1	3
6 phosphofructokinase subunit alpha OS Saccharomyces cerevisiae strain ATCC 204508 S288c GN PFK1	22	23	18	63	3	63
6 phosphofructokinase subunit beta OS Saccharomyces cerevisiae strain ATCC 204508 S288c GN PFK2	15	17	12	44	3	44
6 phosphogluconate dehydrogenase decarboxylating 1 OS Saccharomyces cerevisiae strain ATCC 204508	13	16	17	46	3	46
6 phosphogluconate dehydrogenase decarboxylating 2 OS Saccharomyces cerevisiae strain ATCC 204508	2			2	1	2
60S acidic ribosomal protein P0 OS Saccharomyces cerevisiae strain ATCC 204508 S288c GN RPP0 PE	5	6	5	16	3	16
60S acidic ribosomal protein P1 alpha OS Saccharomyces cerevisiae strain ATCC 204508 S288c GN RP	2	2	2	6	3	6
60S acidic ribosomal protein P1 beta OS Saccharomyces cerevisiae strain ATCC 204508 S288c GN RPP	2	2	2	6	3	6
60S acidic ribosomal protein P2 alpha OS Saccharomyces cerevisiae strain ATCC 204508 S288c GN RP	2	2	2	6	3	6
60S acidic ribosomal protein P2 beta OS Saccharomyces cerevisiae strain ATCC 204508 S288c GN RPP	6	5	5	16	3	16
60S ribosomal protein L1 A OS Saccharomyces cerevisiae strain ATCC 204508 S288c GN RPL1A PE 1 SV	8	9	6	23	3	23
60S ribosomal protein L10 OS Saccharomyces cerevisiae strain ATCC 204508 S288c GN RPL10 PE 1 SV	14	12	13	39	3	39
60S ribosomal protein L11 A OS Saccharomyces cerevisiae strain ATCC 204508 S288c GN RPL11A PE 1	6	5	6	17	3	17
60S ribosomal protein L12 A OS Saccharomyces cerevisiae strain ATCC 204508 S288c GN RPL12A PE 1	9	9	9	27	3	27
60S ribosomal protein L13 A OS Saccharomyces cerevisiae strain ATCC 204508 S288c GN RPL13A PE 1	9	9	11	29	3	29
60S ribosomal protein L13 B OS Saccharomyces cerevisiae strain ATCC 204508 S288c GN RPL13B PE 1	10	10	12	32	3	32
60S ribosomal protein L14 A OS Saccharomyces cerevisiae strain ATCC 204508 S288c GN RPL14A PE 1	10	9	9	28	3	28
60S ribosomal protein L15 A OS Saccharomyces cerevisiae strain ATCC 204508 S288c GN RPL15A PE 1	4	7	4	15	3	15
60S ribosomal protein L16 A OS Saccharomyces cerevisiae strain ATCC 204508 S288c GN RPL16A PE 1	8	10	8	26	3	26
60S ribosomal protein L16 B OS Saccharomyces cerevisiae strain ATCC 204508 S288c GN RPL16B PE 1	10	9	9	28	3	28
60S ribosomal protein L17 A OS Saccharomyces cerevisiae strain ATCC 204508 S288c GN RPL17A PE 1	7	6	7	20	3	20
60S ribosomal protein L17 B OS Saccharomyces cerevisiae strain ATCC 204508 S288c GN RPL17B PE 1	7	6		13	2	13
60S ribosomal protein L18 A OS Saccharomyces cerevisiae strain ATCC 204508 S288c GN RPL18A PE 1	6	4	4	14	3	14
60S ribosomal protein L19 A OS Saccharomyces cerevisiae strain ATCC 204508 S288c GN RPL19A PE 1	12	10	10	32	3	32
60S ribosomal protein L2 A OS Saccharomyces cerevisiae strain ATCC 204508 S288c GN RPL2A PE 1 SV	11	10	9	30	3	30
60S ribosomal protein L20 A OS Saccharomyces cerevisiae strain ATCC 204508 S288c GN RPL20A PE 1	7	11	9	27	3	27
60S ribosomal protein L21 A OS Saccharomyces cerevisiae strain ATCC 204508 S288c GN RPL21A PE 1	7	7	7	21	3	21
60S ribosomal protein L22 A OS Saccharomyces cerevisiae strain ATCC 204508 S288c GN RPL22A PE 1	2	2		4	2	4
60S ribosomal protein L23 A OS Saccharomyces cerevisiae strain ATCC 204508 S288c GN RPL23A PE 1	5	5	5	15	3	15
60S ribosomal protein L24 A OS Saccharomyces cerevisiae strain ATCC 204508 S288c GN RPL24A PE 1	3	2	2	7	3	7
60S ribosomal protein L24 B OS Saccharomyces cerevisiae strain ATCC 204508 S288c GN RPL24B PE 1	4	3		7	2	7
60S ribosomal protein L25 OS Saccharomyces cerevisiae strain ATCC 204508 S288c GN RPL25 PE 1 SV	6	4	5	15	3	15
60S ribosomal protein L26 A OS Saccharomyces cerevisiae strain ATCC 204508 S288c GN RPL26A PE 1	8	10	8	26	3	26
60S ribosomal protein L26 B OS Saccharomyces cerevisiae strain ATCC 204508 S288c GN RPL26B PE 1	11	12	10	33	3	33
60S ribosomal protein L27 A OS Saccharomyces cerevisiae strain ATCC 204508 S288c GN RPL27A PE 1	9	9	11	29	3	29
60S ribosomal protein L28 OS Saccharomyces cerevisiae strain ATCC 204508 S288c GN RPL28 PE 1 SV	6	4	5	15	3	15
60S ribosomal protein L3 OS Saccharomyces cerevisiae strain ATCC 204508 S288c GN RPL3 PE 1 SV 4	17	17	21	55	3	55
60S ribosomal protein L30 OS Saccharomyces cerevisiae strain ATCC 204508 S288c GN RPL30 PE 1 SV	6	5	5	16	3	16
60S ribosomal protein L31 A OS Saccharomyces cerevisiae strain ATCC 204508 S288c GN RPL31A PE 1	6	5	8	19	3	19
60S ribosomal protein L31 B OS Saccharomyces cerevisiae strain ATCC 204508 S288c GN RPL31B PE 1			8	8	1	8
60S ribosomal protein L32 OS Saccharomyces cerevisiae strain ATCC 204508 S288c GN RPL32 PE 1 SV	6	6	7	19	3	19
60S ribosomal protein L33 A OS Saccharomyces cerevisiae strain ATCC 204508 S288c GN RPL33A PE 1	6	8	7	21	3	21
60S ribosomal protein L33 B OS Saccharomyces cerevisiae strain ATCC 204508 S288c GN RPL33B PE 1	5	7		12	2	12
60S ribosomal protein L34 A OS Saccharomyces cerevisiae strain ATCC 204508 S288c GN RPL34A PE 1	3	2	3	8	3	8
60S ribosomal protein L35 A OS Saccharomyces cerevisiae strain ATCC 204508 S288c GN RPL35A PE 1	6	4	5	15	3	15
60S ribosomal protein L36 A OS Saccharomyces cerevisiae strain ATCC 204508 S288c GN RPL36A PE 1	4	5	7	16	3	16
60S ribosomal protein L37 A OS Saccharomyces cerevisiae strain ATCC 204508 S288c GN RPL37A PE 1	4	3	2	9	3	9
60S ribosomal protein L37 B OS Saccharomyces cerevisiae strain ATCC 204508 S288c GN RPL37B PE 1	3	2	2	7	3	7
60S ribosomal protein L38 OS Saccharomyces cerevisiae strain ATCC 204508 S288c GN RPL38 PE 1 SV	3	4		7	2	7
60S ribosomal protein L4 A OS Saccharomyces cerevisiae strain ATCC 204508 S288c GN RPL4A PE 1 SV	18	16	17	51	3	51
60S ribosomal protein L4 B OS Saccharomyces cerevisiae strain ATCC 204508 S288c GN RPL4B PE 1 SV		14	17	31	2	31
60S ribosomal protein L42 A OS Saccharomyces cerevisiae strain ATCC 204508 S288c GN RPL42A PE 1	3			3	1	3
60S ribosomal protein L43 A OS Saccharomyces cerevisiae strain ATCC 204508 S288c GN RPL43A PE 1	4	1		5	2	5
60S ribosomal protein L5 OS Saccharomyces cerevisiae strain ATCC 204508 S288c GN RPL5 PE 1 SV 4	6	7	7	20	3	20
60S ribosomal protein L6 A OS Saccharomyces cerevisiae strain ATCC 204508 S288c GN RPL6A PE 1 SV	8	8	7	23	3	23
60S ribosomal protein L6 B OS Saccharomyces cerevisiae strain ATCC 204508 S288c GN RPL6B PE 1 SV	7	8	7	22	3	22
60S ribosomal protein L7 A OS Saccharomyces cerevisiae strain ATCC 204508 S288c GN RPL7A PE 1 SV	13	9	11	33	3	33
60S ribosomal protein L7 B OS Saccharomyces cerevisiae strain ATCC 204508 S288c GN RPL7B PE 1 SV	13		10	23	2	23
60S ribosomal protein L8 A OS Saccharomyces cerevisiae strain ATCC 204508 S288c GN RPL8A PE 1 SV	13	14	13	40	3	40
60S ribosomal protein L8 B OS Saccharomyces cerevisiae strain ATCC 204508 S288c GN RPL8B PE 1 SV	14	15	15	44	3	44
60S ribosomal protein L9 A OS Saccharomyces cerevisiae strain ATCC 204508 S288c GN RPL9A PE 1 SV	8	9	7	24	3	24
78 kDa glucose regulated protein homolog OS Saccharomyces cerevisiae strain ATCC 204508 S288c GN	7	7	5	19	3	19
ABC transporter ATP binding protein ARB1 OS Saccharomyces cerevisiae strain ATCC 204508 S288c GN	8			8	1	8
Acetyl CoA acetyltransferase OS Saccharomyces cerevisiae strain ATCC 204508 S288c GN ERG10 PE 1	10	10	9	29	3	29
Acetyl CoA carboxylase mitochondrial OS Saccharomyces cerevisiae strain RM11 1a GN HFA1 PE 3 SV 2			3	3	1	3
Acetyl CoA carboxylase OS Saccharomyces cerevisiae strain ATCC 204508 S288c GN ACC1 PE 1 SV 2	21	20	15	56	3	56
Acetyl coenzyme A synthetase 2 OS Saccharomyces cerevisiae strain ATCC 204508 S288c GN ACS2 PE 1	14	10	10	34	3	34
Aconitate hydratase mitochondrial OS Saccharomyces cerevisiae strain ATCC 204508 S288c GN ACO1	7	13	8	28	3	28
Actin binding protein OS Saccharomyces cerevisiae strain ATCC 204508 S288c GN ABP1 PE 1 SV 4	10	9		19	2	19
Actin OS Saccharomyces cerevisiae strain ATCC 204508 S288c GN ACT1 PE 1 SV 1		16		16	1	16
Acyl CoA binding protein OS Saccharomyces cerevisiae strain ATCC 204508 S288c GN ACB1 PE 1 SV 3	3	4	2	9	3	9
Adenosine kinase OS Saccharomyces cerevisiae strain ATCC 204508 S288c GN ADO1 PE 1 SV 1	3	6	4	13	3	13
Adenosylhomocysteinase OS Saccharomyces cerevisiae strain ATCC 204508 S288c GN SAH1 PE 1 SV 1	14	15	15	44	3	44
Adenylate kinase 1 OS Saccharomyces cerevisiae strain RM11 1a GN ADK1 PE 3 SV 1	9	11	10	30	3	30
Adenylosuccinate synthetase OS Saccharomyces cerevisiae strain RM11 1a GN ADE12 PE 3 SV 1	5			5	1	5
Alanine tRNA ligase mitochondrial OS Saccharomyces cerevisiae strain ATCC 204508 S288c GN ALA1	8		10	18	2	18
Alcohol dehydrogenase 1 OS Saccharomyces cerevisiae strain ATCC 204508 S288c GN ADH1 PE 1 SV 5	19	17	16	52	3	52
Alcohol dehydrogenase 3 mitochondrial OS Saccharomyces cerevisiae strain ATCC 204508 S288c GN A	7	7		14	2	14
Alcohol dehydrogenase 5 OS Saccharomyces cerevisiae strain ATCC 204508 S288c GN ADH5 PE 1 SV 1			4	4	1	4
Alpha alpha trehalose phosphate synthase UDP forming 56 kDa subunit OS Saccharomyces cerevisiae s		6		6	1	6
Aminopeptidase 2 mitochondrial OS Saccharomyces cerevisiae strain ATCC 204508 S288c GN APE2 PE	12			12	1	12
Aminopeptidase Y OS Saccharomyces cerevisiae strain ATCC 204508 S288c GN APE3 PE 1 SV 1	6	5	7	18	3	18
Arginine tRNA ligase cytoplasmic OS Saccharomyces cerevisiae strain ATCC 204508 S288c GN YDR34		7	10	17	2	17
Aromatic aminoadipate aminotransferase 1 OS Saccharomyces cerevisiae strain ATCC 204508 S288c GN	9	7	8	24	3	24
Asparagine synthetase glutamine hydrolyzing 1 OS Saccharomyces cerevisiae strain ATCC 204508 S2	15	12	8	35	3	35
Asparagine synthetase glutamine hydrolyzing 2 OS Saccharomyces cerevisiae strain ATCC 204508 S2	12	9	12	33	3	33
Asparagine tRNA ligase cytoplasmic OS Saccharomyces cerevisiae strain ATCC 204508 S288c GN DED	5	6	5	16	3	16
Aspartate aminotransferase cytoplasmic OS Saccharomyces cerevisiae strain ATCC 204508 S288c GN	11		8	19	2	19
Aspartate semialdehyde dehydrogenase OS Saccharomyces cerevisiae strain ATCC 204508 S288c GN HOM		6		6	1	6
Aspartate tRNA ligase cytoplasmic OS Saccharomyces cerevisiae strain ATCC 204508 S288c GN DPS1	8	11	14	33	3	33
Aspartokinase OS Saccharomyces cerevisiae strain ATCC 204508 S288c GN HOM3 PE 1 SV 2	8			8	1	8
ATP dependent molecular chaperone HSC82 OS Saccharomyces cerevisiae strain ATCC 204508 S288c GN	20	20	23	63	3	63
ATP dependent molecular chaperone HSP82 OS Saccharomyces cerevisiae strain ATCC 204508 S288c GN	18	20	21	59	3	59
ATP dependent RNA helicase DED1 OS Saccharomyces cerevisiae strain YJM789 GN DED1 PE 3 SV 1		8	7	15	2	15
ATP dependent RNA helicase DOB1 OS Saccharomyces cerevisiae strain ATCC 204508 S288c GN MTR4 PE		4		4	1	4
ATP dependent RNA helicase eIF4A OS Saccharomyces cerevisiae strain YJM789 GN TIF1 PE 3 SV 1	11	11	11	33	3	33
ATP dependent RNA helicase SUB2 OS Saccharomyces cerevisiae strain YJM789 GN SUB2 PE 3 SV 1	4			4	1	4
ATP synthase subunit alpha mitochondrial OS Saccharomyces cerevisiae strain ATCC 204508 S288c G	11	12	11	34	3	34
ATP synthase subunit beta mitochondrial OS Saccharomyces cerevisiae strain ATCC 204508 S288c GN	8	11	8	27	3	27
Bifunctional purine biosynthesis protein ADE17 OS Saccharomyces cerevisiae strain ATCC 204508 S28		8		8	1	8
Bifunctional purine biosynthetic protein ADE5 7 OS Saccharomyces cerevisiae strain ATCC 204508 S2		8		8	1	8
Branched chain amino acid aminotransferase cytosolic OS Saccharomyces cerevisiae strain ATCC 20450	6	9	7	22	3	22
Branched chain amino acid aminotransferase mitochondrial OS Saccharomyces cerevisiae strain ATCC 2	6	9	7	22	3	22
C 1 tetrahydrofolate synthase cytoplasmic OS Saccharomyces cerevisiae strain ATCC 204508 S288c	15	13	14	42	3	42
Carbamoyl phosphate synthase arginine specific large chain OS Saccharomyces cerevisiae strain ATCC		5	2	7	2	7
Cell division control protein 48 OS Saccharomyces cerevisiae strain ATCC 204508 S288c GN CDC48 P	9	22	12	43	3	43
Cell morphogenesis protein PAG1 OS Saccharomyces cerevisiae strain ATCC 204508 S288c GN TAO3 PE			11	11	1	11
Chorismate synthase OS Saccharomyces cerevisiae strain ATCC 204508 S288c GN ARO2 PE 1 SV 1	5	4		9	2	9
Chromatin structure remodeling complex subunit RSC1 OS Saccharomyces cerevisiae strain ATCC 204508		5		5	1	5
Chromatin structure remodeling complex subunit RSC2 OS Saccharomyces cerevisiae strain ATCC 204508		6		6	1	6
Citrate synthase mitochondrial OS Saccharomyces cerevisiae strain ATCC 204508 S288c GN CIT1 PE	9	8	10	27	3	27
Clathrin heavy chain OS Saccharomyces cerevisiae strain ATCC 204508 S288c GN CHC1 PE 1 SV 1	11	9	15	35	3	35
Clustered mitochondria protein 1 OS Saccharomyces cerevisiae strain ATCC 204508 S288c GN CLU1 PE	15	9		24	2	24
Co chaperone protein SBA1 OS Saccharomyces cerevisiae strain ATCC 204508 S288c GN SBA1 PE 1 SV 3	1	3	2	6	3	6
Cofilin OS Saccharomyces cerevisiae strain ATCC 204508 S288c GN COF1 PE 1 SV 1	5	3	4	12	3	12
Cys Gly metallodipeptidase DUG1 OS Saccharomyces cerevisiae strain ATCC 204508 S288c GN DUG1 PE	8	6	9	23	3	23
Cystathionine beta synthase OS Saccharomyces cerevisiae strain ATCC 204508 S288c GN CYS4 PE 1 SV	9	13	14	36	3	36
Cystathionine gamma lyase OS Saccharomyces cerevisiae strain ATCC 204508 S288c GN CYS3 PE 1 SV 2	10	8	8	26	3	26
Cytochrome b c1 complex subunit 2 mitochondrial OS Saccharomyces cerevisiae strain ATCC 204508 S	5	6	5	16	3	16
Cytochrome b2 mitochondrial OS Saccharomyces cerevisiae strain ATCC 204508 S288c GN CYB2 PE 1 S	6	8	7	21	3	21
Cytochrome c iso 1 OS Saccharomyces cerevisiae strain ATCC 204508 S288c GN CYC1 PE 1 SV 2		4		4	1	4
Cytochrome c oxidase subunit 4 mitochondrial OS Saccharomyces cerevisiae strain ATCC 204508 S288		3		3	1	3
Deoxyhypusine hydroxylase OS Saccharomyces cerevisiae strain ATCC 204508 S288c GN LIA1 PE 1 SV 1	6	6		12	2	12
Dihydrolipoyl dehydrogenase mitochondrial OS Saccharomyces cerevisiae strain ATCC 204508 S288c	6	4		10	2	10
Dihydrolipoyllysine residue acetyltransferase component of pyruvate dehydrogenase complex mitochond	5	9	6	20	3	20
Dihydroxy acid dehydratase mitochondrial OS Saccharomyces cerevisiae strain ATCC 204508 S288c G		4	6	10	2	10
Dihydroxyacetone kinase 1 OS Saccharomyces cerevisiae strain ATCC 204508 S288c GN DAK1 PE 1 SV 1	4	7		11	2	11
DL glycerol 3 phosphatase 1 OS Saccharomyces cerevisiae strain ATCC 204508 S288c GN RHR2 PE 1	10	7	10	27	3	27
DL glycerol 3 phosphatase 2 OS Saccharomyces cerevisiae strain ATCC 204508 S288c GN HOR2 PE 1			8	8	1	8
DNA directed RNA polymerases I II and III subunit RPABC3 OS Saccharomyces cerevisiae strain ATCC		2		2	1	2
DNA polymerase zeta catalytic subunit OS Saccharomyces cerevisiae strain ATCC 204508 S288c GN RE	6			6	1	6
Dolichyl phosphate mannose protein mannosyltransferase 6 OS Saccharomyces cerevisiae strain ATCC 2		4		4	1	4
Elongation factor 1 alpha OS Saccharomyces cerevisiae strain ATCC 204508 S288c GN TEF1 PE 1 SV 1	18	19	18	55	3	55
Elongation factor 1 beta OS Saccharomyces cerevisiae strain ATCC 204508 S288c GN EFB1 PE 1 SV 4	4	4	3	11	3	11
Elongation factor 1 gamma 1 OS Saccharomyces cerevisiae strain ATCC 204508 S288c GN CAM1 PE 1 SV	10	4	5	19	3	19
Elongation factor 1 gamma 2 OS Saccharomyces cerevisiae strain ATCC 204508 S288c GN TEF4 PE 1 SV	12	13	13	38	3	38
Elongation factor 2 OS Saccharomyces cerevisiae strain ATCC 204508 S288c GN EFT1 PE 1 SV 1	33	32	31	96	3	96
Elongation factor 3A OS Saccharomyces cerevisiae strain ATCC 204508 S288c GN YEF3 PE 1 SV 4	27	30	24	81	3	81
Elongation factor 3B OS Saccharomyces cerevisiae strain ATCC 204508 S288c GN HEF3 PE 1 SV 2	10			10	1	10
Enolase 1 OS Saccharomyces cerevisiae strain ATCC 204508 S288c GN ENO1 PE 1 SV 3	23	23	24	70	3	70
Enolase 2 OS Saccharomyces cerevisiae strain ATCC 204508 S288c GN ENO2 PE 1 SV 2	25	30	27	82	3	82
Eukaryotic translation initiation factor 1A OS Saccharomyces cerevisiae strain ATCC 204508 S288c	1	2	2	5	3	5
Eukaryotic translation initiation factor 2 subunit beta OS Saccharomyces cerevisiae strain ATCC 204	5	5		10	2	10
Eukaryotic translation initiation factor 2 subunit gamma OS Saccharomyces cerevisiae strain ATCC 20	8	7		15	2	15
Eukaryotic translation initiation factor 4B OS Saccharomyces cerevisiae strain ATCC 204508 S288c	6	7		13	2	13
Eukaryotic translation initiation factor 5A 1 OS Saccharomyces cerevisiae strain ATCC 204508 S288	4	2	4	10	3	10
Eukaryotic translation initiation factor 6 OS Saccharomyces cerevisiae strain ATCC 204508 S288c	2	3		5	2	5
Eukaryotic translation initiation factor eIF 1 OS Saccharomyces cerevisiae strain ATCC 204508 S28	2	2		4	2	4
Family of serine hydrolases 3 OS Saccharomyces cerevisiae strain ATCC 204508 S288c GN FSH3 PE 1			3	3	1	3
Farnesyl pyrophosphate synthase OS Saccharomyces cerevisiae strain ATCC 204508 S288c GN ERG20 PE	4	7	7	18	3	18
Fatty acid synthase subunit alpha OS Saccharomyces cerevisiae strain ATCC 204508 S288c GN FAS2 P	33	38	37	108	3	108
Fatty acid synthase subunit beta OS Saccharomyces cerevisiae strain ATCC 204508 S288c GN FAS1 PE	34	33	37	104	3	104
FK506 binding protein 1 OS Saccharomyces cerevisiae strain ATCC 204508 S288c GN FPR1 PE 1 SV 2	6	4	5	15	3	15
Fructose bisphosphate aldolase OS Saccharomyces cerevisiae strain ATCC 204508 S288c GN FBA1 PE 1	17	13	15	45	3	45
Glucokinase 1 OS Saccharomyces cerevisiae strain ATCC 204508 S288c GN GLK1 PE 1 SV 1	13	14	17	44	3	44
Glucosamine fructose 6 phosphate aminotransferase isomerizing OS Saccharomyces cerevisiae strain		9		9	1	9
Glucose 6 phosphate 1 epimerase OS Saccharomyces cerevisiae strain ATCC 204508 S288c GN YMR099C	4	5	4	13	3	13
Glucose 6 phosphate isomerase OS Saccharomyces cerevisiae strain ATCC 204508 S288c GN PGI1 PE 1	13	13	13	39	3	39
Glutamate synthase NADH OS Saccharomyces cerevisiae strain ATCC 204508 S288c GN GLT1 PE 1 SV 2	16	11		27	2	27
Glutamate tRNA ligase cytoplasmic OS Saccharomyces cerevisiae strain ATCC 204508 S288c GN GUS1	12	14	11	37	3	37
Glutamine synthetase OS Saccharomyces cerevisiae strain ATCC 204508 S288c GN GLN1 PE 1 SV 4	7	5		12	2	12
Glutamine tRNA ligase OS Saccharomyces cerevisiae strain ATCC 204508 S288c GN GLN4 PE 1 SV 2	8	12	10	30	3	30
Glutaredoxin 1 OS Saccharomyces cerevisiae strain ATCC 204508 S288c GN GRX1 PE 1 SV 1	3	2	3	8	3	8
Glutathione reductase OS Saccharomyces cerevisiae strain ATCC 204508 S288c GN GLR1 PE 1 SV 2		2		2	1	2
Glyceraldehyde 3 phosphate dehydrogenase 1 OS Saccharomyces cerevisiae strain ATCC 204508 S288c	21	23	21	65	3	65
Glyceraldehyde 3 phosphate dehydrogenase 2 OS Saccharomyces cerevisiae strain ATCC 204508 S288c	19	20	20	59	3	59
Glyceraldehyde 3 phosphate dehydrogenase 3 OS Saccharomyces cerevisiae strain ATCC 204508 S288c	22	22	24	68	3	68
Glycine tRNA ligase 1 mitochondrial OS Saccharomyces cerevisiae strain ATCC 204508 S288c GN GR	17	14	13	44	3	44
Glycogen phosphorylase OS Saccharomyces cerevisiae strain ATCC 204508 S288c GN GPH1 PE 1 SV 4	7			7	1	7
GMP synthase glutamine hydrolyzing OS Saccharomyces cerevisiae strain ATCC 204508 S288c GN GUA	8		6	14	2	14
GU4 nucleic binding protein 1 OS Saccharomyces cerevisiae strain ATCC 204508 S288c GN ARC1 PE 1	7	6	5	18	3	18
Guanine nucleotide binding protein subunit beta like protein OS Saccharomyces cerevisiae strain ATC	9	13	10	32	3	32
Guanylate kinase OS Saccharomyces cerevisiae strain ATCC 204508 S288c GN GUK1 PE 1 SV 2	6	4	6	16	3	16
H ACA ribonucleoprotein complex subunit 4 OS Saccharomyces cerevisiae strain ATCC 204508 S288c G	6	8	7	21	3	21
Heat shock protein 104 OS Saccharomyces cerevisiae strain ATCC 204508 S288c GN HSP104 PE 1 SV 2	16	21	21	58	3	58
Heat shock protein 26 OS Saccharomyces cerevisiae strain ATCC 204508 S288c GN HSP26 PE 1 SV 3	6	6	7	19	3	19
Heat shock protein 60 mitochondrial OS Saccharomyces cerevisiae strain ATCC 204508 S288c GN HSP	24	22	23	69	3	69
Heat shock protein homolog SSE1 OS Saccharomyces cerevisiae strain ATCC 204508 S288c GN SSE1 PE	18	19	15	52	3	52
Heat shock protein homolog SSE2 OS Saccharomyces cerevisiae strain ATCC 204508 S288c GN SSE2 PE	9	11	9	29	3	29
Heat shock protein SSA1 OS Saccharomyces cerevisiae strain ATCC 204508 S288c GN SSA1 PE 1 SV 4	31	30	22	83	3	83
Heat shock protein SSA2 OS Saccharomyces cerevisiae strain ATCC 204508 S288c GN SSA2 PE 1 SV 3	29	29	22	80	3	80
Heat shock protein SSA4 OS Saccharomyces cerevisiae strain ATCC 204508 S288c GN SSA4 PE 1 SV 3		10		10	1	10
Heat shock protein SSB1 OS Saccharomyces cerevisiae strain ATCC 204508 S288c GN SSB1 PE 1 SV 3	28	29	24	81	3	81
Heat shock protein SSB2 OS Saccharomyces cerevisiae strain ATCC 204508 S288c GN SSB2 PE 1 SV 2	27	28	25	80	3	80
Heat shock protein SSC1 mitochondrial OS Saccharomyces cerevisiae strain ATCC 204508 S288c GN S	19	19	17	55	3	55
Heat shock protein SSC3 mitochondrial OS Saccharomyces cerevisiae strain ATCC 204508 S288c GN E	6		11	17	2	17
Heat shock protein STI1 OS Saccharomyces cerevisiae strain ATCC 204508 S288c GN STI1 PE 1 SV 1	11	13		24	2	24
Hexokinase 1 OS Saccharomyces cerevisiae strain ATCC 204508 S288c GN HXK1 PE 1 SV 2	20	21	18	59	3	59
Hexokinase 2 OS Saccharomyces cerevisiae strain ATCC 204508 S288c GN HXK2 PE 1 SV 4	15	13	12	40	3	40
High affinity hexose transporter HXT6 OS Saccharomyces cerevisiae strain ATCC 204508 S288c GN HX		2		2	1	2
Histidine biosynthesis trifunctional protein OS Saccharomyces cerevisiae strain ATCC 204508 S288c		12	8	20	2	20
Histidine tRNA ligase mitochondrial OS Saccharomyces cerevisiae strain ATCC 204508 S288c GN HT		2		2	1	2
Hit family protein 1 OS Saccharomyces cerevisiae strain ATCC 204508 S288c GN HNT1 PE 1 SV 2		2	2	4	2	4
Homocitrate synthase cytosolic isozyme OS Saccharomyces cerevisiae strain ATCC 204508 S288c GN	12	10	11	33	3	33
Homocitrate synthase mitochondrial OS Saccharomyces cerevisiae strain ATCC 204508 S288c GN LYS2	9			9	1	9
Homoisocitrate dehydrogenase mitochondrial OS Saccharomyces cerevisiae strain ATCC 204508 S288c	5	8		13	2	13
Homoserine dehydrogenase OS Saccharomyces cerevisiae strain ATCC 204508 S288c GN HOM6 PE 1 SV 1	9	5		14	2	14
Hydroxymethylglutaryl CoA synthase OS Saccharomyces cerevisiae strain ATCC 204508 S288c GN ERG13	10	15	8	33	3	33
Inhibitory regulator protein IRA1 OS Saccharomyces cerevisiae strain ATCC 204508 S288c GN IRA1 P	10			10	1	10
Inorganic pyrophosphatase OS Saccharomyces cerevisiae strain ATCC 204508 S288c GN IPP1 PE 1 SV 4	10	10	10	30	3	30
Inosine 5 monophosphate dehydrogenase 2 OS Saccharomyces cerevisiae strain ATCC 204508 S288c GN	5	5	6	16	3	16
Inosine 5 monophosphate dehydrogenase 3 OS Saccharomyces cerevisiae strain ATCC 204508 S288c GN	8	8	7	23	3	23
Inosine 5 monophosphate dehydrogenase 4 OS Saccharomyces cerevisiae strain ATCC 204508 S288c GN	8	7	7	22	3	22
Isocitrate dehydrogenase NADP mitochondrial OS Saccharomyces cerevisiae strain ATCC 204508 S28		4		4	1	4
Isoleucine tRNA ligase cytoplasmic OS Saccharomyces cerevisiae strain ATCC 204508 S288c GN ILS		8		8	1	8
Ketol acid reductoisomerase mitochondrial OS Saccharomyces cerevisiae strain ATCC 204508 S288c	12	12	9	33	3	33
L aminoadipate semialdehyde dehydrogenase OS Saccharomyces cerevisiae strain ATCC 204508 S288c G	14			14	1	14
Leucine tRNA ligase cytoplasmic OS Saccharomyces cerevisiae strain ATCC 204508 S288c GN CDC60	16	19	12	47	3	47
Lon protease homolog mitochondrial OS Saccharomyces cerevisiae strain ATCC 204508 S288c GN PIM1	7			7	1	7
Long chain fatty acid CoA ligase 1 OS Saccharomyces cerevisiae strain ATCC 204508 S288c GN FAA1		6		6	1	6
Lysine tRNA ligase cytoplasmic OS Saccharomyces cerevisiae strain ATCC 204508 S288c GN KRS1 PE	10	12	9	31	3	31
Magnesium activated aldehyde dehydrogenase cytosolic OS Saccharomyces cerevisiae strain ATCC 20450	13	14	16	43	3	43
Malate dehydrogenase mitochondrial OS Saccharomyces cerevisiae strain ATCC 204508 S288c GN MDH1	9	9	8	26	3	26
Mannose 1 phosphate guanyltransferase OS Saccharomyces cerevisiae strain ATCC 204508 S288c GN PS	9	12	9	30	3	30
Mannose 6 phosphate isomerase OS Saccharomyces cerevisiae strain ATCC 204508 S288c GN PMI40 PE 1	4			4	1	4
Methionine tRNA ligase cytoplasmic OS Saccharomyces cerevisiae strain ATCC 204508 S288c GN MES	5	6		11	2	11
Mitochondrial outer membrane protein porin 1 OS Saccharomyces cerevisiae strain ATCC 204508 S288c	7	5	6	18	3	18
Mitochondrial peculiar membrane protein 1 OS Saccharomyces cerevisiae strain YJM789 GN MPM1 PE 3 S		3		3	1	3
Mitochondrial protein import protein MAS5 OS Saccharomyces cerevisiae strain ATCC 204508 S288c G	4	5		9	2	9
Multiprotein bridging factor 1 OS Saccharomyces cerevisiae strain ATCC 204508 S288c GN MBF1 PE 1	4	7		11	2	11
Multisite specific tRNA cytosine C 5 methyltransferase OS Saccharomyces cerevisiae strain ATCC 2	8	6		14	2	14
NAD dependent malic enzyme mitochondrial OS Saccharomyces cerevisiae strain ATCC 204508 S288c G	7	8		15	2	15
NADP dependent alcohol dehydrogenase 6 OS Saccharomyces cerevisiae strain ATCC 204508 S288c GN A			5	5	1	5
NADP specific glutamate dehydrogenase 1 OS Saccharomyces cerevisiae strain ATCC 204508 S288c GN	11	10	8	29	3	29
NADP specific glutamate dehydrogenase 2 OS Saccharomyces cerevisiae strain ATCC 204508 S288c GN	4			4	1	4
NADPH dehydrogenase 2 OS Saccharomyces cerevisiae strain ATCC 204508 S288c GN OYE2 PE 1 SV 3	10	14	8	32	3	32
NADPH dependent aldose reductase GRE3 OS Saccharomyces cerevisiae strain ATCC 204508 S288c GN GR		5		5	1	5
Nascent polypeptide associated complex subunit alpha OS Saccharomyces cerevisiae strain YJM789 GN	5	4	3	12	3	12
Nascent polypeptide associated complex subunit beta 1 OS Saccharomyces cerevisiae strain YJM789 GN	5			5	1	5
Nicotinamidase OS Saccharomyces cerevisiae strain ATCC 204508 S288c GN PNC1 PE 1 SV 1	4	5	4	13	3	13
NU prion formation protein 1 OS Saccharomyces cerevisiae strain ATCC 204508 S288c GN NEW1 PE		9		9	1	9
Nucleoside diphosphate kinase OS Saccharomyces cerevisiae strain ATCC 204508 S288c GN YNK1 PE 1	6	5	5	16	3	16
Pentafunctional AROM polypeptide OS Saccharomyces cerevisiae strain RM11 1a GN ARO1 PE 3 SV 1		12		12	1	12
Peptidyl prolyl cis trans isomerase CPR6 OS Saccharomyces cerevisiae strain ATCC 204508 S288c GN	5	6		11	2	11
Peptidyl prolyl cis trans isomerase OS Saccharomyces cerevisiae strain ATCC 204508 S288c GN CPR1	5	5	5	15	3	15
Peroxiredoxin TSA1 OS Saccharomyces cerevisiae strain ATCC 204508 S288c GN TSA1 PE 1 SV 3	11	11	9	31	3	31
Peroxiredoxin type 2 OS Saccharomyces cerevisiae strain ATCC 204508 S288c GN AHP1 PE 1 SV 4	7	7	10	24	3	24
Phenylalanine tRNA ligase beta subunit OS Saccharomyces cerevisiae strain ATCC 204508 S288c GN	10	7		17	2	17
Phospho 2 dehydro 3 deoxyheptonate aldolase tyrosine inhibited OS Saccharomyces cerevisiae strain	5	5	2	12	3	12
Phosphoglucomutase 1 OS Saccharomyces cerevisiae strain ATCC 204508 S288c GN PGM1 PE 1 SV 1		5	1	6	2	6
Phosphoglucomutase 2 OS Saccharomyces cerevisiae strain ATCC 204508 S288c GN PGM2 PE 1 SV 1		7	5	12	2	12
Phosphoglycerate kinase OS Saccharomyces cerevisiae strain ATCC 204508 S288c GN PGK1 PE 1 SV 2	30	36	30	96	3	96
Phosphoglycerate mutase 1 OS Saccharomyces cerevisiae strain ATCC 204508 S288c GN GPM1 PE 1 SV 3	16	19	14	49	3	49
Phosphomannomutase OS Saccharomyces cerevisiae strain ATCC 204508 S288c GN SEC53 PE 1 SV 1		6	6	12	2	12
Phosphoribosylformylglycinamidine synthase OS Saccharomyces cerevisiae strain ATCC 204508 S288c	7	10		17	2	17
Phosphoserine aminotransferase OS Saccharomyces cerevisiae strain ATCC 204508 S288c GN SER1 PE 1		5		5	1	5
Plasma membrane ATPase 1 OS Saccharomyces cerevisiae strain ATCC 204508 S288c GN PMA1 PE 1 SV 2	7	6		13	2	13
Polyadenylate binding protein cytoplasmic and nuclear OS Saccharomyces cerevisiae strain ATCC 2045	11	12	15	38	3	38
Potassium activated aldehyde dehydrogenase mitochondrial OS Saccharomyces cerevisiae strain ATCC 2		8		8	1	8
Pre mRNA splicing factor CEF1 OS Saccharomyces cerevisiae strain ATCC 204508 S288c GN CEF1 PE 1	8			8	1	8
Probable aconitate hydratase 2 OS Saccharomyces cerevisiae strain ATCC 204508 S288c GN ACO2 PE 1	9	11	9	29	3	29
Probable amidase OS Saccharomyces cerevisiae strain ATCC 204508 S288c GN AMD2 PE 2 SV 2	4			4	1	4
Proteasome component PRE6 OS Saccharomyces cerevisiae strain ATCC 204508 S288c GN PRE6 PE 1 SV 1	2			2	1	2
Protein APA1 OS Saccharomyces cerevisiae strain ATCC 204508 S288c GN APA1 PE 1 SV 4	3	4		7	2	7
Protein BMH1 OS Saccharomyces cerevisiae strain ATCC 204508 S288c GN BMH1 PE 1 SV 4	13	14	16	43	3	43
Protein BMH2 OS Saccharomyces cerevisiae strain ATCC 204508 S288c GN BMH2 PE 1 SV 3	13	14	13	40	3	40
Protein disulfide isomerase OS Saccharomyces cerevisiae strain ATCC 204508 S288c GN PDI1 PE 1 SV	11	7	7	25	3	25
Protein ECM5 OS Saccharomyces cerevisiae strain ATCC 204508 S288c GN ECM5 PE 1 SV 1		7		7	1	7
Protein GVP36 OS Saccharomyces cerevisiae strain ATCC 204508 S288c GN GVP36 PE 1 SV 1	7			7	1	7
Protein HRI1 OS Saccharomyces cerevisiae strain RM11 1a GN HRI1 PE 3 SV 1	5			5	1	5
Protein KES1 OS Saccharomyces cerevisiae strain ATCC 204508 S288c GN KES1 PE 1 SV 1		6	7	13	2	13
Protein MET17 OS Saccharomyces cerevisiae strain ATCC 204508 S288c GN MET17 PE 1 SV 3	7	5	5	17	3	17
Protein MMF1 mitochondrial OS Saccharomyces cerevisiae strain ATCC 204508 S288c GN MMF1 PE 1 SV	3	4		7	2	7
Protein SCP160 OS Saccharomyces cerevisiae strain ATCC 204508 S288c GN SCP160 PE 1 SV 3	12	9	10	31	3	31
Protein SIS1 OS Saccharomyces cerevisiae strain ATCC 204508 S288c GN SIS1 PE 1 SV 1	6	6		12	2	12
Protein URA2 OS Saccharomyces cerevisiae strain ATCC 204508 S288c GN URA2 PE 1 SV 5	23	26	25	74	3	74
Protein YGP1 OS Saccharomyces cerevisiae strain ATCC 204508 S288c GN YGP1 PE 1 SV 2	3			3	1	3
Protein ZEO1 OS Saccharomyces cerevisiae strain ATCC 204508 S288c GN ZEO1 PE 1 SV 3	5	5	3	13	3	13
Putative glucokinase 2 OS Saccharomyces cerevisiae strain ATCC 204508 S288c GN EMI2 PE 1 SV 1	5		1	6	2	6
Putative inosine 5 monophosphate dehydrogenase 1 OS Saccharomyces cerevisiae strain ATCC 204508	2	5	2	9	3	9
Putative proline tRNA ligase YHR020W OS Saccharomyces cerevisiae strain ATCC 204508 S288c GN YH	11	9	12	32	3	32
Putative reductase 1 OS Saccharomyces cerevisiae strain ATCC 204508 S288c GN YPR1 PE 1 SV 1	8	4		12	2	12
Pyridoxamine 5 phosphate oxidase OS Saccharomyces cerevisiae strain ATCC 204508 S288c GN PDX3 P		4		4	1	4
Pyruvate carboxylase 1 OS Saccharomyces cerevisiae strain ATCC 204508 S288c GN PYC1 PE 1 SV 2		10		10	1	10
Pyruvate carboxylase 2 OS Saccharomyces cerevisiae strain ATCC 204508 S288c GN PYC2 PE 1 SV 2		12		12	1	12
Pyruvate decarboxylase isozyme 1 OS Saccharomyces cerevisiae strain ATCC 204508 S288c GN PDC1 PE	21	26	22	69	3	69
Pyruvate decarboxylase isozyme 2 OS Saccharomyces cerevisiae strain ATCC 204508 S288c GN PDC5 PE	3		2	5	2	5
Pyruvate decarboxylase isozyme 3 OS Saccharomyces cerevisiae strain ATCC 204508 S288c GN PDC6 PE		7		7	1	7
Pyruvate dehydrogenase E1 component subunit alpha mitochondrial OS Saccharomyces cerevisiae strain	2			2	1	2
Pyruvate dehydrogenase E1 component subunit beta mitochondrial OS Saccharomyces cerevisiae strain	3	2	8	13	3	13
Pyruvate kinase 1 OS Saccharomyces cerevisiae strain ATCC 204508 S288c GN CDC19 PE 1 SV 2	42	41	39	122	3	122
Ran specific GTPase activating protein 1 OS Saccharomyces cerevisiae strain ATCC 204508 S288c GN	5	3		8	2	8
Respiratory growth induced protein 1 OS Saccharomyces cerevisiae strain RM11 1a GN RGI1 PE 3 SV 1		2		2	1	2
Reticulon like protein 1 OS Saccharomyces cerevisiae strain ATCC 204508 S288c GN RTN1 PE 1 SV 1	2		4	6	2	6
Ribonucleoside diphosphate reductase small chain 1 OS Saccharomyces cerevisiae strain ATCC 204508	6	9		15	2	15
Ribosomal RNA processing protein 12 OS Saccharomyces cerevisiae strain ATCC 204508 S288c GN RRP1		7		7	1	7
Ribosome associated complex subunit SSZ1 OS Saccharomyces cerevisiae strain ATCC 204508 S288c GN	7	11	10	28	3	28
rRNA biogenesis protein RRP5 OS Saccharomyces cerevisiae strain ATCC 204508 S288c GN RRP5 PE 1 S	11	13		24	2	24
S adenosylmethionine synthase 1 OS Saccharomyces cerevisiae strain ATCC 204508 S288c GN SAM1 PE	9	11	8	28	3	28
S adenosylmethionine synthase 2 OS Saccharomyces cerevisiae strain ATCC 204508 S288c GN SAM2 PE		10	8	18	2	18
Saccharopepsin OS Saccharomyces cerevisiae strain ATCC 204508 S288c GN PEP4 PE 1 SV 1	4	4	3	11	3	11
Saccharopine dehydrogenase NAD L lysine forming OS Saccharomyces cerevisiae strain ATCC 20450	5	8	7	20	3	20
Saccharopine dehydrogenase NADP L glutamate forming OS Saccharomyces cerevisiae strain ATCC 2	9	10	10	29	3	29
Serine hydroxymethyltransferase cytosolic OS Saccharomyces cerevisiae strain ATCC 204508 S288c	7	10	11	28	3	28
Serine tRNA ligase cytoplasmic OS Saccharomyces cerevisiae strain ATCC 204508 S288c GN SES1 PE	10	9	7	26	3	26
Single stranded nucleic acid binding protein OS Saccharomyces cerevisiae strain ATCC 204508 S288c	4			4	1	4
Spermidine synthase OS Saccharomyces cerevisiae strain ATCC 204508 S288c GN SPE3 PE 1 SV 1		5		5	1	5
Sphingolipid long chain base responsive protein LSP1 OS Saccharomyces cerevisiae strain ATCC 204508	5			5	1	5
Sphingolipid long chain base responsive protein PIL1 OS Saccharomyces cerevisiae strain ATCC 204508	4	6		10	2	10
Spindle pole body associated protein VIK1 OS Saccharomyces cerevisiae strain ATCC 204508 S288c G			3	3	1	3
Spindle pole body component 110 OS Saccharomyces cerevisiae strain RM11 1a GN SPC110 PE 3 SV 1			9	9	1	9
Spindle pole body component 110 OS Saccharomyces cerevisiae strain YJM789 GN SPC110 PE 3 SV 1			9	9	1	9
Succinyl CoA ligase ADP forming subunit alpha mitochondrial OS Saccharomyces cerevisiae strain A	4	3		7	2	7
Superoxide dismutase Cu Zn OS Saccharomyces cerevisiae strain ATCC 204508 S288c GN SOD1 PE 1 S	7	8	7	22	3	22
Suppressor protein STM1 OS Saccharomyces cerevisiae strain ATCC 204508 S288c GN STM1 PE 1 SV 3	11	11	13	35	3	35
Thiamine metabolism regulatory protein THI3 OS Saccharomyces cerevisiae strain ATCC 204508 S288c	1	3		4	2	4
Thioredoxin 1 OS Saccharomyces cerevisiae strain ATCC 204508 S288c GN TRX1 PE 1 SV 3	4	7	8	19	3	19
Thioredoxin 2 OS Saccharomyces cerevisiae strain ATCC 204508 S288c GN TRX2 PE 1 SV 3		3	3	6	2	6
Thioredoxin reductase 1 OS Saccharomyces cerevisiae strain ATCC 204508 S288c GN TRR1 PE 1 SV 3	3	6		9	2	9
Threonine synthase OS Saccharomyces cerevisiae strain ATCC 204508 S288c GN THR4 PE 1 SV 1	6	13	10	29	3	29
Threonine tRNA ligase cytoplasmic OS Saccharomyces cerevisiae strain ATCC 204508 S288c GN THS1	6	12	10	28	3	28
Transaldolase OS Saccharomyces cerevisiae strain ATCC 204508 S288c GN TAL1 PE 1 SV 4	11	11	8	30	3	30
Transcriptional modulator WTM1 OS Saccharomyces cerevisiae strain ATCC 204508 S288c GN WTM1 PE 1	9	10	9	28	3	28
Transketolase 1 OS Saccharomyces cerevisiae strain ATCC 204508 S288c GN TKL1 PE 1 SV 4	22	18	18	58	3	58
Translation machinery associated protein 10 OS Saccharomyces cerevisiae strain ATCC 204508 S288c	3			3	1	3
Translational activator GCN1 OS Saccharomyces cerevisiae strain ATCC 204508 S288c GN GCN1 PE 1 S	15	14	20	49	3	49
Translationally controlled tumor protein homolog OS Saccharomyces cerevisiae strain ATCC 204508 S	4	6	7	17	3	17
Transposon Ty1 PR2 Gag Pol polyprotein OS Saccharomyces cerevisiae strain ATCC 204508 S288c GN T		7		7	1	7
Transposon Ty2 B Gag Pol polyprotein OS Saccharomyces cerevisiae strain ATCC 204508 S288c GN TY2	1	2		3	2	3
Transposon TyH3 Gag Pol polyprotein OS Saccharomyces cerevisiae GN TY1B PE 1 SV 2	4	8		12	2	12
Trehalose phosphatase OS Saccharomyces cerevisiae strain ATCC 204508 S288c GN TPS2 PE 1 SV 3		7		7	1	7
Trehalose synthase complex regulatory subunit TSL1 OS Saccharomyces cerevisiae strain ATCC 204508		9		9	1	9
Triosephosphate isomerase OS Saccharomyces cerevisiae strain ATCC 204508 S288c GN TPI1 PE 1 SV 2	11	11	10	32	3	32
Tropomyosin 1 OS Saccharomyces cerevisiae strain ATCC 204508 S288c GN TPM1 PE 1 SV 1		2		2	1	2
Tryptophan synthase OS Saccharomyces cerevisiae strain ATCC 204508 S288c GN TRP5 PE 1 SV 1		11		11	1	11
Tyrosine tRNA ligase cytoplasmic OS Saccharomyces cerevisiae strain ATCC 204508 S288c GN TYS1	4	5		9	2	9
U3 small nucleolar RNA associated protein 9 OS Saccharomyces cerevisiae strain ATCC 204508 S288c	3			3	1	3
Ubiquitin 40S ribosomal protein S31 OS Saccharomyces cerevisiae strain ATCC 204508 S288c GN RPS3	10	7	7	24	3	24
Ubiquitin 60S ribosomal protein L40 OS Saccharomyces cerevisiae strain ATCC 204508 S288c GN RPL4	5	3	4	12	3	12
Ubiquitin activating enzyme E1 1 OS Saccharomyces cerevisiae strain ATCC 204508 S288c GN UBA1 PE		12	10	22	2	22
Ubiquitin like protein SMT3 OS Saccharomyces cerevisiae strain ATCC 204508 S288c GN SMT3 PE 1 SV		2		2	1	2
Uncharacterized GTP binding protein OLA1 OS Saccharomyces cerevisiae strain ATCC 204508 S288c GN	8	10	9	27	3	27
Uncharacterized phosphatase YNL010W OS Saccharomyces cerevisiae strain ATCC 204508 S288c GN YNL0	2			2	1	2
Uncharacterized protein MRP8 OS Saccharomyces cerevisiae strain ATCC 204508 S288c GN MRP8 PE 1 S	6	4		10	2	10
Uncharacterized protein YLR179C OS Saccharomyces cerevisiae strain ATCC 204508 S288c GN YLR179C	3	6		9	2	9
Uncharacterized protein YNL134C OS Saccharomyces cerevisiae strain ATCC 204508 S288c GN YNL134C	4	2	5	11	3	11
Uncharacterized protein YNR034W A OS Saccharomyces cerevisiae strain ATCC 204508 S288c GN YNR034	3	5	7	15	3	15
Uncharacterized transcriptional regulatory protein YLL054C OS Saccharomyces cerevisiae strain ATCC		4		4	1	4
Uridylate kinase OS Saccharomyces cerevisiae strain ATCC 204508 S288c GN URA6 PE 1 SV 1		5		5	1	5
UTP glucose 1 phosphate uridylyltransferase OS Saccharomyces cerevisiae strain ATCC 204508 S288c	7	9	12	28	3	28
V type proton ATPase catalytic subunit A OS Saccharomyces cerevisiae strain ATCC 204508 S288c GN	21	21	29	71	3	71
V type proton ATPase subunit B OS Saccharomyces cerevisiae strain ATCC 204508 S288c GN VMA2 PE 1	17	18	14	49	3	49
V type proton ATPase subunit E OS Saccharomyces cerevisiae strain ATCC 204508 S288c GN VMA4 PE 1	7	4		11	2	11
V type proton ATPase subunit H OS Saccharomyces cerevisiae strain ATCC 204508 S288c GN VMA13 PE	5	6		11	2	11
Valine tRNA ligase mitochondrial OS Saccharomyces cerevisiae strain ATCC 204508 S288c GN VAS1	23	16	19	58	3	58
Zuotin OS Saccharomyces cerevisiae strain ATCC 204508 S288c GN ZUO1 PE 1 SV 1	5		8	13	2	13
