# Supplementary material for: Label-Free Proteomic Analysis of Flavohemoglobin Deleted Strain of Saccharomyces cerevisiae
Source: Int J Proteomics. 2016 Jan 11;2016:8302423. doi: 10.1155/2016/8302423 (PMC4737026; doi:10.1155/2016/8302423)
Supplement: Supplementary file 1 — To better understand the physiological function of flavohemoglobin in yeast, in the present study we have carried out label free differential proteomics study using soluble extract of wild type (Y190) and flavohemoglobin deleted strains (ΔYHB1 mutant) of S. cerevisiae grown under fermentative conditions. Quantification was achieved by employing a label free system, whereby the summed intensity of the top three most intense peptides assigned to a protein is assumed to be proportional to the protein concentration, which can therefore be estimated by comparison with the three largest peptide intensities of an injected internal standard. Label free quantitation was performed using peak intensity measurements in Waters ExpressionE, which is part of PLGS 2.3. Supplementary Table 1 and Table 2 represent list of proteins identified in three replicates in Y190 and in ΔYHB1 respectively. List of proteins down regulated and up regulated due to YHB1 deletion are shown in Supplementary Table 3. Regulated proteins are classified using (DAVID) v6.7 functional annotation tool (Supplementary Table 4). Classified enriched Gene ontology (GO) terms were visualized using REViGO online and CYTOSCAPE v3.1.1 (Supplementary Table 5). Information of the regulated set of proteins that are used in STRING interaction network are shown are shown in (Supplementary Table 6). [file 8302423.f1.zip › Supplementary Table S3 revised.xlsx]

## Sheet: Downregulated Proteins
Protein accession	Protein description	Log2 Fold change	p-value
HIS2_YEAST	Histidine biosynthesis trifunctional protein OS Saccharomyces cerevisiae strain ATCC 204508 S288c	-2.81868	0.0141228
HSP75_YEAST	Heat shock protein SSB1 OS Saccharomyces cerevisiae strain ATCC 204508 S288c GN SSB1 PE 1 SV 3	-2.01924	0.0326769
ASNS1_YEAST	Asparagine synthetase glutamine hydrolyzing 1 OS Saccharomyces cerevisiae strain ATCC 204508 S2	-1.71286	0.00454754
LEU1_YEAST	2 isopropylmalate synthase OS Saccharomyces cerevisiae strain ATCC 204508 S288c GN LEU4 PE 1 SV	-1.3514	0.0393712
LYS1_YEAST	Saccharopine dehydrogenase NAD L lysine forming OS Saccharomyces cerevisiae strain ATCC 20450	-1.32941	0.0149757
LYS9_YEAST	Saccharopine dehydrogenase NADP L glutamate forming OS Saccharomyces cerevisiae strain ATCC 2	-1.17319	0.0228235
AROC_YEAST	Chorismate synthase OS Saccharomyces cerevisiae strain ATCC 204508 S288c GN ARO2 PE 1 SV 1	-1.11471	0.00400386
BCA2_YEAST	Branched chain amino acid aminotransferase cytosolic OS Saccharomyces cerevisiae strain ATCC 20450	-1.05158	0.00106304
AROG_YEAST	Phospho 2 dehydro 3 deoxyheptonate aldolase tyrosine inhibited OS Saccharomyces cerevisiae strain	-1.02382	0.0137324
LEUC_YEAST	3 isopropylmalate dehydratase OS Saccharomyces cerevisiae strain ATCC 204508 S288c GN LEU1 PE 1	-1.02375	0.0450654
ARO8_YEAST	Aromatic aminoadipate aminotransferase 1 OS Saccharomyces cerevisiae strain ATCC 204508 S288c GN	-1.01644	0.00503054
HSP82_YEAST	ATP dependent molecular chaperone HSP82 OS Saccharomyces cerevisiae strain ATCC 204508 S288c GN	-1.0162	0.0236457
HSP26_YEAST	Heat shock protein 26 OS Saccharomyces cerevisiae strain ATCC 204508 S288c GN HSP26 PE 1 SV 3	-0.984923	0.00148899
ILV3_YEAST	Dihydroxy acid dehydratase mitochondrial OS Saccharomyces cerevisiae strain ATCC 204508 S288c G	-0.982715	0.041682
HOSC_YEAST	Homocitrate synthase cytosolic isozyme OS Saccharomyces cerevisiae strain ATCC 204508 S288c GN	-0.929206	0.00786833
MET17_YEAST	Protein MET17 OS Saccharomyces cerevisiae strain ATCC 204508 S288c GN MET17 PE 1 SV 3	-0.916185	0.0164161
YNN4_YEAST	Uncharacterized protein YNL134C OS Saccharomyces cerevisiae strain ATCC 204508 S288c GN YNL134C	-0.906384	0.0895917
ASNS2_YEAST	Asparagine synthetase glutamine hydrolyzing 2 OS Saccharomyces cerevisiae strain ATCC 204508 S2	-0.899177	0.0321225
GLYC_YEAST	Serine hydroxymethyltransferase cytosolic OS Saccharomyces cerevisiae strain ATCC 204508 S288c	-0.891688	0.00433194
AATC_YEAST	Aspartate aminotransferase cytoplasmic OS Saccharomyces cerevisiae strain ATCC 204508 S288c GN	-0.889241	0.0246429
ADK_YEAST	Adenosine kinase OS Saccharomyces cerevisiae strain ATCC 204508 S288c GN ADO1 PE 1 SV 1	-0.781669	0.155527
ACON2_YEAST	Probable aconitate hydratase 2 OS Saccharomyces cerevisiae strain ATCC 204508 S288c GN ACO2 PE 1	-0.779401	0.00487161
MAOM_YEAST	NAD dependent malic enzyme mitochondrial OS Saccharomyces cerevisiae strain ATCC 204508 S288c G	-0.773184	0.155529
HSP12_YEAST	12 kDa heat shock protein OS Saccharomyces cerevisiae strain ATCC 204508 S288c GN HSP12 PE 1 SV	-0.745338	0.00237483
ENO1_YEAST	Enolase 1 OS Saccharomyces cerevisiae strain ATCC 204508 S288c GN ENO1 PE 1 SV 3	-0.730647	0.01125
SYKC_YEAST	Lysine tRNA ligase cytoplasmic OS Saccharomyces cerevisiae strain ATCC 204508 S288c GN KRS1 PE	-0.715311	0.0399748
RL34A_YEAST	60S ribosomal protein L34 A OS Saccharomyces cerevisiae strain ATCC 204508 S288c GN RPL34A PE 1	-0.701518	0.0126411
BCA1_YEAST	Branched chain amino acid aminotransferase mitochondrial OS Saccharomyces cerevisiae strain ATCC 2	-0.663021	0.0248838
ILV5_YEAST	Ketol acid reductoisomerase mitochondrial OS Saccharomyces cerevisiae strain ATCC 204508 S288c	-0.623169	0.000237008
PUR4_YEAST	Phosphoribosylformylglycinamidine synthase OS Saccharomyces cerevisiae strain ATCC 204508 S288c	-0.613982	0.137621
SYDC_YEAST	Aspartate tRNA ligase cytoplasmic OS Saccharomyces cerevisiae strain ATCC 204508 S288c GN DPS1	-0.5857	0.0264627
ADH3_YEAST	Alcohol dehydrogenase 3 mitochondrial OS Saccharomyces cerevisiae strain ATCC 204508 S288c GN A	-0.575046	0.054618
HSP7E_YEAST	Heat shock protein SSC3 mitochondrial OS Saccharomyces cerevisiae strain ATCC 204508 S288c GN E	-0.549545	0.0174195
DAK1_YEAST	Dihydroxyacetone kinase 1 OS Saccharomyces cerevisiae strain ATCC 204508 S288c GN DAK1 PE 1 SV 1	-0.543116	0.0828612
C1TC_YEAST	C 1 tetrahydrofolate synthase cytoplasmic OS Saccharomyces cerevisiae strain ATCC 204508 S288c	-0.540487	0.00567569
CISY1_YEAST	Citrate synthase mitochondrial OS Saccharomyces cerevisiae strain ATCC 204508 S288c GN CIT1 PE	-0.500849	0.0571294
HSP79_YEAST	Heat shock protein homolog SSE2 OS Saccharomyces cerevisiae strain ATCC 204508 S288c GN SSE2 PE	-0.494689	0.232232
ACON_YEAST	Aconitate hydratase mitochondrial OS Saccharomyces cerevisiae strain ATCC 204508 S288c GN ACO1	-0.489223	0.00994603
GRP78_YEAST	78 kDa glucose regulated protein homolog OS Saccharomyces cerevisiae strain ATCC 204508 S288c GN	-0.482457	0.220561
SYYC_YEAST	Tyrosine tRNA ligase cytoplasmic OS Saccharomyces cerevisiae strain ATCC 204508 S288c GN TYS1	-0.476545	0.1009
PNC1_YEAST	Nicotinamidase OS Saccharomyces cerevisiae strain ATCC 204508 S288c GN PNC1 PE 1 SV 1	-0.456564	0.0696134
SYG_YEAST	Glycine tRNA ligase 1 mitochondrial OS Saccharomyces cerevisiae strain ATCC 204508 S288c GN GR	-0.445515	0.0744508
GPP1_YEAST	DL glycerol 3 phosphatase 1 OS Saccharomyces cerevisiae strain ATCC 204508 S288c GN RHR2 PE 1	-0.436111	0.0502669
RL10_YEAST	60S ribosomal protein L10 OS Saccharomyces cerevisiae strain ATCC 204508 S288c GN RPL10 PE 1 SV	-0.426936	0.069083
BMH2_YEAST	Protein BMH2 OS Saccharomyces cerevisiae strain ATCC 204508 S288c GN BMH2 PE 1 SV 3	-0.395838	0.0701604
ODO1_YEAST	2 oxoglutarate dehydrogenase mitochondrial OS Saccharomyces cerevisiae strain ATCC 204508 S288c	-0.384688	0.0304823
DHOM_YEAST	Homoserine dehydrogenase OS Saccharomyces cerevisiae strain ATCC 204508 S288c GN HOM6 PE 1 SV 1	-0.371326	0.131117
AHP1_YEAST	Peroxiredoxin type 2 OS Saccharomyces cerevisiae strain ATCC 204508 S288c GN AHP1 PE 1 SV 4	-0.369677	0.0460067
MDHM_YEAST	Malate dehydrogenase mitochondrial OS Saccharomyces cerevisiae strain ATCC 204508 S288c GN MDH1	-0.368836	0.0698471
G3P1_YEAST	Glyceraldehyde 3 phosphate dehydrogenase 1 OS Saccharomyces cerevisiae strain ATCC 204508 S288c	-0.349716	0.0622195
SYFB_YEAST	Phenylalanine tRNA ligase beta subunit OS Saccharomyces cerevisiae strain ATCC 204508 S288c GN	-0.294513	0.26995
QCR2_YEAST	Cytochrome b c1 complex subunit 2 mitochondrial OS Saccharomyces cerevisiae strain ATCC 204508 S	-0.29313	0.195801
RLA3_YEAST	60S acidic ribosomal protein P1 beta OS Saccharomyces cerevisiae strain ATCC 204508 S288c GN RPP	-0.288521	0.237376
SYNC_YEAST	Asparagine tRNA ligase cytoplasmic OS Saccharomyces cerevisiae strain ATCC 204508 S288c GN DED	-0.288417	0.225765
RS15_YEAST	40S ribosomal protein S15 OS Saccharomyces cerevisiae strain ATCC 204508 S288c GN RPS15 PE 1 SV	-0.287616	0.286424
CH10_YEAST	10 kDa heat shock protein mitochondrial OS Saccharomyces cerevisiae strain ATCC 204508 S288c GN	-0.287298	0.0104279
SYA_YEAST	Alanine tRNA ligase mitochondrial OS Saccharomyces cerevisiae strain ATCC 204508 S288c GN ALA1	-0.284439	0.35126
RL33B_YEAST	60S ribosomal protein L33 B OS Saccharomyces cerevisiae strain ATCC 204508 S288c GN RPL33B PE 1	-0.248494	0.087216
THIL_YEAST	Acetyl CoA acetyltransferase OS Saccharomyces cerevisiae strain ATCC 204508 S288c GN ERG10 PE 1	-0.244307	0.140396
SODC_YEAST	Superoxide dismutase Cu Zn OS Saccharomyces cerevisiae strain ATCC 204508 S288c GN SOD1 PE 1 S	-0.239652	0.0356276
RL15A_YEAST	60S ribosomal protein L15 A OS Saccharomyces cerevisiae strain ATCC 204508 S288c GN RPL15A PE 1	-0.238519	0.200656
SUCA_YEAST	Succinyl CoA ligase ADP forming subunit alpha mitochondrial OS Saccharomyces cerevisiae strain A	-0.234732	0.135136
DUG1_YEAST	Cys Gly metallodipeptidase DUG1 OS Saccharomyces cerevisiae strain ATCC 204508 S288c GN DUG1 PE	-0.224444	0.0108957
THRC_YEAST	Threonine synthase OS Saccharomyces cerevisiae strain ATCC 204508 S288c GN THR4 PE 1 SV 1	-0.217204	0.0232144
PDI_YEAST	Protein disulfide isomerase OS Saccharomyces cerevisiae strain ATCC 204508 S288c GN PDI1 PE 1 SV	-0.212729	0.365909
WTM1_YEAST	Transcriptional modulator WTM1 OS Saccharomyces cerevisiae strain ATCC 204508 S288c GN WTM1 PE 1	-0.194213	0.124726
RIR2_YEAST	Ribonucleoside diphosphate reductase small chain 1 OS Saccharomyces cerevisiae strain ATCC 204508	-0.179415	0.178477
RS6A_YEAST	40S ribosomal protein S6 A OS Saccharomyces cerevisiae strain ATCC 204508 S288c GN RPS6A PE 1 SV	-0.17136	0.198374
TAL1_YEAST	Transaldolase OS Saccharomyces cerevisiae strain ATCC 204508 S288c GN TAL1 PE 1 SV 4	-0.166886	0.11443
IF1A_YEAST	Eukaryotic translation initiation factor 1A OS Saccharomyces cerevisiae strain ATCC 204508 S288c	-0.166274	0.282173
NDK_YEAST	Nucleoside diphosphate kinase OS Saccharomyces cerevisiae strain ATCC 204508 S288c GN YNK1 PE 1	-0.163531	0.249255
SYV_YEAST	Valine tRNA ligase mitochondrial OS Saccharomyces cerevisiae strain ATCC 204508 S288c GN VAS1	-0.13922	0.169402
ALDH6_YEAST	Magnesium activated aldehyde dehydrogenase cytosolic OS Saccharomyces cerevisiae strain ATCC 20450	-0.13832	0.036376
RL30_YEAST	60S ribosomal protein L30 OS Saccharomyces cerevisiae strain ATCC 204508 S288c GN RPL30 PE 1 SV	-0.12748	0.206088
DHE4_YEAST	NADP specific glutamate dehydrogenase 1 OS Saccharomyces cerevisiae strain ATCC 204508 S288c GN	-0.120507	0.451261
SYQ_YEAST	Glutamine tRNA ligase OS Saccharomyces cerevisiae strain ATCC 204508 S288c GN GLN4 PE 1 SV 2	-0.117342	0.192525
IPYR_YEAST	Inorganic pyrophosphatase OS Saccharomyces cerevisiae strain ATCC 204508 S288c GN IPP1 PE 1 SV 4	-0.108411	0.125026
FKBP_YEAST	FK506 binding protein 1 OS Saccharomyces cerevisiae strain ATCC 204508 S288c GN FPR1 PE 1 SV 2	-0.0957789	0.371364
RL6A_YEAST	60S ribosomal protein L6 A OS Saccharomyces cerevisiae strain ATCC 204508 S288c GN RPL6A PE 1 SV	-0.0924585	0.365395
RL22A_YEAST	60S ribosomal protein L22 A OS Saccharomyces cerevisiae strain ATCC 204508 S288c GN RPL22A PE 1	-0.0898442	0.376469
APE3_YEAST	Aminopeptidase Y OS Saccharomyces cerevisiae strain ATCC 204508 S288c GN APE3 PE 1 SV 1	-0.0848576	0.257462
HSP77_YEAST	Heat shock protein SSC1 mitochondrial OS Saccharomyces cerevisiae strain ATCC 204508 S288c GN S	-0.0838612	0.251742
TSA1_YEAST	Peroxiredoxin TSA1 OS Saccharomyces cerevisiae strain ATCC 204508 S288c GN TSA1 PE 1 SV 3	-0.0829428	0.0590859
GLRX1_YEAST	Glutaredoxin 1 OS Saccharomyces cerevisiae strain ATCC 204508 S288c GN GRX1 PE 1 SV 1	-0.0803552	0.393469
RL25_YEAST	60S ribosomal protein L25 OS Saccharomyces cerevisiae strain ATCC 204508 S288c GN RPL25 PE 1 SV	-0.0774762	0.0973049
YMY9_YEAST	Glucose 6 phosphate 1 epimerase OS Saccharomyces cerevisiae strain ATCC 204508 S288c GN YMR099C	-0.0760772	0.238977
G4P1_YEAST	GU4 nucleic binding protein 1 OS Saccharomyces cerevisiae strain ATCC 204508 S288c GN ARC1 PE 1	-0.0734135	0.134497
SYTC_YEAST	Threonine tRNA ligase cytoplasmic OS Saccharomyces cerevisiae strain ATCC 204508 S288c GN THS1	-0.0662665	0.036162
RS21A_YEAST	40S ribosomal protein S21 A OS Saccharomyces cerevisiae strain ATCC 204508 S288c GN RPS21A PE 1	-0.0657774	0.178214
RS26A_YEAST	40S ribosomal protein S26 A OS Saccharomyces cerevisiae strain ATCC 204508 S288c GN RPS26A PE 1	-0.0600202	0.410097
RL28_YEAST	60S ribosomal protein L28 OS Saccharomyces cerevisiae strain ATCC 204508 S288c GN RPL28 PE 1 SV	-0.0503122	0.252742
METE_YEAST	5 methyltetrahydropteroyltriglutamate homocysteine methyltransferase OS Saccharomyces cerevisiae s	-0.0503096	0.20188
STM1_YEAST	Suppressor protein STM1 OS Saccharomyces cerevisiae strain ATCC 204508 S288c GN STM1 PE 1 SV 3	-0.0492274	0.334448
RL27A_YEAST	60S ribosomal protein L27 A OS Saccharomyces cerevisiae strain ATCC 204508 S288c GN RPL27A PE 1	-0.0414466	0.35044
RL35A_YEAST	60S ribosomal protein L35 A OS Saccharomyces cerevisiae strain ATCC 204508 S288c GN RPL35A PE 1	-0.0399265	0.280344
SYEC_YEAST	Glutamate tRNA ligase cytoplasmic OS Saccharomyces cerevisiae strain ATCC 204508 S288c GN GUS1	-0.0309175	0.348252
IMDH3_YEAST	Inosine 5 monophosphate dehydrogenase 3 OS Saccharomyces cerevisiae strain ATCC 204508 S288c GN	-0.0279554	0.442504
ZEO1_YEAST	Protein ZEO1 OS Saccharomyces cerevisiae strain ATCC 204508 S288c GN ZEO1 PE 1 SV 3	-0.0268507	0.427425
RL36A_YEAST	60S ribosomal protein L36 A OS Saccharomyces cerevisiae strain ATCC 204508 S288c GN RPL36A PE 1	-0.0258133	0.463066
HS104_YEAST	Heat shock protein 104 OS Saccharomyces cerevisiae strain ATCC 204508 S288c GN HSP104 PE 1 SV 2	-0.0247512	0.441379
HSP60_YEAST	Heat shock protein 60 mitochondrial OS Saccharomyces cerevisiae strain ATCC 204508 S288c GN HSP	-0.0225203	0.338855
CYB2_YEAST	Cytochrome b2 mitochondrial OS Saccharomyces cerevisiae strain ATCC 204508 S288c GN CYB2 PE 1 S	-0.0190384	0.201508
RS11A_YEAST	40S ribosomal protein S11 A OS Saccharomyces cerevisiae strain ATCC 204508 S288c GN RPS11A PE 1	-0.0114339	0.43325
RL17B_YEAST	60S ribosomal protein L17 B OS Saccharomyces cerevisiae strain ATCC 204508 S288c GN RPL17B PE 1	-0.0109496	0.444747

## Sheet: Upregulated Proteins
Protein accession	Protein description	Log2 Fold change	p-value
RLA1_YEAST	60S acidic ribosomal protein P1 alpha OS Saccharomyces cerevisiae strain ATCC 204508 S288c GN RP	1.32205	0.00075897
PGM2_YEAST	Phosphoglucomutase 2 OS Saccharomyces cerevisiae strain ATCC 204508 S288c GN PGM2 PE 1 SV 1	1.31624	0.26891
METK2_YEAST	S adenosylmethionine synthase 2 OS Saccharomyces cerevisiae strain ATCC 204508 S288c GN SAM2 PE	1.28629	0.109207
IF4A_YEAST	ATP dependent RNA helicase eIF4A OS Saccharomyces cerevisiae strain YJM789 GN TIF1 PE 3 SV 1	1.075	0.000692479
OLA1_YEAST	Uncharacterized GTP binding protein OLA1 OS Saccharomyces cerevisiae strain ATCC 204508 S288c GN	1.03099	0.00258123
RL6B_YEAST	60S ribosomal protein L6 B OS Saccharomyces cerevisiae strain ATCC 204508 S288c GN RPL6B PE 1 SV	0.906624	0.00318609
SBA1_YEAST	Co chaperone protein SBA1 OS Saccharomyces cerevisiae strain ATCC 204508 S288c GN SBA1 PE 1 SV 3	0.757765	0.0775549
RS3A2_YEAS1	40S ribosomal protein S1 B OS Saccharomyces cerevisiae strain RM11 1a GN RPS1B PE 3 SV 1	0.754207	0.0816769
PMM_YEAST	Phosphomannomutase OS Saccharomyces cerevisiae strain ATCC 204508 S288c GN SEC53 PE 1 SV 1	0.701471	0.0152377
CLH_YEAST	Clathrin heavy chain OS Saccharomyces cerevisiae strain ATCC 204508 S288c GN CHC1 PE 1 SV 1	0.697105	0.0124628
STI1_YEAST	Heat shock protein STI1 OS Saccharomyces cerevisiae strain ATCC 204508 S288c GN STI1 PE 1 SV 1	0.65937	0.13261
MPG1_YEAST	Mannose 1 phosphate guanyltransferase OS Saccharomyces cerevisiae strain ATCC 204508 S288c GN PS	0.625052	0.016425
LYS12_YEAST	Homoisocitrate dehydrogenase mitochondrial OS Saccharomyces cerevisiae strain ATCC 204508 S288c	0.577253	0.119984
HSC82_YEAST	ATP dependent molecular chaperone HSC82 OS Saccharomyces cerevisiae strain ATCC 204508 S288c GN	0.551578	0.032869
TRX2_YEAST	Thioredoxin 2 OS Saccharomyces cerevisiae strain ATCC 204508 S288c GN TRX2 PE 1 SV 3	0.549307	0.209797
CDC48_YEAST	Cell division control protein 48 OS Saccharomyces cerevisiae strain ATCC 204508 S288c GN CDC48 P	0.544973	0.0881693
UGPA1_YEAST	UTP glucose 1 phosphate uridylyltransferase OS Saccharomyces cerevisiae strain ATCC 204508 S288c	0.540078	0.000298957
GLNA_YEAST	Glutamine synthetase OS Saccharomyces cerevisiae strain ATCC 204508 S288c GN GLN1 PE 1 SV 4	0.504693	0.338412
GLT1_YEAST	Glutamate synthase NADH OS Saccharomyces cerevisiae strain ATCC 204508 S288c GN GLT1 PE 1 SV 2	0.48366	0.284727
ACS2_YEAST	Acetyl coenzyme A synthetase 2 OS Saccharomyces cerevisiae strain ATCC 204508 S288c GN ACS2 PE 1	0.466488	0.110334
EF3A_YEAST	Elongation factor 3A OS Saccharomyces cerevisiae strain ATCC 204508 S288c GN YEF3 PE 1 SV 4	0.414466	0.00426578
CLU_YEAST	Clustered mitochondria protein 1 OS Saccharomyces cerevisiae strain ATCC 204508 S288c GN CLU1 PE	0.409354	0.266112
RL23A_YEAST	60S ribosomal protein L23 A OS Saccharomyces cerevisiae strain ATCC 204508 S288c GN RPL23A PE 1	0.407921	0.160077
RL38_YEAST	60S ribosomal protein L38 OS Saccharomyces cerevisiae strain ATCC 204508 S288c GN RPL38 PE 1 SV	0.406888	0.228212
HNT1_YEAST	Hit family protein 1 OS Saccharomyces cerevisiae strain ATCC 204508 S288c GN HNT1 PE 1 SV 2	0.399446	0.111773
HSP72_YEAST	Heat shock protein SSA2 OS Saccharomyces cerevisiae strain ATCC 204508 S288c GN SSA2 PE 1 SV 3	0.385191	0.124737
ACBP_YEAST	Acyl CoA binding protein OS Saccharomyces cerevisiae strain ATCC 204508 S288c GN ACB1 PE 1 SV 3	0.382905	0.0966165
HSP7F_YEAST	Heat shock protein homolog SSE1 OS Saccharomyces cerevisiae strain ATCC 204508 S288c GN SSE1 PE	0.374573	0.0983197
HMCS_YEAST	Hydroxymethylglutaryl CoA synthase OS Saccharomyces cerevisiae strain ATCC 204508 S288c GN ERG13	0.368932	0.00664938
FAS1_YEAST	Fatty acid synthase subunit beta OS Saccharomyces cerevisiae strain ATCC 204508 S288c GN FAS1 PE	0.368598	0.0158678
RLA2_YEAST	60S acidic ribosomal protein P2 alpha OS Saccharomyces cerevisiae strain ATCC 204508 S288c GN RP	0.366296	0.0886971
RS12_YEAST	40S ribosomal protein S12 OS Saccharomyces cerevisiae strain ATCC 204508 S288c GN RPS12 PE 1 SV	0.358711	0.00848116
HXKA_YEAST	Hexokinase 1 OS Saccharomyces cerevisiae strain ATCC 204508 S288c GN HXK1 PE 1 SV 2	0.342737	0.0232017
EF1G2_YEAST	Elongation factor 1 gamma 2 OS Saccharomyces cerevisiae strain ATCC 204508 S288c GN TEF4 PE 1 SV	0.32057	0.0172824
RL18A_YEAST	60S ribosomal protein L18 A OS Saccharomyces cerevisiae strain ATCC 204508 S288c GN RPL18A PE 1	0.316563	0.102613
RS3A1_YEAS1	40S ribosomal protein S1 A OS Saccharomyces cerevisiae strain RM11 1a GN RPS1A PE 3 SV 1	0.314341	0.0609465
FAS2_YEAST	Fatty acid synthase subunit alpha OS Saccharomyces cerevisiae strain ATCC 204508 S288c GN FAS2 P	0.311626	0.0381195
SSZ1_YEAST	Ribosome associated complex subunit SSZ1 OS Saccharomyces cerevisiae strain ATCC 204508 S288c GN	0.304249	0.0344832
SYLC_YEAST	Leucine tRNA ligase cytoplasmic OS Saccharomyces cerevisiae strain ATCC 204508 S288c GN CDC60	0.300215	0.0138199
EF1B_YEAST	Elongation factor 1 beta OS Saccharomyces cerevisiae strain ATCC 204508 S288c GN EFB1 PE 1 SV 4	0.297366	0.0116348
EF1A_YEAST	Elongation factor 1 alpha OS Saccharomyces cerevisiae strain ATCC 204508 S288c GN TEF1 PE 1 SV 1	0.287586	0.00841095
RL17A_YEAST	60S ribosomal protein L17 A OS Saccharomyces cerevisiae strain ATCC 204508 S288c GN RPL17A PE 1	0.287004	0.159063
IF5A1_YEAST	Eukaryotic translation initiation factor 5A 1 OS Saccharomyces cerevisiae strain ATCC 204508 S288	0.27617	0.0172876
RL1A_YEAST	60S ribosomal protein L1 A OS Saccharomyces cerevisiae strain ATCC 204508 S288c GN RPL1A PE 1 SV	0.266958	0.102331
RL33A_YEAST	60S ribosomal protein L33 A OS Saccharomyces cerevisiae strain ATCC 204508 S288c GN RPL33A PE 1	0.262474	0.096595
PABP_YEAST	Polyadenylate binding protein cytoplasmic and nuclear OS Saccharomyces cerevisiae strain ATCC 2045	0.260479	0.104139
6PGD1_YEAST	6 phosphogluconate dehydrogenase decarboxylating 1 OS Saccharomyces cerevisiae strain ATCC 204508	0.258943	0.0351938
METK1_YEAST	S adenosylmethionine synthase 1 OS Saccharomyces cerevisiae strain ATCC 204508 S288c GN SAM1 PE	0.255687	0.2335
RS17A_YEAST	40S ribosomal protein S17 A OS Saccharomyces cerevisiae strain ATCC 204508 S288c GN RPS17A PE 1	0.254391	0.119559
TY1AB_YEAST	Transposon TyH3 Gag Pol polyprotein OS Saccharomyces cerevisiae GN TY1B PE 1 SV 2	0.239626	0.0131328
EF2_YEAST	Elongation factor 2 OS Saccharomyces cerevisiae strain ATCC 204508 S288c GN EFT1 PE 1 SV 1	0.239169	0.0695373
RL12A_YEAST	60S ribosomal protein L12 A OS Saccharomyces cerevisiae strain ATCC 204508 S288c GN RPL12A PE 1	0.231955	0.0482932
SAHH_YEAST	Adenosylhomocysteinase OS Saccharomyces cerevisiae strain ATCC 204508 S288c GN SAH1 PE 1 SV 1	0.226431	0.0335521
VATA_YEAST	V type proton ATPase catalytic subunit A OS Saccharomyces cerevisiae strain ATCC 204508 S288c GN	0.224496	0.089636
RS7A_YEAST	40S ribosomal protein S7 A OS Saccharomyces cerevisiae strain ATCC 204508 S288c GN RPS7A PE 1 SV	0.210539	0.0118674
GUAA_YEAST	GMP synthase glutamine hydrolyzing OS Saccharomyces cerevisiae strain ATCC 204508 S288c GN GUA	0.210031	0.308342
TKT1_YEAST	Transketolase 1 OS Saccharomyces cerevisiae strain ATCC 204508 S288c GN TKL1 PE 1 SV 4	0.208435	0.0280072
HXKG_YEAST	Glucokinase 1 OS Saccharomyces cerevisiae strain ATCC 204508 S288c GN GLK1 PE 1 SV 1	0.207632	0.166147
YN034_YEAST	Uncharacterized protein YNR034W A OS Saccharomyces cerevisiae strain ATCC 204508 S288c GN YNR034	0.204389	0.200779
G3P2_YEAST	Glyceraldehyde 3 phosphate dehydrogenase 2 OS Saccharomyces cerevisiae strain ATCC 204508 S288c	0.194889	0.0345904
MAS5_YEAST	Mitochondrial protein import protein MAS5 OS Saccharomyces cerevisiae strain ATCC 204508 S288c G	0.192739	0.00895232
HXKB_YEAST	Hexokinase 2 OS Saccharomyces cerevisiae strain ATCC 204508 S288c GN HXK2 PE 1 SV 4	0.192035	0.179384
RL2A_YEAST	60S ribosomal protein L2 A OS Saccharomyces cerevisiae strain ATCC 204508 S288c GN RPL2A PE 1 SV	0.191539	0.0468027
RS22A_YEAST	40S ribosomal protein S22 A OS Saccharomyces cerevisiae strain ATCC 204508 S288c GN RPS22A PE 1	0.188948	0.0367986
RL9A_YEAST	60S ribosomal protein L9 A OS Saccharomyces cerevisiae strain ATCC 204508 S288c GN RPL9A PE 1 SV	0.188704	0.0270555
ACAC_YEAST	Acetyl CoA carboxylase OS Saccharomyces cerevisiae strain ATCC 204508 S288c GN ACC1 PE 1 SV 2	0.175574	0.417946
RL8A_YEAST	60S ribosomal protein L8 A OS Saccharomyces cerevisiae strain ATCC 204508 S288c GN RPL8A PE 1 SV	0.16907	0.216611
RL11A_YEAST	60S ribosomal protein L11 A OS Saccharomyces cerevisiae strain ATCC 204508 S288c GN RPL11A PE 1	0.16747	0.130349
RS20_YEAST	40S ribosomal protein S20 OS Saccharomyces cerevisiae strain ATCC 204508 S288c GN RPS20 PE 1 SV	0.16472	0.400019
RL16A_YEAST	60S ribosomal protein L16 A OS Saccharomyces cerevisiae strain ATCC 204508 S288c GN RPL16A PE 1	0.162416	0.0259265
ATPA_YEAST	ATP synthase subunit alpha mitochondrial OS Saccharomyces cerevisiae strain ATCC 204508 S288c G	0.162115	0.118935
UBA1_YEAST	Ubiquitin activating enzyme E1 1 OS Saccharomyces cerevisiae strain ATCC 204508 S288c GN UBA1 PE	0.160004	0.331641
KAD1_YEAS1	Adenylate kinase 1 OS Saccharomyces cerevisiae strain RM11 1a GN ADK1 PE 3 SV 1	0.150484	0.197949
RS10A_YEAST	40S ribosomal protein S10 A OS Saccharomyces cerevisiae strain ATCC 204508 S288c GN RPS10A PE 1	0.149895	0.355533
RL5_YEAST	60S ribosomal protein L5 OS Saccharomyces cerevisiae strain ATCC 204508 S288c GN RPL5 PE 1 SV 4	0.145306	0.00562621
CARP_YEAST	Saccharopepsin OS Saccharomyces cerevisiae strain ATCC 204508 S288c GN PEP4 PE 1 SV 1	0.143292	0.238548
RL20A_YEAST	60S ribosomal protein L20 A OS Saccharomyces cerevisiae strain ATCC 204508 S288c GN RPL20A PE 1	0.141455	0.0148453
VATE_YEAST	V type proton ATPase subunit E OS Saccharomyces cerevisiae strain ATCC 204508 S288c GN VMA4 PE 1	0.141087	0.340489
EF1G1_YEAST	Elongation factor 1 gamma 1 OS Saccharomyces cerevisiae strain ATCC 204508 S288c GN CAM1 PE 1 SV	0.132091	0.17287
K6PF1_YEAST	6 phosphofructokinase subunit alpha OS Saccharomyces cerevisiae strain ATCC 204508 S288c GN PFK1	0.128495	0.163143
RL4B_YEAST	60S ribosomal protein L4 B OS Saccharomyces cerevisiae strain ATCC 204508 S288c GN RPL4B PE 1 SV	0.125688	0.46341
CYPH_YEAST	Peptidyl prolyl cis trans isomerase OS Saccharomyces cerevisiae strain ATCC 204508 S288c GN CPR1	0.12428	0.178404
RLA0_YEAST	60S acidic ribosomal protein P0 OS Saccharomyces cerevisiae strain ATCC 204508 S288c GN RPP0 PE	0.122839	0.0828631
HSP71_YEAST	Heat shock protein SSA1 OS Saccharomyces cerevisiae strain ATCC 204508 S288c GN SSA1 PE 1 SV 4	0.120312	0.324948
RL7A_YEAST	60S ribosomal protein L7 A OS Saccharomyces cerevisiae strain ATCC 204508 S288c GN RPL7A PE 1 SV	0.119973	0.0262245
G3P3_YEAST	Glyceraldehyde 3 phosphate dehydrogenase 3 OS Saccharomyces cerevisiae strain ATCC 204508 S288c	0.119365	0.0391373
RL3_YEAST	60S ribosomal protein L3 OS Saccharomyces cerevisiae strain ATCC 204508 S288c GN RPL3 PE 1 SV 4	0.117679	0.0566383
RS24A_YEAST	40S ribosomal protein S24 A OS Saccharomyces cerevisiae strain ATCC 204508 S288c GN RPS24A PE 1	0.116506	0.112394
G6PI_YEAST	Glucose 6 phosphate isomerase OS Saccharomyces cerevisiae strain ATCC 204508 S288c GN PGI1 PE 1	0.116051	0.183708
TRXB1_YEAST	Thioredoxin reductase 1 OS Saccharomyces cerevisiae strain ATCC 204508 S288c GN TRR1 PE 1 SV 3	0.115965	0.280087
PYR1_YEAST	Protein URA2 OS Saccharomyces cerevisiae strain ATCC 204508 S288c GN URA2 PE 1 SV 5	0.113539	0.18429
SYMC_YEAST	Methionine tRNA ligase cytoplasmic OS Saccharomyces cerevisiae strain ATCC 204508 S288c GN MES	0.110901	0.43996
VATB_YEAST	V type proton ATPase subunit B OS Saccharomyces cerevisiae strain ATCC 204508 S288c GN VMA2 PE 1	0.109711	0.255546
RS2_YEAST	40S ribosomal protein S2 OS Saccharomyces cerevisiae strain ATCC 204508 S288c GN RPS2 PE 1 SV 3	0.107718	0.249072
SC160_YEAST	Protein SCP160 OS Saccharomyces cerevisiae strain ATCC 204508 S288c GN SCP160 PE 1 SV 3	0.104696	0.263997
PDC1_YEAST	Pyruvate decarboxylase isozyme 1 OS Saccharomyces cerevisiae strain ATCC 204508 S288c GN PDC1 PE	0.104313	0.0406533
KPYK1_YEAST	Pyruvate kinase 1 OS Saccharomyces cerevisiae strain ATCC 204508 S288c GN CDC19 PE 1 SV 2	0.102828	0.0182857
ZUO1_YEAST	Zuotin OS Saccharomyces cerevisiae strain ATCC 204508 S288c GN ZUO1 PE 1 SV 1	0.101304	0.428694
RS25A_YEAST	40S ribosomal protein S25 A OS Saccharomyces cerevisiae strain ATCC 204508 S288c GN RPS25A PE 1	0.0994877	0.144182
RL26B_YEAST	60S ribosomal protein L26 B OS Saccharomyces cerevisiae strain ATCC 204508 S288c GN RPL26B PE 1	0.0994119	0.177163
TCTP_YEAST	Translationally controlled tumor protein homolog OS Saccharomyces cerevisiae strain ATCC 204508 S	0.0980026	0.119261
RL32_YEAST	60S ribosomal protein L32 OS Saccharomyces cerevisiae strain ATCC 204508 S288c GN RPL32 PE 1 SV	0.0978505	0.167079
RS9B_YEAST	40S ribosomal protein S9 B OS Saccharomyces cerevisiae strain ATCC 204508 S288c GN RPS9B PE 1 SV	0.0939609	0.0111376
SYSC_YEAST	Serine tRNA ligase cytoplasmic OS Saccharomyces cerevisiae strain ATCC 204508 S288c GN SES1 PE	0.0905494	0.175922
RL8B_YEAST	60S ribosomal protein L8 B OS Saccharomyces cerevisiae strain ATCC 204508 S288c GN RPL8B PE 1 SV	0.0905354	0.268208
RS8A_YEAST	40S ribosomal protein S8 A OS Saccharomyces cerevisiae strain ATCC 204508 S288c GN RPS8A PE 1 SV	0.089364	0.186644
RS29A_YEAST	40S ribosomal protein S29 A OS Saccharomyces cerevisiae strain ATCC 204508 S288c GN RPS29A PE 1	0.0883824	0.291472
RL4A_YEAST	60S ribosomal protein L4 A OS Saccharomyces cerevisiae strain ATCC 204508 S288c GN RPL4A PE 1 SV	0.087113	0.390878
RS18A_YEAST	40S ribosomal protein S18 A OS Saccharomyces cerevisiae strain ATCC 204508 S288c GN RPS18A PE 1	0.0864732	0.194313
RS14A_YEAST	40S ribosomal protein S14 A OS Saccharomyces cerevisiae strain ATCC 204508 S288c GN RPS14A PE 1	0.0864506	0.0748588
FPPS_YEAST	Farnesyl pyrophosphate synthase OS Saccharomyces cerevisiae strain ATCC 204508 S288c GN ERG20 PE	0.0843716	0.0766895
CYS3_YEAST	Cystathionine gamma lyase OS Saccharomyces cerevisiae strain ATCC 204508 S288c GN CYS3 PE 1 SV 2	0.0831157	0.139259
PMG1_YEAST	Phosphoglycerate mutase 1 OS Saccharomyces cerevisiae strain ATCC 204508 S288c GN GPM1 PE 1 SV 3	0.0815168	0.0737237
RS27A_YEAST	Ubiquitin 40S ribosomal protein S31 OS Saccharomyces cerevisiae strain ATCC 204508 S288c GN RPS3	0.0799745	0.337378
IF2G_YEAST	Eukaryotic translation initiation factor 2 subunit gamma OS Saccharomyces cerevisiae strain ATCC 20	0.0782994	0.466935
ENO2_YEAST	Enolase 2 OS Saccharomyces cerevisiae strain ATCC 204508 S288c GN ENO2 PE 1 SV 2	0.0777979	0.174747
RS13_YEAST	40S ribosomal protein S13 OS Saccharomyces cerevisiae strain ATCC 204508 S288c GN RPS13 PE 1 SV	0.0745776	0.270058
OYE2_YEAST	NADPH dehydrogenase 2 OS Saccharomyces cerevisiae strain ATCC 204508 S288c GN OYE2 PE 1 SV 3	0.073877	0.43067
SYRC_YEAST	Arginine tRNA ligase cytoplasmic OS Saccharomyces cerevisiae strain ATCC 204508 S288c GN YDR34	0.0723514	0.153351
PGK_YEAST	Phosphoglycerate kinase OS Saccharomyces cerevisiae strain ATCC 204508 S288c GN PGK1 PE 1 SV 2	0.0708177	0.0603795
TRX1_YEAST	Thioredoxin 1 OS Saccharomyces cerevisiae strain ATCC 204508 S288c GN TRX1 PE 1 SV 3	0.0686897	0.403209
RL14A_YEAST	60S ribosomal protein L14 A OS Saccharomyces cerevisiae strain ATCC 204508 S288c GN RPL14A PE 1	0.0670973	0.193001
RL31A_YEAST	60S ribosomal protein L31 A OS Saccharomyces cerevisiae strain ATCC 204508 S288c GN RPL31A PE 1	0.0656863	0.285219
YHI0_YEAST	Putative proline tRNA ligase YHR020W OS Saccharomyces cerevisiae strain ATCC 204508 S288c GN YH	0.064575	0.429901
RL19A_YEAST	60S ribosomal protein L19 A OS Saccharomyces cerevisiae strain ATCC 204508 S288c GN RPL19A PE 1	0.0641715	0.0419036
RS4A_YEAST	40S ribosomal protein S4 A OS Saccharomyces cerevisiae strain ATCC 204508 S288c GN RPS4A PE 1 SV	0.0638475	0.206127
RS5_YEAST	40S ribosomal protein S5 OS Saccharomyces cerevisiae strain ATCC 204508 S288c GN RPS5 PE 1 SV 3	0.0599769	0.225687
IF6_YEAST	Eukaryotic translation initiation factor 6 OS Saccharomyces cerevisiae strain ATCC 204508 S288c	0.0591827	0.453361
RL16B_YEAST	60S ribosomal protein L16 B OS Saccharomyces cerevisiae strain ATCC 204508 S288c GN RPL16B PE 1	0.0548333	0.156501
KGUA_YEAST	Guanylate kinase OS Saccharomyces cerevisiae strain ATCC 204508 S288c GN GUK1 PE 1 SV 2	0.0524189	0.432628
RL21A_YEAST	60S ribosomal protein L21 A OS Saccharomyces cerevisiae strain ATCC 204508 S288c GN RPL21A PE 1	0.0513346	0.110842
CBS_YEAST	Cystathionine beta synthase OS Saccharomyces cerevisiae strain ATCC 204508 S288c GN CYS4 PE 1 SV	0.0484567	0.401667
HSP76_YEAST	Heat shock protein SSB2 OS Saccharomyces cerevisiae strain ATCC 204508 S288c GN SSB2 PE 1 SV 2	0.034201	0.426357
COFI_YEAST	Cofilin OS Saccharomyces cerevisiae strain ATCC 204508 S288c GN COF1 PE 1 SV 1	0.0287	0.405198
RS7B_YEAST	40S ribosomal protein S7 B OS Saccharomyces cerevisiae strain ATCC 204508 S288c GN RPS7B PE 1 SV	0.0267305	0.377494
YPR1_YEAST	Putative reductase 1 OS Saccharomyces cerevisiae strain ATCC 204508 S288c GN YPR1 PE 1 SV 1	0.0265333	0.232464
GBLP_YEAST	Guanine nucleotide binding protein subunit beta like protein OS Saccharomyces cerevisiae strain ATC	0.0251312	0.418541
TPIS_YEAST	Triosephosphate isomerase OS Saccharomyces cerevisiae strain ATCC 204508 S288c GN TPI1 PE 1 SV 2	0.02433	0.144026
K6PF2_YEAST	6 phosphofructokinase subunit beta OS Saccharomyces cerevisiae strain ATCC 204508 S288c GN PFK2	0.0230549	0.45611
ALF_YEAST	Fructose bisphosphate aldolase OS Saccharomyces cerevisiae strain ATCC 204508 S288c GN FBA1 PE 1	0.0225556	0.103992
NACA_YEAST	Nascent polypeptide associated complex subunit alpha OS Saccharomyces cerevisiae strain YJM789 GN	0.0182405	0.468232
BMH1_YEAST	Protein BMH1 OS Saccharomyces cerevisiae strain ATCC 204508 S288c GN BMH1 PE 1 SV 4	0.0166413	0.482976
ATPB_YEAST	ATP synthase subunit beta mitochondrial OS Saccharomyces cerevisiae strain ATCC 204508 S288c GN	0.00469765	0.47073
RS16A_YEAST	40S ribosomal protein S16 A OS Saccharomyces cerevisiae strain ATCC 204508 S288c GN RPS16A PE 1	0.00290651	0.480549
RL13B_YEAST	60S ribosomal protein L13 B OS Saccharomyces cerevisiae strain ATCC 204508 S288c GN RPL13B PE 1	-0.00101443	0.480985
RLA4_YEAST	60S acidic ribosomal protein P2 beta OS Saccharomyces cerevisiae strain ATCC 204508 S288c GN RPP	-0.00400146	0.460122
IMDH4_YEAST	Inosine 5 monophosphate dehydrogenase 4 OS Saccharomyces cerevisiae strain ATCC 204508 S288c GN	-0.0040984	0.471847
RS19A_YEAST	40S ribosomal protein S19 A OS Saccharomyces cerevisiae strain ATCC 204508 S288c GN RPS19A PE 1	-0.00407825	0.478817
