# Supplementary material for: Label-Free Proteomic Analysis of Flavohemoglobin Deleted Strain of Saccharomyces cerevisiae
Source: Int J Proteomics. 2016 Jan 11;2016:8302423. doi: 10.1155/2016/8302423 (PMC4737026; doi:10.1155/2016/8302423)
Supplement: Supplementary file 1 — To better understand the physiological function of flavohemoglobin in yeast, in the present study we have carried out label free differential proteomics study using soluble extract of wild type (Y190) and flavohemoglobin deleted strains (ΔYHB1 mutant) of S. cerevisiae grown under fermentative conditions. Quantification was achieved by employing a label free system, whereby the summed intensity of the top three most intense peptides assigned to a protein is assumed to be proportional to the protein concentration, which can therefore be estimated by comparison with the three largest peptide intensities of an injected internal standard. Label free quantitation was performed using peak intensity measurements in Waters ExpressionE, which is part of PLGS 2.3. Supplementary Table 1 and Table 2 represent list of proteins identified in three replicates in Y190 and in ΔYHB1 respectively. List of proteins down regulated and up regulated due to YHB1 deletion are shown in Supplementary Table 3. Regulated proteins are classified using (DAVID) v6.7 functional annotation tool (Supplementary Table 4). Classified enriched Gene ontology (GO) terms were visualized using REViGO online and CYTOSCAPE v3.1.1 (Supplementary Table 5). Information of the regulated set of proteins that are used in STRING interaction network are shown are shown in (Supplementary Table 6). [file 8302423.f1.zip › Supplementary Table S4 revised.xlsx]

## Sheet: Functional groups
Classification of proteins using (DAVID) v6.7 functional annotation tool.
Gene Group 1	Enrichment Score: 9.721343975118161			Options:
SGD_ID	Gene Name
RPS9B	40S ribosomal protein S9-B			Kappa Similarity	Similarity Term Overlap	Similarity Threshold
RPL5	60S ribosomal protein L5				4	0.35
RPS7A	40S ribosomal protein S7-A
RPL7A	60S ribosomal protein L7-A
RPL9A	60S ribosomal protein L9-A			Classification	Initial Group Membership	Final Group Membership	Multiple Linkage Threshold
RPL19A	60S ribosomal protein L19				2	2	0.5
RPL6B	60S ribosomal protein L6-B
RPS22A	40S ribosomal protein S22-A
EFB1	Elongation factor 1-beta
RPP1A	60S acidic ribosomal protein P1-alpha
ANB1	Eukaryotic translation initiation factor 5A-1
RPL12A	60S ribosomal protein L12
RPL20A	60S ribosomal protein L20
RPL16A	60S ribosomal protein L16-A
RPL2A	60S ribosomal protein L2
TEF4	Elongation factor 1-gamma 2
RPS12	40S ribosomal protein S12
RPL34A	60S ribosomal protein L34-A
Gene Group 2	Enrichment Score: 6.552346722830662
SGD_ID	Gene Name
YEF3	Elongation factor 3A
TEF1	Elongation factor 1-alpha
TEF4	Elongation factor 1-gamma 2
Gene Group 3	Enrichment Score: 6.544911987567146
SGD_ID	Gene Name
CDC60	Leucyl-tRNA synthetase, cytoplasmic
SSZ1	Ribosome-associated complex subunit SSZ1
THS1	Threonyl-tRNA synthetase, cytoplasmic
HSC82	ATP-dependent molecular chaperone HSC82
HSP10	10 kDa heat shock protein, mitochondrial
HSP82	ATP-dependent molecular chaperone HSP82
SSB1	Heat shock protein SSB1
ECM10	Heat shock protein SSC3, mitochondrial
KRS1	Lysyl-tRNA synthetase, cytoplasmic
DPS1	Aspartyl-tRNA synthetase, cytoplasmic
TIF1	ATP-dependent RNA helicase eIF4A
YEF3	Elongation factor 3A
Gene Group 4	Enrichment Score: 5.939475945075542
SGD_ID	Gene Name
LYS9	Saccharopine dehydrogenase [NADP+, L-glutamate-forming]
LYS1	Saccharopine dehydrogenase [NAD+, L-lysine-forming]
LYS20	Homocitrate synthase, cytosolic isozyme
Gene Group 5	Enrichment Score: 5.123335809376373
SGD_ID	Gene Name
BAT2	Branched-chain-amino-acid aminotransferase, cytosolic
BAT1	Branched-chain-amino-acid aminotransferase, mitochondrial
LEU4	2-isopropylmalate synthase
Gene Group 6	Enrichment Score: 4.089022650718087
SGD_ID	Gene Name
ARO4	Phospho-2-dehydro-3-deoxyheptonate aldolase, tyrosine-inhibited
ARO2	Chorismate synthase
Gene Group 7	Enrichment Score: 3.968911670926234
SGD_ID	Gene Name
LEU1	3-isopropylmalate dehydratase
ACO1	Aconitate hydratase, mitochondrial
ACO2	Probable aconitate hydratase 2
ILV3	Dihydroxy-acid dehydratase, mitochondrial
BAT1	Branched-chain-amino-acid aminotransferase, mitochondrial
KGD1	2-oxoglutarate dehydrogenase E1 component, mitochondrial
ILV5	Ketol-acid reductoisomerase, mitochondrial
Gene Group 8	Enrichment Score: 3.813178943013699
SGD_ID	Gene Name
ASN2	Asparagine synthetase [glutamine-hydrolyzing] 2
ADE3	C-1-tetrahydrofolate synthase, cytoplasmic
ASN1	Asparagine synthetase [glutamine-hydrolyzing] 1
HIS4	Histidine biosynthesis trifunctional protein
Gene Group 9	Enrichment Score: 3.4605600127623113
SGD_ID	Gene Name
MET17	Protein MET17
THR4	Threonine synthase
Gene Group 10	Enrichment Score: 3.3975495083663017
SGD_ID	Gene Name
AAT2	Aspartate aminotransferase, cytoplasmic
ARO8	Aromatic amino acid aminotransferase 1
Gene Group 11	Enrichment Score: 3.0976735864223124
SGD_ID	Gene Name
TDH2	Glyceraldehyde-3-phosphate dehydrogenase 2
TDH3	Glyceraldehyde-3-phosphate dehydrogenase 3
PDC1	Pyruvate decarboxylase isozyme 1
ENO1	Enolase 1
Gene Group 12	Enrichment Score: 2.73819013718336
SGD_ID	Gene Name
GND1	6-phosphogluconate dehydrogenase, decarboxylating 1
TKL1	Transketolase 1
Gene Group 13	Enrichment Score: 2.142579703306698
SGD_ID	Gene Name
HXK1	Hexokinase-1
CDC19	Pyruvate kinase 1
Gene Group 14	Enrichment Score: 1.870704690448249
SGD_ID	Gene Name
FAS2	Fatty acid synthase subunit alpha
FAS1	Fatty acid synthase subunit beta

## Sheet: Unclassified
ID	Gene Name
RHR2	(DL)-glycerol-3-phosphatase 1
HSP12	12 kDa heat shock protein
SAH1	Adenosylhomocysteinase
ADH3	Alcohol dehydrogenase 3, mitochondrial
CHC1	Clathrin heavy chain
HSP26	Heat shock protein 26
ERG13	Hydroxymethylglutaryl-CoA synthase
ALD6	Magnesium-activated aldehyde dehydrogenase, cytosolic
PSA1	Mannose-1-phosphate guanyltransferase
YDJ1	Mitochondrial protein import protein MAS5
AHP1	Peroxiredoxin type-2
SEC53	Phosphomannomutase
SHM2	Serine hydroxymethyltransferase, cytosolic
SOD1	Superoxide dismutase [Cu-Zn]
YDR365W-B	Transposon Ty1-LR4 Gag-Pol polyprotein; Transposon Ty1-DR6 Gag-Pol polyprotein; Transposon TyH3 Gag-Pol polyprotein
UGP1	UTP--glucose-1-phosphate uridylyltransferase
OLA1	Uncharacterized GTP-binding protein OLA1
DUG1	YFR044C
