# Supplementary material for: Label-Free Proteomic Analysis of Flavohemoglobin Deleted Strain of Saccharomyces cerevisiae
Source: Int J Proteomics. 2016 Jan 11;2016:8302423. doi: 10.1155/2016/8302423 (PMC4737026; doi:10.1155/2016/8302423)
Supplement: Supplementary file 1 — To better understand the physiological function of flavohemoglobin in yeast, in the present study we have carried out label free differential proteomics study using soluble extract of wild type (Y190) and flavohemoglobin deleted strains (ΔYHB1 mutant) of S. cerevisiae grown under fermentative conditions. Quantification was achieved by employing a label free system, whereby the summed intensity of the top three most intense peptides assigned to a protein is assumed to be proportional to the protein concentration, which can therefore be estimated by comparison with the three largest peptide intensities of an injected internal standard. Label free quantitation was performed using peak intensity measurements in Waters ExpressionE, which is part of PLGS 2.3. Supplementary Table 1 and Table 2 represent list of proteins identified in three replicates in Y190 and in ΔYHB1 respectively. List of proteins down regulated and up regulated due to YHB1 deletion are shown in Supplementary Table 3. Regulated proteins are classified using (DAVID) v6.7 functional annotation tool (Supplementary Table 4). Classified enriched Gene ontology (GO) terms were visualized using REViGO online and CYTOSCAPE v3.1.1 (Supplementary Table 5). Information of the regulated set of proteins that are used in STRING interaction network are shown are shown in (Supplementary Table 6). [file 8302423.f1.zip › Supplementary Table S5 revised.xlsx]

## Sheet: BP-FAT GO Term clustering
Classification of enriched Gene ontology (GO) terms
Annotation Cluster 1	Enrichment Score: 8.642308752235108					List Total	Pop Hits	Pop Total	Fold Enrichment	Bonferroni	Benjamini	FDR
Category	Term	Count	%	PValue	Genes	81	172	4870	7.69021	6.75504e-11	1.68876e-11	2.24099e-10
GOTERM_BP_FAT	GO:0046394~carboxylic acid biosynthetic process	22	27.1605	1.59267e-13	LEU1, MET17, ACO1, HIS4, LYS9, ASN2, ASN1, ARO2, LEU4, ARO4, LYS1, FAS1, FAS2, ALD6, LYS20, THR4, AAT2, ADE3, ILV5, BAT2, ILV3, BAT1	81	172	4870	7.69021	6.75504e-11	1.68876e-11	2.24099e-10
GOTERM_BP_FAT	GO:0016053~organic acid biosynthetic process	22	27.1605	1.59267e-13	LEU1, MET17, ACO1, HIS4, LYS9, ASN2, ASN1, ARO2, LEU4, ARO4, LYS1, FAS1, FAS2, ALD6, LYS20, THR4, AAT2, ADE3, ILV5, BAT2, ILV3, BAT1	81	134	4870	8.52497	9.23817e-10	1.84763e-10	3.06478e-09
GOTERM_BP_FAT	GO:0008652~cellular amino acid biosynthetic process	19	23.4568	2.17877e-12	LEU1, MET17, ACO1, HIS4, LYS9, ASN2, ASN1, ARO2, LEU4, ARO4, LYS1, LYS20, THR4, AAT2, ADE3, ILV5, BAT2, ILV3, BAT1	81	142	4870	8.04469	2.54851e-09	4.24752e-10	8.45474e-09
GOTERM_BP_FAT	GO:0009309~amine biosynthetic process	19	23.4568	6.01069e-12	LEU1, MET17, ACO1, HIS4, LYS9, ASN2, ASN1, ARO2, LEU4, ARO4, LYS1, LYS20, THR4, AAT2, ADE3, ILV5, BAT2, ILV3, BAT1	81	63	4870	9.54341	0.00026994	3.37465e-05	0.000895649
GOTERM_BP_FAT	GO:0009066~aspartate family amino acid metabolic process	10	12.3457	6.36737e-07	LYS1, MET17, LYS20, THR4, SAH1, LYS9, ASN2, AAT2, ASN1, ADE3	81	23	4870	18.2984	0.00055699	5.5713e-05	0.00184833
GOTERM_BP_FAT	GO:0009081~branched chain family amino acid metabolic process	7	8.64198	1.31402e-06	LEU1, PDC1, LEU4, ILV5, BAT2, ILV3, BAT1	81	51	4870	10.61	0.00056716	5.15733e-05	0.00188208
GOTERM_BP_FAT	GO:0009067~aspartate family amino acid biosynthetic process	9	11.1111	1.33802e-06	LYS1, MET17, LYS20, THR4, LYS9, ASN2, AAT2, ASN1, ADE3	81	14	4870	25.7672	0.000797116	6.64506e-05	0.00264547
GOTERM_BP_FAT	GO:0009082~branched chain family amino acid biosynthetic process	6	7.40741	1.88074e-06	LEU1, LEU4, ILV5, BAT2, ILV3, BAT1	81	317	4870	3.60361	0.00100376	7.72478e-05	0.0033316
GOTERM_BP_FAT	GO:0044271~nitrogen compound biosynthetic process	19	23.4568	2.36853e-06	LEU1, MET17, ACO1, HIS4, LYS9, ASN2, ASN1, ARO2, LEU4, ARO4, LYS1, LYS20, THR4, AAT2, ADE3, ILV5, BAT2, ILV3, BAT1
Annotation Cluster 2	Enrichment Score: 4.176556317617606					List Total	Pop Hits	Pop Total	Fold Enrichment	Bonferroni	Benjamini	FDR
Category	Term	Count	%	PValue	Genes	81	50	4870	10.8222	0.000484595	5.38554e-05	0.00160803
GOTERM_BP_FAT	GO:0006007~glucose catabolic process	9	11.1111	1.14319e-06	TDH3, TDH2, CDC19, KGD1, PDC1, GND1, HXK1, TKL1, ENO1	81	56	4870	9.6627	0.00118372	8.45981e-05	0.00392928
GOTERM_BP_FAT	GO:0019320~hexose catabolic process	9	11.1111	2.79345e-06	TDH3, TDH2, CDC19, KGD1, PDC1, GND1, HXK1, TKL1, ENO1	81	122	4870	5.91378	0.00159548	0.000106445	0.00529712
GOTERM_BP_FAT	GO:0019318~hexose metabolic process	12	14.8148	3.76592e-06	TDH3, TDH2, CDC19, PSA1, KGD1, UGP1, PDC1, GND1, HXK1, SEC53, TKL1, ENO1	81	60	4870	9.01852	0.0020212	0.000126445	0.00671193
GOTERM_BP_FAT	GO:0046365~monosaccharide catabolic process	9	11.1111	4.77179e-06	TDH3, TDH2, CDC19, KGD1, PDC1, GND1, HXK1, TKL1, ENO1	81	65	4870	8.32479	0.00372835	0.0002197	0.0123912
GOTERM_BP_FAT	GO:0046164~alcohol catabolic process	9	11.1111	8.80967e-06	TDH3, TDH2, CDC19, KGD1, PDC1, GND1, HXK1, TKL1, ENO1	81	136	4870	5.30501	0.00459268	0.000255704	0.0152703
GOTERM_BP_FAT	GO:0005996~monosaccharide metabolic process	12	14.8148	1.08567e-05	TDH3, TDH2, CDC19, PSA1, KGD1, UGP1, PDC1, GND1, HXK1, SEC53, TKL1, ENO1	81	52	4870	9.24976	0.00771779	0.000407692	0.0256999
GOTERM_BP_FAT	GO:0046165~alcohol biosynthetic process	8	9.87654	1.82728e-05	TDH3, TDH2, RHR2, PSA1, ADH3, PDC1, SEC53, ENO1	81	76	4870	7.11988	0.011989	0.000602888	0.040006
GOTERM_BP_FAT	GO:0044275~cellular carbohydrate catabolic process	9	11.1111	2.84463e-05	TDH3, TDH2, CDC19, KGD1, PDC1, GND1, HXK1, TKL1, ENO1	81	100	4870	6.01235	0.0131925	0.000632193	0.0440478
GOTERM_BP_FAT	GO:0006006~glucose metabolic process	10	12.3457	3.13209e-05	TDH3, TDH2, CDC19, KGD1, UGP1, PDC1, GND1, HXK1, TKL1, ENO1	81	84	4870	6.4418	0.0247697	0.00113942	0.0831743
GOTERM_BP_FAT	GO:0016052~carbohydrate catabolic process	9	11.1111	5.9153e-05	TDH3, TDH2, CDC19, KGD1, PDC1, GND1, HXK1, TKL1, ENO1	81	30	4870	12.0247	0.0451395	0.00200625	0.153119
GOTERM_BP_FAT	GO:0006096~glycolysis	6	7.40741	0.000108933	TDH3, TDH2, CDC19, KGD1, HXK1, ENO1	81	22	4870	13.6644	0.154024	0.00666825	0.553367
GOTERM_BP_FAT	GO:0019319~hexose biosynthetic process	5	6.17284	0.000394414	TDH3, TDH2, PSA1, SEC53, ENO1	81	30	4870	10.0206	0.433006	0.0200606	1.86478
GOTERM_BP_FAT	GO:0006090~pyruvate metabolic process	5	6.17284	0.00133733	TDH3, TDH2, CDC19, PDC1, ENO1	81	30	4870	10.0206	0.433006	0.0200606	1.86478
GOTERM_BP_FAT	GO:0046364~monosaccharide biosynthetic process	5	6.17284	0.00133733	TDH3, TDH2, PSA1, SEC53, ENO1	81	78	4870	5.39569	0.499357	0.023575	2.26913
GOTERM_BP_FAT	GO:0034637~cellular carbohydrate biosynthetic process	7	8.64198	0.00163042	TDH3, TDH2, RHR2, PSA1, UGP1, SEC53, ENO1	81	264	4870	2.73288	0.781847	0.0437933	4.92567
GOTERM_BP_FAT	GO:0006091~generation of precursor metabolites and energy	12	14.8148	0.0035845	TDH3, TDH2, RHR2, ACO2, ACO1, CDC19, ADH3, KGD1, UGP1, PDC1, HXK1, ENO1	81	94	4870	4.47728	0.832038	0.0483481	5.74677
GOTERM_BP_FAT	GO:0016051~carbohydrate biosynthetic process	7	8.64198	0.00419874	TDH3, TDH2, RHR2, PSA1, UGP1, SEC53, ENO1
Annotation Cluster 3	Enrichment Score: 1.5383500310748826					List Total	Pop Hits	Pop Total	Fold Enrichment	Bonferroni	Benjamini	FDR
Category	Term	Count	%	PValue	Genes	81	149	4870	3.63162	0.702689	0.0383727	3.94419
GOTERM_BP_FAT	GO:0006732~coenzyme metabolic process	9	11.1111	0.00285671	ALD6, ACO2, ACO1, ADH3, KGD1, GND1, ADE3, DUG1, TKL1	81	60	4870	5.01029	0.999105	0.168657	20.7736
GOTERM_BP_FAT	GO:0019748~secondary metabolic process	5	6.17284	0.0164182	ALD6, ADH3, ANB1, GND1, TKL1	81	203	4870	2.66557	0.999443	0.174798	22.0093
GOTERM_BP_FAT	GO:0051186~cofactor metabolic process	9	11.1111	0.0175168	ALD6, ACO2, ACO1, ADH3, KGD1, GND1, ADE3, DUG1, TKL1	81	34	4870	7.07335	0.999489	0.172613	22.2324
GOTERM_BP_FAT	GO:0009109~coenzyme catabolic process	4	4.93827	0.0177169	ACO2, ACO1, KGD1, DUG1	81	35	4870	6.87125	0.999725	0.181261	23.8163
GOTERM_BP_FAT	GO:0051187~cofactor catabolic process	4	4.93827	0.0191528	ACO2, ACO1, KGD1, DUG1	81	49	4870	4.90804	1	0.345011	48.303
GOTERM_BP_FAT	GO:0046496~nicotinamide nucleotide metabolic process	4	4.93827	0.0458214	ALD6, ADH3, GND1, TKL1	81	50	4870	4.80988	1	0.353539	50.0765
GOTERM_BP_FAT	GO:0006769~nicotinamide metabolic process	4	4.93827	0.0481863	ALD6, ADH3, GND1, TKL1	81	50	4870	4.80988	1	0.353539	50.0765
GOTERM_BP_FAT	GO:0009820~alkaloid metabolic process	4	4.93827	0.0481863	ALD6, ADH3, GND1, TKL1	81	52	4870	4.62488	1	0.37037	53.5773
GOTERM_BP_FAT	GO:0019362~pyridine nucleotide metabolic process	4	4.93827	0.0530933	ALD6, ADH3, GND1, TKL1	81	63	4870	3.81736	1	0.511392	70.9315
GOTERM_BP_FAT	GO:0006733~oxidoreduction coenzyme metabolic process	4	4.93827	0.0840882	ALD6, ADH3, GND1, TKL1	81	65	4870	3.69991	1	0.531419	73.6279
GOTERM_BP_FAT	GO:0043603~cellular amide metabolic process	4	4.93827	0.090405	ALD6, ADH3, GND1, TKL1
Annotation Cluster 4	Enrichment Score: 1.3595467172039017					List Total	Pop Hits	Pop Total	Fold Enrichment	Bonferroni	Benjamini	FDR
Category	Term	Count	%	PValue	Genes	81	41	4870	5.8657	0.999996	0.247579	33.9811
GOTERM_BP_FAT	GO:0009063~cellular amino acid catabolic process	4	4.93827	0.029088	ADH3, PDC1, BAT2, BAT1	81	45	4870	5.34431	1	0.293309	41.1271
GOTERM_BP_FAT	GO:0009310~amine catabolic process	4	4.93827	0.0369633	ADH3, PDC1, BAT2, BAT1	81	54	4870	4.45359	1	0.392739	56.9983
GOTERM_BP_FAT	GO:0046395~carboxylic acid catabolic process	4	4.93827	0.0582323	ADH3, PDC1, BAT2, BAT1	81	54	4870	4.45359	1	0.392739	56.9983
GOTERM_BP_FAT	GO:0016054~organic acid catabolic process	4	4.93827	0.0582323	ADH3, PDC1, BAT2, BAT1
Annotation Cluster 5	Enrichment Score: 1.003743713757776					List Total	Pop Hits	Pop Total	Fold Enrichment	Bonferroni	Benjamini	FDR
Category	Term	Count	%	PValue	Genes	81	38	4870	6.32878	0.999964	0.216167	28.7778
GOTERM_BP_FAT	GO:0006418~tRNA aminoacylation for protein translation	4	4.93827	0.0238374	KRS1, THS1, CDC60, DPS1	81	42	4870	5.72604	0.999998	0.256478	35.7525
GOTERM_BP_FAT	GO:0043039~tRNA aminoacylation	4	4.93827	0.0309635	KRS1, THS1, CDC60, DPS1	81	42	4870	5.72604	0.999998	0.256478	35.7525
GOTERM_BP_FAT	GO:0043038~amino acid activation	4	4.93827	0.0309635	KRS1, THS1, CDC60, DPS1	81	170	4870	1.41467	1	0.995021	99.9978
GOTERM_BP_FAT	GO:0006399~tRNA metabolic process	4	4.93827	0.533677	KRS1, THS1, CDC60, DPS1	81	393	4870	0.917915	1	0.999956	100
GOTERM_BP_FAT	GO:0034660~ncRNA metabolic process	6	7.40741	0.785314	KRS1, RPS9B, THS1, CDC60, RPS7A, DPS1
Annotation Cluster 6	Enrichment Score: 0.13870022645393207					List Total	Pop Hits	Pop Total	Fold Enrichment	Bonferroni	Benjamini	FDR
Category	Term	Count	%	PValue	Genes	81	117	4870	2.0555	1	0.930837	99.36
GOTERM_BP_FAT	GO:0007039~vacuolar protein catabolic process	4	4.93827	0.301704	UGP1, HXK1, DUG1, HSP12	81	351	4870	0.856459	1	0.99999	100
GOTERM_BP_FAT	GO:0044257~cellular protein catabolic process	5	6.17284	0.839123	YDJ1, UGP1, HXK1, DUG1, HSP12	81	364	4870	0.825872	1	0.999993	100
GOTERM_BP_FAT	GO:0030163~protein catabolic process	5	6.17284	0.85939	YDJ1, UGP1, HXK1, DUG1, HSP12	81	475	4870	0.632878	1	1	100
GOTERM_BP_FAT	GO:0044265~cellular macromolecule catabolic process	5	6.17284	0.960301	YDJ1, UGP1, HXK1, DUG1, HSP12	81	496	4870	0.606083	1	1	100
GOTERM_BP_FAT	GO:0009057~macromolecule catabolic process	5	6.17284	0.96938	YDJ1, UGP1, HXK1, DUG1, HSP12
Annotation Cluster 7	Enrichment Score: 0.0797573505436275					List Total	Pop Hits	Pop Total	Fold Enrichment	Bonferroni	Benjamini	FDR
Category	Term	Count	%	PValue	Genes	81	152	4870	1.5822	1	0.987811	99.9821
GOTERM_BP_FAT	GO:0033365~protein localization in organelle	4	4.93827	0.458421	ECM10, YDJ1, HSP82, SEC53	81	239	4870	1.00625	1	0.999923	100
GOTERM_BP_FAT	GO:0006605~protein targeting	4	4.93827	0.760594	ECM10, YDJ1, HSP82, SEC53	81	325	4870	0.924976	1	0.999958	100
GOTERM_BP_FAT	GO:0006886~intracellular protein transport	5	6.17284	0.791454	ECM10, YDJ1, CHC1, HSP82, SEC53	81	362	4870	0.830434	1	0.999993	100
GOTERM_BP_FAT	GO:0034613~cellular protein localization	5	6.17284	0.856417	ECM10, YDJ1, CHC1, HSP82, SEC53	81	375	4870	0.801646	1	0.999996	100
GOTERM_BP_FAT	GO:0070727~cellular macromolecule localization	5	6.17284	0.874835	ECM10, YDJ1, CHC1, HSP82, SEC53	81	502	4870	0.598839	1	1	100
GOTERM_BP_FAT	GO:0015031~protein transport	5	6.17284	0.9716	ECM10, YDJ1, CHC1, HSP82, SEC53	81	608	4870	0.593324	1	1	100
GOTERM_BP_FAT	GO:0046907~intracellular transport	6	7.40741	0.978217	ECM10, YDJ1, TEF1, CHC1, HSP82, SEC53	81	540	4870	0.556699	1	1	100
GOTERM_BP_FAT	GO:0045184~establishment of protein localization	5	6.17284	0.982551	ECM10, YDJ1, CHC1, HSP82, SEC53	81	597	4870	0.503547	1	1	100
GOTERM_BP_FAT	GO:0008104~protein localization	5	6.17284	0.991862	ECM10, YDJ1, CHC1, HSP82, SEC53
Annotation Cluster 8	Enrichment Score: 0.06607955643670235					List Total	Pop Hits	Pop Total	Fold Enrichment	Bonferroni	Benjamini	FDR
Category	Term	Count	%	PValue	Genes	81	308	4870	0.97603	1	0.999922	100
GOTERM_BP_FAT	GO:0034622~cellular macromolecular complex assembly	5	6.17284	0.754733	RPL12A, HSC82, RPL5, RPL6B, HSP82	81	431	4870	0.836985	1	0.999992	100
GOTERM_BP_FAT	GO:0034621~cellular macromolecular complex subunit organization	6	7.40741	0.848766	RPL12A, HSC82, RPL5, RPL6B, HSP82, SSB1	81	400	4870	0.751543	1	0.999999	100
GOTERM_BP_FAT	GO:0065003~macromolecular complex assembly	5	6.17284	0.90467	RPL12A, HSC82, RPL5, RPL6B, HSP82	81	519	4870	0.695069	1	1	100
GOTERM_BP_FAT	GO:0043933~macromolecular complex subunit organization	6	7.40741	0.938881	RPL12A, HSC82, RPL5, RPL6B, HSP82, SSB1
