# Supplementary material for: Label-Free Proteomic Analysis of Flavohemoglobin Deleted Strain of Saccharomyces cerevisiae
Source: Int J Proteomics. 2016 Jan 11;2016:8302423. doi: 10.1155/2016/8302423 (PMC4737026; doi:10.1155/2016/8302423)
Supplement: Supplementary file 1 — To better understand the physiological function of flavohemoglobin in yeast, in the present study we have carried out label free differential proteomics study using soluble extract of wild type (Y190) and flavohemoglobin deleted strains (ΔYHB1 mutant) of S. cerevisiae grown under fermentative conditions. Quantification was achieved by employing a label free system, whereby the summed intensity of the top three most intense peptides assigned to a protein is assumed to be proportional to the protein concentration, which can therefore be estimated by comparison with the three largest peptide intensities of an injected internal standard. Label free quantitation was performed using peak intensity measurements in Waters ExpressionE, which is part of PLGS 2.3. Supplementary Table 1 and Table 2 represent list of proteins identified in three replicates in Y190 and in ΔYHB1 respectively. List of proteins down regulated and up regulated due to YHB1 deletion are shown in Supplementary Table 3. Regulated proteins are classified using (DAVID) v6.7 functional annotation tool (Supplementary Table 4). Classified enriched Gene ontology (GO) terms were visualized using REViGO online and CYTOSCAPE v3.1.1 (Supplementary Table 5). Information of the regulated set of proteins that are used in STRING interaction network are shown are shown in (Supplementary Table 6). [file 8302423.f1.zip › Supplementary table S6 revised.xlsx]

## Sheet: Edges
STRING INTERACTION NETWORK
*edges
ILV3	BAT1	i 1	c 0.329
ILV3	BAT1	i 5	c 0.98
ILV3	BAT1	i 7	c 0.9
ILV3	BAT1	i 8	c 0.758
ILV5	ACO2	i 5	c 0.11
ILV5	ACO2	i 6	c 0.591
ILV5	ACO2	i 8	c 0.406
ENO1	RPL2A	i 1	c 0.144
ENO1	RPL2A	i 5	c 0.327
ENO1	RPL2A	i 8	c 0.787
TDH2	TDH3	i 3	c 0.527
TDH2	TDH3	i 4	c 0.99
TDH2	TDH3	i 5	c 0.976
TDH2	TDH3	i 6	c 0.999
TDH2	TDH3	i 8	c 0.964
RPL20A	RPL2A	i 5	c 0.999
RPL20A	RPL2A	i 6	c 0.999
RPL20A	RPL2A	i 8	c 0.18
LYS1	HIS4	i 5	c 0.625
LYS1	HIS4	i 8	c 0.428
RPL6B	RPP1A	i 5	c 0.99
RPL6B	RPP1A	i 6	c 0.883
RPL6B	RPP1A	i 7	c 0.9
RPL6B	RPP1A	i 8	c 0.177
FAS2	FAS1	i 1	c 0.655
FAS2	FAS1	i 2	c 0.723
FAS2	FAS1	i 5	c 0.999
FAS2	FAS1	i 6	c 0.999
FAS2	FAS1	i 7	c 0.9
FAS2	FAS1	i 8	c 0.863
RPL9A	RPL12A	i 1	c 0.285
RPL9A	RPL12A	i 5	c 0.998
RPL9A	RPL12A	i 6	c 0.944
RPL9A	RPL12A	i 8	c 0.754
RPL20A	RPL19A	i 5	c 0.999
RPL20A	RPL19A	i 6	c 0.945
RPL20A	RPL19A	i 8	c 0.234
RPL9A	EFB1	i 5	c 0.9
RPL9A	EFB1	i 8	c 0.053
TEF1	RPS22A	i 5	c 0.427
TEF1	RPS22A	i 6	c 0.791
TEF1	RPS22A	i 7	c 0.9
TEF1	RPS22A	i 8	c 0.107
TEF1	HSP82	i 5	c 0.213
TEF1	HSP82	i 6	c 0.42
TEF1	HSP82	i 8	c 0.663
HSP82	HSP26	i 5	c 0.303
HSP82	HSP26	i 8	c 0.879
RPS22A	RPL2A	i 1	c 0.654
RPS22A	RPL2A	i 5	c 0.999
RPS22A	RPL2A	i 6	c 0.945
RPS22A	RPL2A	i 8	c 0.502
HSC82	ECM10	i 5	c 0.251
HSC82	ECM10	i 6	c 0.633
HSC82	ECM10	i 8	c 0.761
ACO1	BAT2	i 6	c 0.837
ACO1	BAT2	i 8	c 0.106
RPL9A	RPL2A	i 1	c 0.654
RPL9A	RPL2A	i 5	c 0.999
RPL9A	RPL2A	i 6	c 0.999
RPL9A	RPL2A	i 8	c 0.502
HSP82	ECM10	i 5	c 0.442
HSP82	ECM10	i 6	c 0.884
HSP82	ECM10	i 8	c 0.757
HSC82	ENO1	i 5	c 0.208
HSC82	ENO1	i 6	c 0.08
HSC82	ENO1	i 8	c 0.775
RPL5	TIF1	i 5	c 0.724
RPL5	TIF1	i 6	c 0.168
RPL5	TIF1	i 8	c 0.18
TEF1	TEF4	i 5	c 0.593
TEF1	TEF4	i 6	c 0.996
TEF1	TEF4	i 7	c 0.72
TEF1	TEF4	i 8	c 0.663
RPS7A	RPL9A	i 5	c 0.999
RPS7A	RPL9A	i 6	c 0.935
RPS7A	RPL9A	i 8	c 0.189
RPL16A	SSZ1	i 1	c 0.147
RPL16A	SSZ1	i 5	c 0.373
RPL16A	SSZ1	i 8	c 0.502
TEF1	TDH2	i 5	c 0.97
TEF1	TDH2	i 6	c 0.305
TEF1	TDH2	i 8	c 0.627
RPL2A	RPL19A	i 1	c 0.654
RPL2A	RPL19A	i 5	c 0.999
RPL2A	RPL19A	i 6	c 0.946
RPL2A	RPL19A	i 8	c 0.502
ILV5	BAT1	i 1	c 0.329
ILV5	BAT1	i 5	c 0.42
ILV5	BAT1	i 8	c 0.804
RPL16A	TDH3	i 8	c 0.772
RPL6B	EFB1	i 5	c 0.952
RPL6B	EFB1	i 8	c 0.064
HSP82	RPL5	i 5	c 0.142
HSP82	RPL5	i 6	c 0.621
HSP82	RPL5	i 8	c 0.158
TEF4	RPL9A	i 5	c 0.974
RPS12	RPL2A	i 1	c 0.108
RPS12	RPL2A	i 5	c 0.999
RPS12	RPL2A	i 6	c 0.681
RPS12	RPL2A	i 8	c 0.456
TEF1	RPL20A	i 5	c 0.835
TEF1	RPL20A	i 6	c 0.182
TEF1	RPL20A	i 8	c 0.09
RPL2A	RPP1A	i 5	c 0.999
RPL2A	RPP1A	i 6	c 0.968
RPL2A	RPP1A	i 8	c 0.533
TEF1	TDH3	i 5	c 0.966
TEF1	TDH3	i 6	c 0.234
TEF1	TDH3	i 8	c 0.63
YDJ1	SSB1	i 1	c 0.654
YDJ1	SSB1	i 3	c 0.332
YDJ1	SSB1	i 5	c 0.257
YDJ1	SSB1	i 6	c 0.899
YDJ1	SSB1	i 8	c 0.558
RPL6B	RPL34A	i 1	c 0.329
RPL6B	RPL34A	i 5	c 0.999
RPL6B	RPL34A	i 6	c 0.944
RPL6B	RPL34A	i 7	c 0.9
RPL6B	RPL34A	i 8	c 0.737
TEF4	CDC19	i 5	c 0.743
TEF4	CDC19	i 8	c 0.07
RPL5	OLA1	i 5	c 0.775
RPL5	OLA1	i 8	c 0.262
PDC1	BAT1	i 5	c 0.113
PDC1	BAT1	i 7	c 0.9
PDC1	BAT1	i 8	c 0.449
YEF3	EFB1	i 5	c 0.658
YEF3	EFB1	i 6	c 0.993
YEF3	EFB1	i 8	c 0.624
ANB1	RPL9A	i 5	c 0.786
ILV5	YEF3	i 5	c 0.731
ILV5	YEF3	i 8	c 0.23
TDH2	HXK1	i 5	c 0.065
TDH2	HXK1	i 8	c 0.722
ALD6	ADH3	i 5	c 0.109
ALD6	ADH3	i 6	c 0.19
ALD6	ADH3	i 7	c 0.9
ALD6	ADH3	i 8	c 0.545
RPP1A	RPL19A	i 5	c 0.985
RPP1A	RPL19A	i 6	c 0.882
RPP1A	RPL19A	i 7	c 0.9
RPP1A	RPL19A	i 8	c 0.257
TEF4	RPL7A	i 5	c 0.928
ILV3	LEU1	i 1	c 0.655
ILV3	LEU1	i 5	c 0.849
ILV3	LEU1	i 6	c 0.129
ILV3	LEU1	i 8	c 0.681
HSP10	ECM10	i 1	c 0.15
HSP10	ECM10	i 5	c 0.314
HSP10	ECM10	i 6	c 0.947
HSP10	ECM10	i 8	c 0.588
HSP82	HSP10	i 5	c 0.807
HSP82	HSP10	i 6	c 0.067
HSP82	HSP10	i 8	c 0.921
TEF4	EFB1	i 5	c 0.919
TEF4	EFB1	i 6	c 0.999
TEF4	EFB1	i 7	c 0.72
TEF4	EFB1	i 8	c 0.558
SSB1	EFB1	i 5	c 0.719
SSB1	EFB1	i 6	c 0.075
TKL1	SAH1	i 1	c 0.109
TKL1	SAH1	i 5	c 0.842
TKL1	SAH1	i 6	c 0.102
TKL1	SAH1	i 8	c 0.198
RPL5	RPL2A	i 1	c 0.654
RPL5	RPL2A	i 5	c 0.999
RPL5	RPL2A	i 6	c 0.997
RPL5	RPL2A	i 8	c 0.714
ACO2	LYS20	i 1	c 0.267
ACO2	LYS20	i 5	c 0.365
ACO2	LYS20	i 7	c 0.9
ACO2	LYS20	i 8	c 0.204
RPL20A	RPL9A	i 5	c 0.999
RPL20A	RPL9A	i 6	c 0.999
RPL20A	RPL9A	i 8	c 0.586
FAS2	THS1	i 1	c 0.083
FAS2	THS1	i 5	c 0.166
FAS2	THS1	i 6	c 0.65
FAS2	THS1	i 8	c 0.081
RPL5	RPL9A	i 1	c 0.654
RPL5	RPL9A	i 5	c 0.999
RPL5	RPL9A	i 6	c 0.999
RPL5	RPL9A	i 8	c 0.802
TKL1	FAS2	i 1	c 0.319
TKL1	FAS2	i 5	c 0.228
TKL1	FAS2	i 8	c 0.524
LYS1	LYS20	i 5	c 0.796
LYS1	LYS20	i 8	c 0.545
RPL12A	RPP1A	i 1	c 0.654
RPL12A	RPP1A	i 5	c 0.989
RPL12A	RPP1A	i 6	c 0.907
RPL12A	RPP1A	i 8	c 0.219
TEF1	PDC1	i 5	c 0.987
TEF1	PDC1	i 8	c 0.19
ADE3	RPL2A	i 6	c 0.771
ADE3	RPL2A	i 8	c 0.143
TKL1	GND1	i 5	c 0.872
TKL1	GND1	i 6	c 0.789
TKL1	GND1	i 8	c 0.905
TEF1	EFB1	i 5	c 0.42
TEF1	EFB1	i 6	c 0.999
TEF1	EFB1	i 7	c 0.72
TEF1	EFB1	i 8	c 0.996
RPL5	RPS9B	i 1	c 0.654
RPL5	RPS9B	i 5	c 0.999
RPL5	RPS9B	i 6	c 0.901
RPL5	RPS9B	i 7	c 0.9
RPL5	RPS9B	i 8	c 0.575
RPL20A	RPL12A	i 1	c 0.329
RPL20A	RPL12A	i 5	c 0.999
RPL20A	RPL12A	i 6	c 0.945
RPL20A	RPL12A	i 8	c 0.201
TEF1	RPL19A	i 5	c 0.493
TEF1	RPL19A	i 7	c 0.9
TEF1	RPL19A	i 8	c 0.044
RPL6B	RPL2A	i 1	c 0.081
RPL6B	RPL2A	i 5	c 0.999
RPL6B	RPL2A	i 6	c 0.997
RPL6B	RPL2A	i 8	c 0.144
RPL6B	RPS22A	i 1	c 0.145
RPL6B	RPS22A	i 5	c 0.999
RPL6B	RPS22A	i 6	c 0.963
RPL6B	RPS22A	i 7	c 0.9
RPL6B	RPS22A	i 8	c 0.721
TEF4	RPL2A	i 5	c 0.993
TEF4	RPL2A	i 6	c 0.553
TEF4	RPL2A	i 8	c 0.142
TEF4	OLA1	i 5	c 0.59
TEF4	OLA1	i 6	c 0.983
RPL20A	RPL7A	i 5	c 0.999
RPL20A	RPL7A	i 6	c 0.999
RPL20A	RPL7A	i 8	c 0.166
LYS9	LYS1	i 2	c 0.17
LYS9	LYS1	i 3	c 0.345
LYS9	LYS1	i 5	c 0.9
LYS9	LYS1	i 7	c 0.9
LYS9	LYS1	i 8	c 0.784
RPL16A	EFB1	i 5	c 0.92
RPL16A	EFB1	i 8	c 0.093
ENO1	CDC19	i 1	c 0.329
ENO1	CDC19	i 5	c 0.999
ENO1	CDC19	i 6	c 0.149
ENO1	CDC19	i 7	c 0.9
ENO1	CDC19	i 8	c 0.802
TEF1	RPS12	i 5	c 0.785
TEF1	RPS12	i 6	c 0.089
TEF1	RPS12	i 7	c 0.9
TEF1	RPS12	i 8	c 0.116
RPS12	RPL34A	i 5	c 0.997
RPS12	RPL34A	i 6	c 0.751
RPS12	RPL34A	i 7	c 0.9
RPS12	RPL34A	i 8	c 0.556
ALD6	PDC1	i 7	c 0.9
ALD6	PDC1	i 8	c 0.684
RPS7A	RPL34A	i 5	c 0.999
RPS7A	RPL34A	i 7	c 0.9
RPS7A	RPL34A	i 8	c 0.422
RPS22A	RPP1A	i 5	c 0.997
RPS22A	RPP1A	i 6	c 0.706
RPS22A	RPP1A	i 7	c 0.9
RPS22A	RPP1A	i 8	c 0.538
AHP1	SOD1	i 5	c 0.468
AHP1	SOD1	i 6	c 0.257
AHP1	SOD1	i 8	c 0.686
HSP82	TDH2	i 5	c 0.093
HSP82	TDH2	i 6	c 0.187
HSP82	TDH2	i 8	c 0.879
HSP10	SSZ1	i 1	c 0.15
HSP10	SSZ1	i 5	c 0.314
HSP10	SSZ1	i 6	c 0.263
HSP10	SSZ1	i 8	c 0.551
LEU4	LYS20	i 5	c 0.13
LEU4	LYS20	i 7	c 0.9
LEU4	LYS20	i 8	c 0.147
HSP82	ENO1	i 5	c 0.202
HSP82	ENO1	i 6	c 0.075
HSP82	ENO1	i 8	c 0.863
LEU4	ILV5	i 1	c 0.654
LEU4	ILV5	i 5	c 0.165
LEU4	ILV5	i 8	c 0.908
SSZ1	RPL12A	i 5	c 0.235
SSZ1	RPL12A	i 6	c 0.295
SSZ1	RPL12A	i 8	c 0.502
CDC60	DPS1	i 1	c 0.321
CDC60	DPS1	i 5	c 0.294
CDC60	DPS1	i 6	c 0.974
CDC60	DPS1	i 8	c 0.949
YDJ1	HSC82	i 5	c 0.793
YDJ1	HSC82	i 6	c 0.363
YDJ1	HSC82	i 8	c 0.994
RPL20A	RPL6B	i 5	c 0.999
RPL20A	RPL6B	i 6	c 0.997
RPL20A	RPL6B	i 8	c 0.488
PDC1	BAT2	i 7	c 0.9
PDC1	BAT2	i 8	c 0.571
TEF4	RPL12A	i 5	c 0.828
TEF4	RPL12A	i 8	c 0.172
RPL5	SSB1	i 5	c 0.885
RPL5	SSB1	i 6	c 0.075
RPL5	SSB1	i 8	c 0.199
TIF1	RPL2A	i 5	c 0.62
TIF1	RPL2A	i 6	c 0.393
TIF1	RPL2A	i 8	c 0.082
RPS7A	EFB1	i 5	c 0.961
SHM2	SSB1	i 1	c 0.063
SHM2	SSB1	i 5	c 0.231
SHM2	SSB1	i 6	c 0.343
SHM2	SSB1	i 8	c 0.496
RPL16A	RPP1A	i 5	c 0.986
RPL16A	RPP1A	i 6	c 0.968
RPL16A	RPP1A	i 7	c 0.9
RPL16A	RPP1A	i 8	c 0.552
RPL12A	EFB1	i 5	c 0.917
RPL12A	EFB1	i 8	c 0.154
RPL5	RPL7A	i 1	c 0.654
RPL5	RPL7A	i 5	c 0.999
RPL5	RPL7A	i 6	c 0.997
RPL5	RPL7A	i 8	c 0.738
RPL5	RPL34A	i 1	c 0.323
RPL5	RPL34A	i 5	c 0.995
RPL5	RPL34A	i 6	c 0.997
RPL5	RPL34A	i 7	c 0.9
RPL5	RPL34A	i 8	c 0.349
TEF1	RPL2A	i 5	c 0.974
TEF1	RPL2A	i 8	c 0.199
SSZ1	HSP26	i 1	c 0.286
SSZ1	HSP26	i 5	c 0.095
SSZ1	HSP26	i 8	c 0.678
HXK1	SEC53	i 7	c 0.9
HXK1	SEC53	i 8	c 0.08
RPS7A	TEF4	i 5	c 0.901
ILV5	ILV3	i 1	c 0.654
ILV5	ILV3	i 3	c 0.344
ILV5	ILV3	i 5	c 0.923
ILV5	ILV3	i 7	c 0.9
ILV5	ILV3	i 8	c 0.893
RPL16A	RPL34A	i 5	c 0.999
RPL16A	RPL34A	i 6	c 0.994
RPL16A	RPL34A	i 7	c 0.9
ERG13	KRS1	i 5	c 0.122
ERG13	KRS1	i 6	c 0.724
RPS7A	RPL12A	i 5	c 0.996
RPS7A	RPL12A	i 6	c 0.59
RPS7A	RPL12A	i 8	c 0.201
RPS22A	RPL19A	i 1	c 0.654
RPS22A	RPL19A	i 5	c 0.999
RPS22A	RPL19A	i 6	c 0.625
RPS22A	RPL19A	i 7	c 0.9
RPS22A	RPL19A	i 8	c 0.174
HSC82	TEF4	i 5	c 0.075
HSC82	TEF4	i 6	c 0.672
HSC82	TEF4	i 8	c 0.129
THS1	SSZ1	i 1	c 0.095
THS1	SSZ1	i 5	c 0.698
THS1	SSZ1	i 8	c 0.497
TDH2	RPL16A	i 5	c 0.128
TDH2	RPL16A	i 8	c 0.772
RPS22A	RPL16A	i 1	c 0.317
RPS22A	RPL16A	i 5	c 0.999
RPS22A	RPL16A	i 6	c 0.961
RPS22A	RPL16A	i 7	c 0.9
RPS22A	RPL16A	i 8	c 0.502
UGP1	HXK1	i 5	c 0.905
UGP1	HXK1	i 8	c 0.722
CDC60	SSZ1	i 5	c 0.384
CDC60	SSZ1	i 6	c 0.075
CDC60	SSZ1	i 8	c 0.558
RPS12	RPS9B	i 1	c 0.141
RPS12	RPS9B	i 5	c 0.999
RPS12	RPS9B	i 6	c 0.972
RPS12	RPS9B	i 7	c 0.9
RPS12	RPS9B	i 8	c 0.491
ILV5	LEU1	i 1	c 0.655
ILV5	LEU1	i 5	c 0.302
ILV5	LEU1	i 8	c 0.92
TKL1	PDC1	i 5	c 0.163
TKL1	PDC1	i 7	c 0.8
TKL1	PDC1	i 8	c 0.686
BAT1	LEU1	i 1	c 0.329
BAT1	LEU1	i 5	c 0.993
BAT1	LEU1	i 8	c 0.781
TEF4	ENO1	i 5	c 0.779
TEF4	ENO1	i 8	c 0.174
RPL9A	RPL19A	i 1	c 0.654
RPL9A	RPL19A	i 5	c 0.999
RPL9A	RPL19A	i 6	c 0.99
RPL9A	RPL19A	i 8	c 0.762
RPL7A	EFB1	i 5	c 0.919
RPL7A	EFB1	i 8	c 0.064
LEU1	RPL12A	i 5	c 0.075
LEU1	RPL12A	i 8	c 0.711
ARO8	ARO2	i 5	c 0.277
ARO8	ARO2	i 7	c 0.8
ARO8	ARO2	i 8	c 0.396
RPL6B	RPL19A	i 1	c 0.151
RPL6B	RPL19A	i 5	c 0.999
RPL6B	RPL19A	i 6	c 0.945
RPL6B	RPL19A	i 7	c 0.9
RPL6B	RPL19A	i 8	c 0.468
RPS22A	RPL12A	i 1	c 0.179
RPS22A	RPL12A	i 5	c 0.999
RPS22A	RPL12A	i 6	c 0.636
RPS22A	RPL12A	i 8	c 0.574
YEF3	SSZ1	i 5	c 0.452
YEF3	SSZ1	i 6	c 0.992
YEF3	SSZ1	i 8	c 0.204
THR4	HIS4	i 1	c 0.144
THR4	HIS4	i 5	c 0.075
THR4	HIS4	i 8	c 0.88
CDC60	YEF3	i 5	c 0.769
CDC60	YEF3	i 8	c 0.092
BAT2	ARO8	i 8	c 0.825
RPS7A	RPS9B	i 5	c 0.999
RPS7A	RPS9B	i 6	c 0.994
RPS7A	RPS9B	i 7	c 0.9
RPS7A	RPS9B	i 8	c 0.391
YEF3	CDC19	i 5	c 0.631
YEF3	CDC19	i 8	c 0.296
ADE3	THR4	i 1	c 0.109
ADE3	THR4	i 5	c 0.128
ADE3	THR4	i 8	c 0.781
RPL20A	RPS9B	i 5	c 0.999
RPL20A	RPS9B	i 6	c 0.901
RPL20A	RPS9B	i 8	c 0.092
RPL16A	RPS9B	i 1	c 0.654
RPL16A	RPS9B	i 3	c 0.303
RPL16A	RPS9B	i 5	c 0.999
RPL16A	RPS9B	i 6	c 0.935
RPL16A	RPS9B	i 7	c 0.9
RPL16A	RPS9B	i 8	c 0.703
ALD6	GND1	i 6	c 0.416
ALD6	GND1	i 8	c 0.612
ACO1	SOD1	i 6	c 0.796
ACO1	SOD1	i 8	c 0.424
TEF1	RPL6B	i 5	c 0.686
TEF1	RPL6B	i 6	c 0.217
TEF1	RPL6B	i 7	c 0.9
TEF1	RPL6B	i 8	c 0.076
YEF3	KRS1	i 5	c 0.841
YEF3	KRS1	i 8	c 0.108
SHM2	DUG1	i 7	c 0.8
SHM2	DUG1	i 8	c 0.263
LYS9	LYS20	i 5	c 0.754
LYS9	LYS20	i 8	c 0.976
RPL7A	RPL12A	i 1	c 0.066
RPL7A	RPL12A	i 5	c 0.999
RPL7A	RPL12A	i 6	c 0.945
RPL7A	RPL12A	i 8	c 0.541
RPS9B	RPL19A	i 1	c 0.064
RPS9B	RPL19A	i 5	c 0.999
RPS9B	RPL19A	i 7	c 0.9
RPS9B	RPL19A	i 8	c 0.199
HSP10	HSC82	i 5	c 0.8
HSP10	HSC82	i 6	c 0.086
HSP10	HSC82	i 8	c 0.898
TEF1	RPL9A	i 5	c 0.617
TEF1	RPL9A	i 6	c 0.184
TEF1	RPL9A	i 8	c 0.385
ASN1	ASN2	i 3	c 0.527
ASN1	ASN2	i 4	c 0.988
ASN1	ASN2	i 5	c 0.793
ASN1	ASN2	i 6	c 0.999
ASN1	ASN2	i 8	c 0.792
RPS9B	EFB1	i 5	c 0.97
RPS7A	RPL7A	i 5	c 0.999
RPS7A	RPL7A	i 6	c 0.96
RPS7A	RPL7A	i 8	c 0.535
FAS2	ERG13	i 1	c 0.148
FAS2	ERG13	i 5	c 0.109
FAS2	ERG13	i 8	c 0.703
MET17	DUG1	i 6	c 0.73
MET17	DUG1	i 7	c 0.8
MET17	DUG1	i 8	c 0.176
BAT1	HIS4	i 1	c 0.329
BAT1	HIS4	i 5	c 0.219
BAT1	HIS4	i 8	c 0.558
LEU4	CDC19	i 7	c 0.8
LEU4	CDC19	i 8	c 0.133
TEF1	RPL34A	i 5	c 0.346
TEF1	RPL34A	i 7	c 0.9
PDC1	FAS1	i 6	c 0.922
SHM2	ADE3	i 1	c 0.655
SHM2	ADE3	i 5	c 0.461
SHM2	ADE3	i 6	c 0.934
SHM2	ADE3	i 7	c 0.9
SHM2	ADE3	i 8	c 0.957
HSP10	SSB1	i 1	c 0.15
HSP10	SSB1	i 5	c 0.314
HSP10	SSB1	i 6	c 0.263
HSP10	SSB1	i 8	c 0.551
TKL1	CDC19	i 1	c 0.324
TKL1	CDC19	i 5	c 0.316
TKL1	CDC19	i 6	c 0.142
TKL1	CDC19	i 7	c 0.8
TKL1	CDC19	i 8	c 0.249
RPS7A	RPP1A	i 5	c 0.999
RPS7A	RPP1A	i 6	c 0.674
RPS7A	RPP1A	i 7	c 0.9
RPS7A	RPP1A	i 8	c 0.518
RPS7A	RPL20A	i 5	c 0.999
RPS7A	RPL20A	i 6	c 0.963
RPS7A	RPL20A	i 8	c 0.082
SSZ1	EFB1	i 5	c 0.257
SSZ1	EFB1	i 6	c 0.986
SSZ1	EFB1	i 8	c 0.042
RPP1A	RPS9B	i 5	c 0.998
RPP1A	RPS9B	i 7	c 0.9
RPP1A	RPS9B	i 8	c 0.131
RPL7A	RPP1A	i 5	c 0.995
RPL7A	RPP1A	i 6	c 0.968
RPL7A	RPP1A	i 8	c 0.401
BAT1	ARO8	i 5	c 0.354
BAT1	ARO8	i 8	c 0.828
ADE3	HIS4	i 1	c 0.144
ADE3	HIS4	i 5	c 0.531
ADE3	HIS4	i 8	c 0.825
GND1	ENO1	i 5	c 0.265
GND1	ENO1	i 6	c 0.353
GND1	ENO1	i 8	c 0.559
RPL34A	RPS9B	i 1	c 0.076
RPL34A	RPS9B	i 5	c 0.999
RPL34A	RPS9B	i 7	c 0.9
RPL34A	RPS9B	i 8	c 0.097
YEF3	SSB1	i 5	c 0.749
YEF3	SSB1	i 6	c 0.13
YEF3	SSB1	i 8	c 0.232
RPL16A	RPL9A	i 1	c 0.325
RPL16A	RPL9A	i 5	c 0.999
RPL16A	RPL9A	i 6	c 0.999
RPL16A	RPL9A	i 8	c 0.807
YEF3	RPS22A	i 5	c 0.645
YEF3	RPS22A	i 6	c 0.798
YEF3	TIF1	i 1	c 0.078
YEF3	TIF1	i 5	c 0.55
YEF3	TIF1	i 6	c 0.6
YEF3	TIF1	i 8	c 0.337
ARO2	HIS4	i 1	c 0.145
ARO2	HIS4	i 5	c 0.301
ARO2	HIS4	i 8	c 0.581
YEF3	SAH1	i 5	c 0.823
YEF3	SAH1	i 8	c 0.262
HSC82	YEF3	i 5	c 0.076
HSC82	YEF3	i 6	c 0.991
HSC82	YEF3	i 8	c 0.421
TEF4	RPS9B	i 5	c 0.958
PDC1	HIS4	i 6	c 0.796
PDC1	HIS4	i 8	c 0.079
TKL1	ALD6	i 8	c 0.788
PDC1	CDC19	i 5	c 0.997
PDC1	CDC19	i 7	c 0.9
PDC1	CDC19	i 8	c 0.483
RPS7A	RPL2A	i 5	c 0.999
RPS7A	RPL2A	i 6	c 0.901
RPS7A	RPL2A	i 8	c 0.192
TEF4	KRS1	i 5	c 0.689
TEF4	KRS1	i 6	c 0.595
TEF4	KRS1	i 8	c 0.186
RPS22A	RPS9B	i 1	c 0.654
RPS22A	RPS9B	i 5	c 0.999
RPS22A	RPS9B	i 6	c 0.996
RPS22A	RPS9B	i 7	c 0.9
RPS22A	RPS9B	i 8	c 0.555
DPS1	KRS1	i 4	c 0.632
DPS1	KRS1	i 5	c 0.294
DPS1	KRS1	i 6	c 0.975
DPS1	KRS1	i 8	c 0.993
SSZ1	SSB1	i 3	c 0.519
SSZ1	SSB1	i 4	c 0.755
SSZ1	SSB1	i 5	c 0.121
SSZ1	SSB1	i 6	c 0.776
SSZ1	SSB1	i 8	c 0.312
ILV5	BAT2	i 1	c 0.329
ILV5	BAT2	i 6	c 0.982
ILV5	BAT2	i 8	c 0.601
ANB1	RPS9B	i 1	c 0.095
ANB1	RPS9B	i 5	c 0.712
ANB1	RPS9B	i 6	c 0.61
ANB1	RPS9B	i 8	c 0.075
ACO1	ACO2	i 3	c 0.527
ACO1	ACO2	i 4	c 0.96
ACO1	ACO2	i 6	c 0.999
ACO1	ACO2	i 7	c 0.9
ACO1	ACO2	i 8	c 0.738
LEU4	ILV3	i 1	c 0.329
LEU4	ILV3	i 5	c 0.351
LEU4	ILV3	i 7	c 0.9
LEU4	ILV3	i 8	c 0.846
HIS4	CDC19	i 1	c 0.195
HIS4	CDC19	i 6	c 0.366
HIS4	CDC19	i 8	c 0.482
BAT2	ILV3	i 1	c 0.329
BAT2	ILV3	i 6	c 0.982
BAT2	ILV3	i 7	c 0.9
BAT2	ILV3	i 8	c 0.502
ADH3	HSP26	i 6	c 0.644
ADH3	HSP26	i 8	c 0.218
ENO1	SSB1	i 5	c 0.169
ENO1	SSB1	i 6	c 0.195
ENO1	SSB1	i 8	c 0.665
RPS22A	RPL7A	i 1	c 0.654
RPS22A	RPL7A	i 5	c 0.999
RPS22A	RPL7A	i 6	c 0.976
RPS22A	RPL7A	i 8	c 0.504
HIS4	ARO4	i 1	c 0.109
HIS4	ARO4	i 5	c 0.296
HIS4	ARO4	i 8	c 0.702
RPL19A	EFB1	i 5	c 0.905
YEF3	RPL7A	i 5	c 0.858
UGP1	ENO1	i 5	c 0.633
UGP1	ENO1	i 6	c 0.243
UGP1	ENO1	i 8	c 0.418
RPL5	RPL12A	i 1	c 0.149
RPL5	RPL12A	i 5	c 0.998
RPL5	RPL12A	i 6	c 0.972
RPL5	RPL12A	i 8	c 0.674
TEF1	CDC60	i 5	c 0.072
TEF1	CDC60	i 6	c 0.669
TEF1	CDC60	i 8	c 0.856
THS1	RPS9B	i 5	c 0.646
THS1	RPS9B	i 8	c 0.263
RPL6B	TEF4	i 5	c 0.992
RPL2A	RPL12A	i 1	c 0.328
RPL2A	RPL12A	i 5	c 0.999
RPL2A	RPL12A	i 6	c 0.95
RPL2A	RPL12A	i 8	c 0.579
RPS12	RPL16A	i 1	c 0.087
RPS12	RPL16A	i 5	c 0.997
RPS12	RPL16A	i 6	c 0.681
RPS12	RPL16A	i 7	c 0.9
RPS12	RPL16A	i 8	c 0.197
AAT2	DUG1	i 7	c 0.8
AAT2	DUG1	i 8	c 0.118
RPL34A	RPL12A	i 5	c 0.998
RPL34A	RPL12A	i 6	c 0.925
RPL34A	RPL12A	i 8	c 0.091
RPL9A	RPL7A	i 1	c 0.654
RPL9A	RPL7A	i 5	c 0.999
RPL9A	RPL7A	i 6	c 0.999
RPL9A	RPL7A	i 8	c 0.607
RPL2A	RPS9B	i 1	c 0.654
RPL2A	RPS9B	i 5	c 0.999
RPL2A	RPS9B	i 8	c 0.506
RPS12	EFB1	i 5	c 0.848
RPS12	EFB1	i 6	c 0.095
RPS12	EFB1	i 8	c 0.066
HSP82	SSZ1	i 5	c 0.283
HSP82	SSZ1	i 6	c 0.981
HSP82	SSZ1	i 8	c 0.781
YDJ1	SSZ1	i 1	c 0.654
YDJ1	SSZ1	i 3	c 0.301
YDJ1	SSZ1	i 5	c 0.309
YDJ1	SSZ1	i 6	c 0.571
YDJ1	SSZ1	i 8	c 0.857
RPL5	ARO4	i 5	c 0.831
RPL5	ARO4	i 8	c 0.044
RPL5	EFB1	i 5	c 0.924
RPL5	EFB1	i 8	c 0.079
YEF3	RPS9B	i 5	c 0.758
YEF3	RPS9B	i 8	c 0.07
TKL1	HXK1	i 7	c 0.8
TKL1	HXK1	i 8	c 0.568
RPL9A	OLA1	i 5	c 0.451
RPL9A	OLA1	i 8	c 0.619
SHM2	LEU1	i 1	c 0.311
SHM2	LEU1	i 5	c 0.103
SHM2	LEU1	i 8	c 0.555
RPL34A	RPP1A	i 5	c 0.992
RPL34A	RPP1A	i 6	c 0.968
RPL34A	RPP1A	i 7	c 0.9
RPL34A	RPP1A	i 8	c 0.074
PDC1	ENO1	i 5	c 0.962
PDC1	ENO1	i 8	c 0.643
TEF1	ENO1	i 5	c 0.84
TEF1	ENO1	i 6	c 0.141
TEF1	ENO1	i 8	c 0.626
RPL12A	RPS9B	i 1	c 0.103
RPL12A	RPS9B	i 5	c 0.999
RPL12A	RPS9B	i 8	c 0.502
RPS12	RPL20A	i 5	c 0.999
RPS12	RPL20A	i 6	c 0.878
RPS12	RPL20A	i 8	c 0.444
RPL5	RPL20A	i 5	c 0.999
RPL5	RPL20A	i 6	c 0.999
RPL5	RPL20A	i 8	c 0.192
TEF1	RPL5	i 5	c 0.96
TEF1	RPL5	i 6	c 0.239
TEF1	RPL5	i 7	c 0.9
TEF1	RPL5	i 8	c 0.175
RPL12A	RPL19A	i 5	c 0.994
RPL12A	RPL19A	i 6	c 0.945
RPL12A	RPL19A	i 8	c 0.825
RPL7A	RPL2A	i 1	c 0.654
RPL7A	RPL2A	i 5	c 0.999
RPL7A	RPL2A	i 6	c 0.999
RPL7A	RPL2A	i 8	c 0.502
TDH3	CDC19	i 1	c 0.329
TDH3	CDC19	i 5	c 0.98
TDH3	CDC19	i 6	c 0.152
TDH3	CDC19	i 8	c 0.61
TIF1	TEF4	i 5	c 0.682
TIF1	TEF4	i 6	c 0.603
TIF1	TEF4	i 8	c 0.143
TEF4	SAH1	i 5	c 0.864
TEF4	SAH1	i 8	c 0.119
ENO1	HXK1	i 5	c 0.064
ENO1	HXK1	i 8	c 0.826
TEF1	RPS7A	i 5	c 0.455
TEF1	RPS7A	i 7	c 0.9
TEF1	RPL16A	i 5	c 0.678
TEF1	RPL16A	i 7	c 0.9
TEF1	RPL16A	i 8	c 0.171
RPL16A	RPL7A	i 1	c 0.269
RPL16A	RPL7A	i 5	c 0.999
RPL16A	RPL7A	i 6	c 0.999
RPL16A	RPL7A	i 8	c 0.478
RPL7A	RPL19A	i 1	c 0.654
RPL7A	RPL19A	i 5	c 0.999
RPL7A	RPL19A	i 6	c 0.946
RPL7A	RPL19A	i 8	c 0.648
RPL5	RPL16A	i 1	c 0.327
RPL5	RPL16A	i 5	c 0.999
RPL5	RPL16A	i 6	c 0.999
RPL5	RPL16A	i 7	c 0.9
RPL5	RPL16A	i 8	c 0.502
TEF4	ANB1	i 5	c 0.821
TEF4	ANB1	i 8	c 0.064
RPS12	RPL9A	i 5	c 0.999
RPS12	RPL9A	i 6	c 0.874
RPS12	RPL9A	i 8	c 0.507
ENO1	TDH3	i 1	c 0.654
ENO1	TDH3	i 5	c 0.991
ENO1	TDH3	i 6	c 0.911
ENO1	TDH3	i 8	c 0.906
ASN1	ALD6	i 6	c 0.078
ASN1	ALD6	i 7	c 0.8
ASN1	ALD6	i 8	c 0.125
BAT2	BAT1	i 3	c 0.527
BAT2	BAT1	i 4	c 0.983
BAT2	BAT1	i 6	c 0.999
BAT2	BAT1	i 7	c 0.9
BAT2	BAT1	i 8	c 0.951
RPL6B	RPL7A	i 1	c 0.222
RPL6B	RPL7A	i 5	c 0.999
RPL6B	RPL7A	i 6	c 0.997
RPL6B	RPL7A	i 8	c 0.544
ASN1	AAT2	i 7	c 0.9
ASN1	AAT2	i 8	c 0.119
RPL16A	THS1	i 1	c 0.066
RPL16A	THS1	i 5	c 0.432
RPL16A	THS1	i 6	c 0.376
RPL16A	THS1	i 8	c 0.254
ILV5	LYS20	i 1	c 0.654
ILV5	LYS20	i 5	c 0.073
ILV5	LYS20	i 8	c 0.522
ILV3	HIS4	i 1	c 0.13
ILV3	HIS4	i 5	c 0.662
ILV3	HIS4	i 8	c 0.679
RPS12	RPL7A	i 2	c 0.351
RPS12	RPL7A	i 5	c 0.973
RPS12	RPL7A	i 6	c 0.793
RPS12	RPL7A	i 8	c 0.528
TEF4	THS1	i 5	c 0.688
TEF4	THS1	i 8	c 0.113
HSC82	HSP26	i 5	c 0.218
HSC82	HSP26	i 8	c 0.763
HSP82	SSB1	i 5	c 0.283
HSP82	SSB1	i 6	c 0.982
HSP82	SSB1	i 8	c 0.58
HSC82	SSZ1	i 5	c 0.212
HSC82	SSZ1	i 6	c 0.847
HSC82	SSZ1	i 8	c 0.781
YEF3	THS1	i 5	c 0.74
YEF3	THS1	i 8	c 0.101
SOD1	LEU1	i 8	c 0.729
TDH2	ENO1	i 1	c 0.654
TDH2	ENO1	i 5	c 0.996
TDH2	ENO1	i 6	c 0.6
TDH2	ENO1	i 8	c 0.882
RPL2A	EFB1	i 5	c 0.904
RPL2A	EFB1	i 8	c 0.093
PDC1	ARO8	i 7	c 0.9
PDC1	ARO8	i 8	c 0.566
AAT2	ASN2	i 5	c 0.114
AAT2	ASN2	i 7	c 0.9
AAT2	ASN2	i 8	c 0.119
TDH2	CDC19	i 1	c 0.329
TDH2	CDC19	i 5	c 0.994
TDH2	CDC19	i 6	c 0.152
TDH2	CDC19	i 8	c 0.61
HSC82	SSB1	i 5	c 0.212
HSC82	SSB1	i 6	c 0.675
HSC82	SSB1	i 8	c 0.581
CDC60	HIS4	i 1	c 0.245
CDC60	HIS4	i 5	c 0.186
CDC60	HIS4	i 8	c 0.561
RHR2	TDH3	i 1	c 0.067
RHR2	TDH3	i 6	c 0.525
RHR2	TDH3	i 8	c 0.482
TEF1	CDC19	i 5	c 0.984
TEF1	CDC19	i 8	c 0.06
ALD6	ASN2	i 6	c 0.078
ALD6	ASN2	i 7	c 0.8
ALD6	ASN2	i 8	c 0.126
RPL20A	RPL34A	i 5	c 0.999
RPL20A	RPL34A	i 6	c 0.994
RPL20A	RPL34A	i 8	c 0.514
RPL34A	EFB1	i 5	c 0.933
RPL34A	EFB1	i 8	c 0.181
RPS7A	RPL16A	i 5	c 0.993
RPS7A	RPL16A	i 6	c 0.918
RPS7A	RPL16A	i 7	c 0.9
RPS7A	RPL16A	i 8	c 0.117
RPS22A	RPL34A	i 1	c 0.283
RPS22A	RPL34A	i 5	c 0.999
RPS22A	RPL34A	i 7	c 0.9
RPS22A	RPL34A	i 8	c 0.114
SSZ1	RPS9B	i 5	c 0.429
SSZ1	RPS9B	i 8	c 0.522
RPL5	RPS7A	i 5	c 0.999
RPL5	RPS7A	i 6	c 0.923
RPL5	RPS7A	i 7	c 0.9
RPL5	RPS7A	i 8	c 0.571
ACO1	KGD1	i 5	c 0.416
ACO1	KGD1	i 6	c 0.16
ACO1	KGD1	i 8	c 0.876
ALD6	BAT1	i 6	c 0.752
ALD6	BAT1	i 8	c 0.153
RPS12	RPL12A	i 5	c 0.993
RPS12	RPL12A	i 6	c 0.793
RPS12	RPL12A	i 8	c 0.141
HSP82	HSC82	i 3	c 0.527
HSP82	HSC82	i 4	c 0.989
HSP82	HSC82	i 5	c 0.987
HSP82	HSC82	i 6	c 0.999
HSP82	HSC82	i 7	c 0.9
HSP82	HSC82	i 8	c 0.983
TEF1	TIF1	i 5	c 0.538
TEF1	TIF1	i 6	c 0.139
TEF1	TIF1	i 8	c 0.722
LYS9	ACO2	i 5	c 0.947
LYS9	ACO2	i 8	c 0.121
CDC60	TEF4	i 5	c 0.455
CDC60	TEF4	i 6	c 0.731
CDC60	TEF4	i 8	c 0.194
RPL9A	RPS9B	i 1	c 0.654
RPL9A	RPS9B	i 5	c 0.999
RPL9A	RPS9B	i 6	c 0.901
RPL9A	RPS9B	i 8	c 0.601
AAT2	ARO8	i 5	c 0.255
AAT2	ARO8	i 7	c 0.8
AAT2	ARO8	i 8	c 0.533
HXK1	HSP12	i 5	c 0.868
HXK1	HSP12	i 6	c 0.115
HXK1	HSP12	i 8	c 0.526
RPL20A	RPS22A	i 5	c 0.999
RPL20A	RPS22A	i 6	c 0.977
RPL20A	RPS22A	i 8	c 0.411
LEU4	LEU1	i 1	c 0.655
LEU4	LEU1	i 5	c 0.772
LEU4	LEU1	i 7	c 0.9
LEU4	LEU1	i 8	c 0.917
RPS12	RPL6B	i 5	c 0.985
RPS12	RPL6B	i 6	c 0.672
RPS12	RPL6B	i 7	c 0.9
RPS12	RPL6B	i 8	c 0.216
TEF4	RPP1A	i 5	c 0.885
RPS12	RPL19A	i 5	c 0.998
RPS12	RPL19A	i 6	c 0.806
RPS12	RPL19A	i 7	c 0.9
RPS12	RPL19A	i 8	c 0.502
RPS12	RPS7A	i 5	c 0.999
RPS12	RPS7A	i 6	c 0.997
RPS12	RPS7A	i 7	c 0.9
RPS12	RPS7A	i 8	c 0.78
CDC60	KRS1	i 1	c 0.066
CDC60	KRS1	i 5	c 0.594
CDC60	KRS1	i 6	c 0.973
CDC60	KRS1	i 8	c 0.917
RPL5	TEF4	i 5	c 0.983
RPL5	TEF4	i 6	c 0.386
TDH3	HXK1	i 5	c 0.065
TDH3	HXK1	i 8	c 0.751
RPL7A	RPS9B	i 1	c 0.654
RPL7A	RPS9B	i 5	c 0.998
RPL7A	RPS9B	i 8	c 0.508
LEU1	THR4	i 1	c 0.309
LEU1	THR4	i 5	c 0.11
LEU1	THR4	i 8	c 0.558
RPS12	RPP1A	i 5	c 0.999
RPS12	RPP1A	i 6	c 0.227
RPS12	RPP1A	i 7	c 0.9
RPS12	RPP1A	i 8	c 0.202
YDJ1	ECM10	i 1	c 0.654
YDJ1	ECM10	i 3	c 0.27
YDJ1	ECM10	i 5	c 0.257
YDJ1	ECM10	i 6	c 0.588
YDJ1	ECM10	i 8	c 0.663
RPP1A	EFB1	i 5	c 0.878
RPP1A	EFB1	i 8	c 0.079
FAS2	CDC19	i 1	c 0.267
FAS2	CDC19	i 5	c 0.114
FAS2	CDC19	i 8	c 0.588
RPL2A	CDC19	i 1	c 0.079
RPL2A	CDC19	i 5	c 0.566
RPL2A	CDC19	i 8	c 0.518
RPL5	YEF3	i 5	c 0.961
RPL5	YEF3	i 6	c 0.915
RPL5	YEF3	i 8	c 0.231
ARO2	LEU1	i 1	c 0.329
ARO2	LEU1	i 5	c 0.161
ARO2	LEU1	i 8	c 0.558
AAT2	KGD1	i 7	c 0.8
AAT2	KGD1	i 8	c 0.118
RPS22A	RPL9A	i 1	c 0.654
RPS22A	RPL9A	i 5	c 0.999
RPS22A	RPL9A	i 6	c 0.986
RPS22A	RPL9A	i 8	c 0.621
RPL6B	RPS9B	i 1	c 0.078
RPL6B	RPS9B	i 5	c 0.999
RPL6B	RPS9B	i 7	c 0.9
RPL6B	RPS9B	i 8	c 0.483
RPL16A	RPL19A	i 5	c 0.999
RPL16A	RPL19A	i 6	c 0.944
RPL16A	RPL19A	i 7	c 0.9
RPL16A	RPL19A	i 8	c 0.452
RPL6B	RPL9A	i 1	c 0.147
RPL6B	RPL9A	i 5	c 0.999
RPL6B	RPL9A	i 6	c 0.997
RPL6B	RPL9A	i 8	c 0.61
HSP82	TDH3	i 5	c 0.093
HSP82	TDH3	i 6	c 0.171
HSP82	TDH3	i 8	c 0.879
RPL5	RPS12	i 5	c 0.999
RPL5	RPS12	i 6	c 0.881
RPL5	RPS12	i 7	c 0.9
RPL5	RPS12	i 8	c 0.516
PDC1	TDH3	i 5	c 0.952
PDC1	TDH3	i 6	c 0.131
PDC1	TDH3	i 8	c 0.658
RPL20A	EFB1	i 5	c 0.955
TEF1	YEF3	i 5	c 0.883
TEF1	YEF3	i 6	c 0.984
TEF1	YEF3	i 8	c 0.983
DPS1	THS1	i 5	c 0.362
DPS1	THS1	i 8	c 0.832
THS1	SAH1	i 1	c 0.075
THS1	SAH1	i 5	c 0.69
THS1	SAH1	i 8	c 0.355
ACO2	KGD1	i 5	c 0.138
ACO2	KGD1	i 6	c 0.142
ACO2	KGD1	i 8	c 0.637
RPL34A	RPL19A	i 1	c 0.319
RPL34A	RPL19A	i 5	c 0.999
RPL34A	RPL19A	i 6	c 0.943
RPL34A	RPL19A	i 7	c 0.9
RPL34A	RPL19A	i 8	c 0.263
HSC82	TDH2	i 5	c 0.315
HSC82	TDH2	i 6	c 0.637
HSC82	TDH2	i 8	c 0.792
ANB1	RPS22A	i 5	c 0.365
ANB1	RPS22A	i 6	c 0.623
RPS12	RPS22A	i 5	c 0.999
RPS12	RPS22A	i 6	c 0.997
RPS12	RPS22A	i 7	c 0.9
RPS12	RPS22A	i 8	c 0.208
RPL20A	YEF3	i 5	c 0.696
RPL20A	YEF3	i 8	c 0.054
RPL9A	RPL34A	i 1	c 0.293
RPL9A	RPL34A	i 5	c 0.999
RPL9A	RPL34A	i 6	c 0.994
RPL9A	RPL34A	i 8	c 0.68
SSB1	HSP26	i 1	c 0.286
SSB1	HSP26	i 5	c 0.095
SSB1	HSP26	i 6	c 0.304
SSB1	HSP26	i 8	c 0.525
PDC1	TDH2	i 5	c 0.95
PDC1	TDH2	i 8	c 0.57
HSP12	HSP26	i 5	c 0.852
HSP12	HSP26	i 8	c 0.895
ALD6	AAT2	i 5	c 0.075
ALD6	AAT2	i 7	c 0.8
ALD6	AAT2	i 8	c 0.158
ADH3	PDC1	i 2	c 0.002
ADH3	PDC1	i 6	c 0.13
ADH3	PDC1	i 7	c 0.9
ADH3	PDC1	i 8	c 0.51
RPL5	RPP1A	i 5	c 0.998
RPL5	RPP1A	i 6	c 0.981
RPL5	RPP1A	i 7	c 0.9
RPL5	RPP1A	i 8	c 0.476
RPL7A	RPL34A	i 1	c 0.327
RPL7A	RPL34A	i 5	c 0.997
RPL7A	RPL34A	i 6	c 0.992
ARO2	ARO4	i 5	c 0.478
ARO2	ARO4	i 8	c 0.606
THS1	KRS1	i 5	c 0.907
THS1	KRS1	i 8	c 0.903
TEF4	RPS22A	i 5	c 0.808
CDC60	THS1	i 5	c 0.734
CDC60	THS1	i 8	c 0.963
RPS7A	RPL19A	i 5	c 0.999
RPS7A	RPL19A	i 6	c 0.353
RPS7A	RPL19A	i 7	c 0.9
RPS7A	RPL19A	i 8	c 0.192
RPL5	ANB1	i 5	c 0.726
RPL5	ANB1	i 6	c 0.169
RPL5	ANB1	i 8	c 0.178
ILV3	ARO4	i 5	c 0.782
ILV3	ARO4	i 8	c 0.518
ERG13	DPS1	i 5	c 0.14
ERG13	DPS1	i 6	c 0.734
TEF1	SSB1	i 5	c 0.463
TEF1	SSB1	i 6	c 0.727
TEF1	SSB1	i 8	c 0.123
TKL1	ENO1	i 5	c 0.329
TKL1	ENO1	i 7	c 0.8
TKL1	ENO1	i 8	c 0.557
RPL5	RPL19A	i 1	c 0.654
RPL5	RPL19A	i 5	c 0.999
RPL5	RPL19A	i 6	c 0.972
RPL5	RPL19A	i 7	c 0.9
RPL5	RPL19A	i 8	c 0.617
TKL1	TDH3	i 1	c 0.654
TKL1	TDH3	i 5	c 0.064
TKL1	TDH3	i 7	c 0.8
TKL1	TDH3	i 8	c 0.376
KRS1	ARO4	i 5	c 0.705
KRS1	ARO4	i 8	c 0.08
RPL16A	RPL2A	i 1	c 0.254
RPL16A	RPL2A	i 5	c 0.999
RPL16A	RPL2A	i 6	c 0.999
RPL16A	RPL2A	i 8	c 0.502
HSC82	TDH3	i 5	c 0.162
HSC82	TDH3	i 6	c 0.132
HSC82	TDH3	i 8	c 0.794
TKL1	SOD1	i 5	c 0.11
TKL1	SOD1	i 6	c 0.985
TKL1	SOD1	i 8	c 0.489
RPL5	RPL6B	i 1	c 0.179
RPL5	RPL6B	i 5	c 0.999
RPL5	RPL6B	i 6	c 0.997
RPL5	RPL6B	i 7	c 0.9
RPL5	RPL6B	i 8	c 0.691
LEU1	CDC19	i 1	c 0.063
LEU1	CDC19	i 7	c 0.8
LEU1	CDC19	i 8	c 0.198
RPL16A	RPL12A	i 5	c 0.999
RPL16A	RPL12A	i 6	c 0.94
RPL16A	RPL12A	i 8	c 0.758
RPS7A	RPL6B	i 5	c 0.999
RPS7A	RPL6B	i 6	c 0.939
RPS7A	RPL6B	i 7	c 0.9
RPS7A	RPL6B	i 8	c 0.438
LEU4	HIS4	i 1	c 0.078
LEU4	HIS4	i 5	c 0.198
LEU4	HIS4	i 8	c 0.722
ENO1	HIS4	i 8	c 0.758
LEU4	BAT2	i 1	c 0.259
LEU4	BAT2	i 7	c 0.9
LEU4	BAT2	i 8	c 0.639
RPL6B	RPL12A	i 5	c 0.997
RPL6B	RPL12A	i 6	c 0.944
RPL6B	RPL12A	i 8	c 0.256
TEF4	RPL16A	i 1	c 0.083
TEF4	RPL16A	i 5	c 0.94
TEF4	RPL16A	i 8	c 0.16
TIF1	ECM10	i 5	c 0.072
TIF1	ECM10	i 6	c 0.608
TIF1	ECM10	i 8	c 0.258
LEU4	BAT1	i 1	c 0.259
LEU4	BAT1	i 5	c 0.326
LEU4	BAT1	i 7	c 0.9
LEU4	BAT1	i 8	c 0.806
RPL2A	SSB1	i 5	c 0.402
RPL2A	SSB1	i 6	c 0.16
RPL2A	SSB1	i 8	c 0.502
MET17	AAT2	i 7	c 0.9
MET17	AAT2	i 8	c 0.139
TEF4	ARO4	i 5	c 0.422
TEF4	ARO4	i 6	c 0.722
HXK1	HSP26	i 5	c 0.545
HXK1	HSP26	i 8	c 0.372
MET17	TDH3	i 6	c 0.796
MET17	TDH3	i 8	c 0.446
YEF3	PDC1	i 5	c 0.637
YEF3	PDC1	i 6	c 0.98
YEF3	PDC1	i 8	c 0.161
YEF3	TEF4	i 5	c 0.76
YEF3	TEF4	i 6	c 0.998
MET17	SAH1	i 6	c 0.752
MET17	SAH1	i 7	c 0.8
MET17	SAH1	i 8	c 0.517
LEU1	LYS20	i 1	c 0.655
LEU1	LYS20	i 3	c 0.222
LEU1	LYS20	i 5	c 0.697
LEU1	LYS20	i 8	c 0.558
RPL6B	RPL16A	i 1	c 0.064
RPL6B	RPL16A	i 5	c 0.999
RPL6B	RPL16A	i 6	c 0.997
RPL6B	RPL16A	i 7	c 0.9
RPL6B	RPL16A	i 8	c 0.521
TEF1	RPS9B	i 5	c 0.537
TEF1	RPS9B	i 7	c 0.9
TEF1	RPS9B	i 8	c 0.28
RPL20A	RPL16A	i 5	c 0.999
RPL20A	RPL16A	i 6	c 0.999
RPL20A	RPL16A	i 8	c 0.299
RPL9A	RPP1A	i 5	c 0.998
RPL9A	RPP1A	i 6	c 0.968
RPL9A	RPP1A	i 8	c 0.188
RPL2A	RPL34A	i 1	c 0.146
RPL2A	RPL34A	i 5	c 0.997
RPL2A	RPL34A	i 6	c 0.994
RPL2A	RPL34A	i 8	c 0.263
RPS7A	RPS22A	i 5	c 0.999
RPS7A	RPS22A	i 6	c 0.999
RPS7A	RPS22A	i 7	c 0.9
RPS7A	RPS22A	i 8	c 0.552
RPL20A	TEF4	i 5	c 0.948
RPL5	RPS22A	i 1	c 0.654
RPL5	RPS22A	i 5	c 0.999
RPL5	RPS22A	i 6	c 0.953
RPL5	RPS22A	i 7	c 0.9
RPL5	RPS22A	i 8	c 0.502
YDJ1	HSP26	i 1	c 0.077
YDJ1	HSP26	i 5	c 0.119
YDJ1	HSP26	i 6	c 0.985
YDJ1	HSP26	i 8	c 0.706
HXK1	CDC19	i 5	c 0.073
HXK1	CDC19	i 6	c 0.752
HXK1	CDC19	i 8	c 0.737
RPS12	YEF3	i 5	c 0.816
RPS12	YEF3	i 8	c 0.055
ASN1	HIS4	i 1	c 0.081
ASN1	HIS4	i 5	c 0.461
ASN1	HIS4	i 8	c 0.566
SHM2	HIS4	i 1	c 0.069
SHM2	HIS4	i 5	c 0.265
SHM2	HIS4	i 8	c 0.722
RPL20A	RPP1A	i 1	c 0.145
RPL20A	RPP1A	i 5	c 0.999
RPL20A	RPP1A	i 6	c 0.701
RPL20A	RPP1A	i 8	c 0.262
TEF4	RPL19A	i 5	c 0.9
HSP82	YDJ1	i 5	c 0.739
HSP82	YDJ1	i 6	c 0.991
HSP82	YDJ1	i 8	c 0.994
SEC53	PSA1	i 5	c 0.474
SEC53	PSA1	i 7	c 0.9
SEC53	PSA1	i 8	c 0.859
ACO1	ILV3	i 5	c 0.095
ACO1	ILV3	i 6	c 0.571
ACO1	ILV3	i 8	c 0.535
TKL1	TDH2	i 1	c 0.654
TKL1	TDH2	i 5	c 0.064
TKL1	TDH2	i 7	c 0.8
TKL1	TDH2	i 8	c 0.288
TEF1	RPP1A	i 5	c 0.579
TEF1	RPP1A	i 7	c 0.9
TEF1	RPP1A	i 8	c 0.095

## Sheet: Nodes
*nodes
DUG1	0.630553	0.693103	c 239,204,117	10	630871: Cys-Gly metallo-di-peptidase; forms a complex with Dug2p and Dug3p to degrade glutathione (GSH) and other peptides containing a gamma-glu-X bond in an alternative pathway to GSH degradation by gamma-glutamyl transpeptidase (Ecm38p); Catalytic component of the GSH degradosomal complex involved in the degradation of glutathione (GSH) and other peptides containing a gamma-glu-X bond. Functio…
RHR2	0.927046	0.37069	c 166,239,117	10	631865: Constitutively expressed isoform of DL-glycerol-3-phosphatase; involved in glycerol biosynthesis, induced in response to both anaerobic and, along with the Hor2p/Gpp2p isoform, osmotic stress; Major isoform of DL-glycerol-3-phosphatase involved in glycerol biosynthesis. Plays a role in osmoadaptation and required for adaptation to anaerobic conditions
TEF4	0.421095	0.391379	c 117,239,162	10	632537: Gamma subunit of translational elongation factor eEF1B, stimulates the binding of aminoacyl-tRNA (AA-tRNA) to ribosomes by releasing eEF1A (Tef1p/Tef2p) from the ribosomal complex; Subunit of the eukaryotic elongation factor 1 complex (eEF1). Probably plays a role in anchoring the complex to other cellular components (By similarity)
ASN2	0.761583	0.848276	c 217,239,117	10	631293: Asparagine synthetase, isozyme of Asn1p; catalyzes the synthesis of L-asparagine from L-aspartate in the asparagine biosynthetic pathway
RPL34A	0.357014	0.197414	c 239,175,117	10	630574: Protein component of the large (60S) ribosomal subunit, nearly identical to Rpl34Bp and has similarity to rat L34 ribosomal protein
ADE3	0.362752	0.571552	c 202,239,117	10	631382: Cytoplasmic trifunctional enzyme C1-tetrahydrofolate synthase, involved in single carbon metabolism and required for biosynthesis of purines, thymidylate, methionine, and histidine; null mutation causes auxotrophy for adenine and histidine
HSC82	0.643943	0.327586	c 117,207,239	10	633740: Cytoplasmic chaperone of the Hsp90 family, redundant in function and nearly identical with Hsp82p, and together they are essential; expressed constitutively at 10-fold higher basal levels than HSP82 and induced 2-3 fold by heat shock; Molecular chaperone that promotes the maturation, structural maintenance and proper regulation of specific target proteins involved in cell cycle control an…
HSP26	0.797928	0.394828	c 187,255,101	10	629122: Small heat shock protein (sHSP) with chaperone activity; forms hollow, sphere-shaped oligomers that suppress unfolded proteins aggregation; oligomer activation requires heat-induced conformational change; also has mRNA binding activity; Not known. One of the major polypeptides produced on heat shock
RPS7A	0.207811	0.293103	c 117,164,239	10	634618: Protein component of the small (40S) ribosomal subunit, nearly identical to Rps7Bp; interacts with Kti11p; deletion causes hypersensitivity to zymocin; has similarity to rat S7 and Xenopus S8 ribosomal proteins; Involved in nucleolar processing of pre-18S ribosomal RNA and ribosome assembly
RPL6B	0.201116	0.337931	c 117,229,239	10	633361: Protein component of the large (60S) ribosomal subunit, has similarity to Rpl6Ap and to rat L6 ribosomal protein; binds to 5.8S rRNA
AHP1	0.693677	0.92931	c 117,239,213	10	632979: Thiol-specific peroxiredoxin, reduces hydroperoxides to protect against oxidative damage; function in vivo requires covalent conjugation to Urm1p; Thiol-specific antioxidant protein with alkyl hydroperoxidase activity. Involved in osmotic stress resistance and detoxification of the cell. Preferentially eliminates organic peroxides rather than H(2)O(2). Involved in cellular Mn(2+) homeosta…
UGP1	0.893571	0.452586	c 117,239,155	10	632488: UDP-glucose pyrophosphorylase (UGPase), catalyses the reversible formation of UDP-Glc from glucose 1-phosphate and UTP, involved in a wide variety of metabolic pathways, expression modulated by Pho85p through Pho4p; Plays a central role as a glucosyl donor in cellular metabolic pathways
HXK1	0.839054	0.517241	c 239,211,117	10	630881: Hexokinase isoenzyme 1, a cytosolic protein that catalyzes phosphorylation of glucose during glucose metabolism; expression is highest during growth on non-glucose carbon sources; glucose-induced repression involves the hexokinase Hxk2p
ENO1	0.643943	0.485345	c 195,239,117	10	631433: Enolase I, a phosphopyruvate hydratase that catalyzes the conversion of 2-phosphoglycerate to phosphoenolpyruvate during glycolysis and the reverse reaction during gluconeogenesis; expression is repressed in response to glucose
LYS1	0.290064	0.877586	c 137,239,117	10	632036: Saccharopine dehydrogenase (NAD+, L-lysine-forming), catalyzes the conversion of saccharopine to L-lysine, which is the final step in the lysine biosynthesis pathway; also has mRNA binding activity; Catalyzes the NAD(+)-dependent cleavage of saccharopine to L-lysine and 2-oxoglutarate
ACO2	0.426833	0.919828	c 122,239,117	10	632254: Putative mitochondrial aconitase isozyme; similarity to Aco1p, an aconitase required for the TCA cycle; expression induced during growth on glucose, by amino acid starvation via Gcn4p, and repressed on ethanol; Catalyzes the isomerization of citrate to isocitrate via cis-aconitate (By similarity)
HIS4	0.45457	0.688793	c 101,199,255	10	629406: Multifunctional enzyme containing phosphoribosyl-ATP pyrophosphatase, phosphoribosyl-AMP cyclohydrolase, and histidinol dehydrogenase activities; catalyzes the second, third, ninth and tenth steps in histidine biosynthesis
ECM10	0.721413	0.200862	c 239,153,117	10	630451: Heat shock protein of the Hsp70 family, localized in mitochondrial nucleoids, plays a role in protein translocation, interacts with Mge1p in an ATP-dependent manner; overexpression induces extensive mitochondrial DNA aggregations; Plays a role in facilitating the assembly of some protein complexes inside the mitochondria. It may initiate the events that lead to refolding of imported precu…
EFB1	0.462221	0.248276	c 255,0,0	10	628798: Translation elongation factor 1 beta; stimulates nucleotide exchange to regenerate EF-1 alpha-GTP for the next elongation cycle; part of the EF-1 complex, which facilitates binding of aminoacyl-tRNA to the ribosomal A site; Catalytic subunit of the guanine nucleotide exchange factor (GEF) (eEF1B subcomplex) of the eukaryotic elongation factor 1 complex (eEF1). Stimulates the exchange of G…
THR4	0.245112	0.663793	c 0,28,178	10	629508: Threonine synthase, conserved protein that catalyzes formation of threonine from O-phosphohomoserine; expression is regulated by the GCN4-mediated general amino acid control pathway; Catalyzes the gamma-elimination of phosphate from L- phosphohomoserine and the beta-addition of water to produce L- threonine (By similarity)
YDJ1	0.724283	0.312069	c 117,193,239	10	633962: Type I HSP40 co-chaperone involved in regulation of the HSP90 and HSP70 functions; involved in protein translocation across membranes; member of the DnaJ family; Probably involved in mitochondrial protein import. Is also required for efficient translocation of pre-pro-alpha-factor. Involved in heme regulation of HAP1, as a component of the high- molecular-weight (HMC) complex
TDH2	0.684113	0.415517	c 117,239,119	10	632291: Glyceraldehyde-3-phosphate dehydrogenase, isozyme 2, involved in glycolysis and gluconeogenesis; tetramer that catalyzes the reaction of glyceraldehyde-3-phosphate to 1,3 bis-phosphoglycerate; detected in the cytoplasm and cell wall
YEF3	0.468916	0.439655	c 117,239,220	10	633141: Gamma subunit of translational elongation factor eEF1B, stimulates the binding of aminoacyl-tRNA (AA-tRNA) to ribosomes by releasing eEF1A (Tef1p/Tef2p) from the ribosomal complex; contains two ABC cassettes; binds and hydrolyzes ATP; Required for the ATP-dependent release of deacylated tRNA from the ribosomal E-site during protein biosynthesis. Stimulates the eEF1A-dependent binding of a…
OLA1	0.431615	0.119828	c 178,171,0	10	629071: P-loop ATPase with similarity to human OLA1 and bacterial YchF; identified as specifically interacting with the proteasome; protein levels are induced by hydrogen peroxide; Hydrolyzes ATP, and can also hydrolyze GTP with lower efficiency. Has lower affinity for GTP
RPS12	0.294846	0.263793	c 117,157,239	10	634910: Protein component of the small (40S) ribosomal subunit; has similarity to rat ribosomal protein S12
AAT2	0.646812	0.8	c 117,239,191	10	632895: Cytosolic aspartate aminotransferase involved in nitrogen metabolism; localizes to peroxisomes in oleate-grown cells; Plays a key role in amino acid metabolism
RPL12A	0.292933	0.405172	c 239,160,117	10	630479: Protein component of the large (60S) ribosomal subunit, nearly identical to Rpl12Bp; rpl12a rpl12b double mutant exhibits slow growth and slow translation; has similarity to E. coli L11 and rat L12 ribosomal proteins; This protein binds directly to 26S ribosomal RNA
ASN1	0.700372	0.82069	c 117,117,239	10	635389: Asparagine synthetase, isozyme of Asn2p; catalyzes the synthesis of L-asparagine from L-aspartate in the asparagine biosynthetic pathway
BAT1	0.535866	0.781897	c 173,239,117	10	631782: Mitochondrial branched-chain amino acid (BCAA) aminotransferase, preferentially involved in BCAA biosynthesis; homolog of murine ECA39; highly expressed during logarithmic phase and repressed during stationary phase; Involved in the biosynthesis of the branched chain amino acids leucine, isoleucine, and valine. Catalyzes the formation of methionine from 2-keto-4-methylthiobutyrate (KMTB) …
SEC53	0.912699	0.537931	c 239,189,117	10	630796: Phosphomannomutase, involved in synthesis of GDP-mannose and dolichol-phosphate-mannose; required for folding and glycosylation of secretory proteins in the ER lumen; Involved in the synthesis of the GDP-mannose and dolichol-phosphate-mannose required for a number of critical mannosyl transfer reactions
SHM2	0.514825	0.606034	c 117,239,206	10	632927: Cytosolic serine hydroxymethyltransferase, converts serine to glycine plus 5,10 methylenetetrahydrofolate; major isoform involved in generating precursors for purine, pyrimidine, amino acid, and lipid biosynthesis; Interconversion of serine and glycine (By similarity)
RPL19A	0.235547	0.258621	c 14,178,0	10	629134: Protein component of the large (60S) ribosomal subunit, nearly identical to Rpl19Bp and has similarity to rat L19 ribosomal protein; rpl19a and rpl19b single null mutations result in slow growth, while the double null mutation is lethal
RPL9A	0.255632	0.213793	c 239,233,117	10	631038: Protein component of the large (60S) ribosomal subunit, nearly identical to Rpl9Bp and has similarity to E. coli L6 and rat L9 ribosomal proteins
TEF1	0.45457	0.356897	c 117,117,239	10	635320: Translational elongation factor EF-1 alpha; also encoded by TEF2; functions in the binding reaction of aminoacyl-tRNA (AA-tRNA) to ribosomes; may also have a role in tRNA re-export from the nucleus; GTP-binding component of the eukaryotic elongation factor 1 complex (eEF1). In its active GTP-bound form, binds to and delivers aminoacyl-tRNA to the A-site of ribosomes during protein biosynt…
ADH3	0.785494	0.557759	c 117,215,239	10	633624: Mitochondrial alcohol dehydrogenase isozyme III; involved in the shuttling of mitochondrial NADH to the cytosol under anaerobic conditions and ethanol production
TDH3	0.709936	0.462069	c 209,239,117	10	631369: Glyceraldehyde-3-phosphate dehydrogenase, isozyme 3, involved in glycolysis and gluconeogenesis; tetramer that catalyzes the reaction of glyceraldehyde-3-phosphate to 1,3 bis-phosphoglycerate; detected in the cytoplasm and cell wall
TIF1	0.549256	0.228448	c 117,239,177	10	632748: Translation initiation factor eIF4A, identical to Tif2p; DEA(D/H)-box RNA helicase that couples ATPase activity to RNA binding and unwinding; forms a dumbbell structure of two compact domains connected by a linker; interacts with eIF4G; ATP-dependent RNA helicase which is a subunit of the eIF4F complex involved in cap recognition and is required for mRNA binding to ribosome. In the curren…
CHC1	0.88305	0.236207	c 224,239,117	10	631099: Clathrin heavy chain, subunit of the major coat protein involved in intracellular protein transport and endocytosis; two heavy chains form the clathrin triskelion structural component; the light chain (CLC1) is thought to regulate function; Clathrin is the major protein of the polyhedral coat of coated pits and vesicles. In yeast, it is involved in the retention of proteins in an intracel…
RPL2A	0.382837	0.37069	c 239,197,117	10	630854: Protein component of the large (60S) ribosomal subunit, identical to Rpl2Bp and has similarity to E. coli L2 and rat L8 ribosomal proteins
MET17	0.701328	0.616379	c 117,239,227	10	633202: Methionine and cysteine synthase (O-acetyl homoserine-O-acetyl serine sulfhydrylase), required for sulfur amino acid synthesis; Transforms O-acetylhomoserine into homocysteine and O- acetylserine into cysteine
PDC1	0.563603	0.587069	c 117,239,198	10	632913: Major of three pyruvate decarboxylase isozymes, key enzyme in alcoholic fermentation, decarboxylates pyruvate to acetaldehyde; subject to glucose-, ethanol-, and autoregulation; involved in amino acid catabolism; Major of three pyruvate decarboxylases (PDC1, PDC5, PDC6) implicated in the nonoxidative conversion of pyruvate to acetaldehyde and carbon dioxide during alcoholic fermentation. …
ANB1	0.0920829	0.258621	c 117,239,133	10	632330: Translation elongation factor eIF-5A, previously thought to function in translation initiation; similar to and functionally redundant with Hyp2p; undergoes an essential hypusination modification; expressed under anaerobic conditions; mRNA-binding protein involved in translation elongation. Has an important function at the level of mRNA turnover, probably acting downstream of decapping. In…
LEU1	0.393358	0.687931	c 239,218,117	10	630896: Isopropylmalate isomerase, catalyzes the second step in the leucine biosynthesis pathway; Catalyzes the isomerization between 2-isopropylmalate and 3-isopropylmalate, via the formation of 2-isopropylmaleate (By similarity)
KGD1	0.578905	0.92069	c 151,239,117	10	631943: Component of the mitochondrial alpha-ketoglutarate dehydrogenase complex, which catalyzes a key step in the tricarboxylic acid (TCA) cycle, the oxidative decarboxylation of alpha-ketoglutarate to form succinyl-CoA; The 2-oxoglutarate dehydrogenase complex catalyzes the overall conversion of 2-oxoglutarate to succinyl-CoA and CO(2). It contains multiple copies of three enzymatic components…
ARO4	0.282412	0.624138	c 0,178,157	10	629320: 3-deoxy-D-arabino-heptulosonate-7-phosphate (DAHP) synthase, catalyzes the first step in aromatic amino acid biosynthesis and is feedback-inhibited by tyrosine or high concentrations of phenylalanine or tryptophan; Stereospecific condensation of phosphoenolpyruvate (PEP) and D-erythrose-4-phosphate (E4P) giving rise to 3-deoxy-D- arabino-heptulosonate-7-phosphate (DAHP) (By similarity)
HSP82	0.673592	0.274138	c 117,120,239	10	635188: Hsp90 chaperone required for pheromone signaling and negative regulation of Hsf1p; docks with Tom70p for mitochondrial preprotein delivery; promotes telomerase DNA binding and nucleotide addition; interacts with Cns1p, Cpr6p, Cpr7p, Sti1p; Molecular chaperone that promotes the maturation, structural maintenance and proper regulation of specific target proteins involved in cell cycle contr…
HSP12	0.904091	0.356034	c 239,182,117	10	630760: Plasma membrane protein involved in maintaining membrane organization in stress conditions; induced by heat shock, oxidative stress, osmostress, stationary phase, glucose depletion, oleate and alcohol; regulated by HOG and Ras-Pka pathways; May play a role in a switch from carbohydrate utilizing metabolism to fatty acid utilizing metabolism
CDC19	0.522476	0.528448	c 255,175,101	10	628841: Pyruvate kinase, functions as a homotetramer in glycolysis to convert phosphoenolpyruvate to pyruvate, the input for aerobic (TCA cycle) or anaerobic (glucose fermentation) respiration
CDC60	0.282412	0.476724	c 117,135,239	10	635105: Cytosolic leucyl tRNA synthetase, ligates leucine to the appropriate tRNA
RPL16A	0.423964	0.292241	c 144,239,117	10	631951: N-terminally acetylated protein component of the large (60S) ribosomal subunit, binds to 5.8 S rRNA; has similarity to Rpl16Bp, E. coli L13 and rat L13a ribosomal proteins; transcriptionally regulated by Rap1p
SAH1	0.606642	0.540517	c 239,168,117	10	630556: S-adenosyl-L-homocysteine hydrolase, catabolizes S-adenosyl-L-homocysteine which is formed after donation of the activated methyl group of S-adenosyl-L-methionine (AdoMet) to an acceptor; Adenosylhomocysteine is a competitive inhibitor of S- adenosyl-L-methionine-dependent methyl transferase reactions; therefore adenosylhomocysteinase may play a key role in the control of methylations via…
RPS22A	0.228852	0.368966	c 129,239,117	10	632243: Protein component of the small (40S) ribosomal subunit; nearly identical to Rps22Bp and has similarity to E. coli S8 and rat S15a ribosomal proteins
ALD6	0.748193	0.725862	c 117,149,239	10	635002: Cytosolic aldehyde dehydrogenase, activated by Mg2+ and utilizes NADP+ as the preferred coenzyme; required for conversion of acetaldehyde to acetate; constitutively expressed; locates to the mitochondrial outer surface upon oxidative stress
FAS1	0.450744	0.625	c 117,239,169	10	632646: Beta subunit of fatty acid synthetase, which catalyzes the synthesis of long-chain saturated fatty acids; contains acetyltransacylase, dehydratase, enoyl reductase, malonyl transacylase, and palmitoyl transacylase activities; Fatty acid synthetase catalyzes the formation of long- chain fatty acids from acetyl-CoA, malonyl-CoA and NADPH. The beta subunit contains domains for: [acyl-carrier…
ILV5	0.340755	0.759483	c 117,236,239	10	633258: Bifunctional acetohydroxyacid reductoisomerase and mtDNA binding protein; involved in branched-chain amino acid biosynthesis and maintenance of wild-type mitochondrial DNA; found in mitochondrial nucleoids
RPL5	0.349362	0.348276	c 117,142,239	10	635074: Ribosomal 60S subunit protein L5; homologous to mammalian ribosomal protein L5 and bacterial L18; binds 5S rRNA and is required for 60S subunit assembly; Binds 5S RNA and is required for 60S subunit assembly
ARO8	0.470829	0.748276	c 231,239,117	10	631095: Aromatic aminotransferase I, expression is regulated by general control of amino acid biosynthesis; General aromatic amino acid transaminase involved in several otherwise unrelated metabolic pathways. Responsible for phenylalanine and tyrosine biosynthesis. Active with glutamate, phenylalanine, tyrosine and tryptophan as amino donors and with phenylpyruvate, hydroxyphenylpyruvate, 2-oxogl…
KRS1	0.218332	0.518103	c 239,139,117	10	629866: Lysyl-tRNA synthetase
RPL20A	0.37136	0.240517	c 117,200,239	10	633800: Protein component of the large (60S) ribosomal subunit, nearly identical to Rpl20Bp and has similarity to rat L18a ribosomal protein
YDR365W-B	0.95	0.760345	c 239,146,117	10	630222: Retrotransposon TYA Gag and TYB Pol genes; transcribed/translated as one unit; polyprotein is processed to make a nucleocapsid-like protein (Gag), reverse transcriptase (RT), protease (PR), and integrase (IN); similar to retroviral genes; Capsid protein (CA) is the structural component of the virus-like particle (VLP), forming the shell that encapsulates the retrotransposons dimeric RNA g…
LYS9	0.313974	0.95	c 117,178,239	10	634306: Saccharopine dehydrogenase (NADP+, L-glutamate-forming); catalyzes the formation of saccharopine from alpha-aminoadipate 6-semialdehyde, the seventh step in lysine biosynthesis pathway; exhibits genetic and physical interactions with TRM112
HSP10	0.650638	0.181897	c 117,171,239	10	634537: Mitochondrial matrix co-chaperonin that inhibits the ATPase activity of Hsp60p, a mitochondrial chaperonin; involved in protein folding and sorting in the mitochondria; 10 kD heat shock protein with similarity to E. coli groES; Eukaryotic CPN10 homolog which is essential for mitochondrial protein biogenesis, together with CPN60. Binds to CPN60 in the presence of Mg-ATP and suppresses the …
ACO1	0.50813	0.912931	c 117,239,235	10	633203: Aconitase, required for the tricarboxylic acid (TCA) cycle and also independently required for mitochondrial genome maintenance; phosphorylated; component of the mitochondrial nucleoid; mutation leads to glutamate auxotrophy; Required for growth on nonfermentable carbon sources and for biosynthesis of glutamate
LEU4	0.402922	0.799138	c 117,186,239	10	634007: Alpha-isopropylmalate synthase (2-isopropylmalate synthase); the main isozyme responsible for the first step in the leucine biosynthesis pathway; Catalyzes the condensation of the acetyl group of acetyl-CoA with 3-methyl-2-oxobutanoate (2-oxoisovalerate) to form 3-carboxy-3-hydroxy-4-methylpentanoate (2-isopropylmalate)
DPS1	0.138948	0.532759	c 117,239,184	10	632814: Aspartyl-tRNA synthetase, primarily cytoplasmic; homodimeric enzyme that catalyzes the specific aspartylation of tRNA(Asp); class II aminoacyl tRNA synthetase; binding to its own mRNA may confer autoregulation
GND1	0.818013	0.633621	c 180,239,117	10	631755: 6-phosphogluconate dehydrogenase (decarboxylating), catalyzes an NADPH regenerating reaction in the pentose phosphate pathway; required for growth on D-glucono-delta-lactone and adaptation to oxidative stress; Catalyzes the oxidative decarboxylation of 6- phosphogluconate to ribulose 5-phosphate and CO(2), with concomitant reduction of NADP to NADPH (By similarity)
THS1	0.367535	0.492241	c 159,239,117	10	631893: Threonyl-tRNA synthetase, essential cytoplasmic protein
RPP1A	0.313018	0.212069	c 239,117,117	10	629645: Ribosomal stalk protein P1 alpha, involved in the interaction between translational elongation factors and the ribosome; accumulation of P1 in the cytoplasm is regulated by phosphorylation and interaction with the P2 stalk component; Plays an important role in the elongation step of protein synthesis
BAT2	0.470829	0.856034	c 117,239,148	10	632434: Cytosolic branched-chain amino acid (BCAA) aminotransferase, preferentially involved in BCAA catabolism; homolog of murine ECA39; highly expressed during stationary phase and repressed during logarithmic phase; Catalyzes the first reaction in the catabolism of the essential branched chain amino acids leucine, isoleucine, and valine. Catalyzes the formation of methionine from 2-keto-4- met…
RPS9B	0.336929	0.290517	c 101,255,163	10	629251: Protein component of the small (40S) ribosomal subunit; nearly identical to Rps9Ap and has similarity to E. coli S4 and rat S9 ribosomal proteins; Involved in nucleolar processing of pre-18S ribosomal RNA and ribosome assembly
SSB1	0.590383	0.390517	c 239,131,117	10	629802: Cytoplasmic ATPase that is a ribosome-associated molecular chaperone, functions with J-protein partner Zuo1p; may be involved in folding of newly-made polypeptide chains; member of the HSP70 family; interacts with phosphatase subunit Reg1p; May aid in the passage of the nascent polypeptide chain through the ribosome channel into the cytosol. Such an interaction could be crucial for contin…
SOD1	0.596121	0.825862	c 117,239,140	10	632387: Cytosolic copper-zinc superoxide dismutase; some mutations are analogous to those that cause ALS (amyotrophic lateral sclerosis) in humans; Destroys radicals which are normally produced within the cells and which are toxic to biological systems (By similarity)
FAS2	0.377099	0.612069	c 117,128,239	10	635179: Alpha subunit of fatty acid synthetase, which catalyzes the synthesis of long-chain saturated fatty acids; contains the acyl-carrier protein domain and beta-ketoacyl reductase, beta-ketoacyl synthase and self-pantetheinylation activities; Fatty acid synthetase catalyzes the formation of long- chain fatty acids from acetyl-CoA, malonyl-CoA and NADPH. The alpha subunit contains domains for:…
ILV3	0.352232	0.824138	c 117,239,126	10	632299: Dihydroxyacid dehydratase, catalyzes third step in the common pathway leading to biosynthesis of branched-chain amino acids
RPL7A	0.251807	0.323276	c 239,226,117	10	630966: Protein component of the large (60S) ribosomal subunit, nearly identical to Rpl7Bp and has similarity to E. coli L30 and rat L7 ribosomal proteins; contains a conserved C-terminal Nucleic acid Binding Domain (NDB2)
ARO2	0.302497	0.717241	c 238,239,117	10	631039: Bifunctional chorismate synthase and flavin reductase, catalyzes the conversion of 5-enolpyruvylshikimate 3-phosphate (EPSP) to form chorismate, which is a precursor to aromatic amino acids
TKL1	0.678374	0.646552	c 117,117,239	10	635313: Transketolase, similar to Tkl2p; catalyzes conversion of xylulose-5-phosphate and ribose-5-phosphate to sedoheptulose-7-phosphate and glyceraldehyde-3-phosphate in the pentose phosphate pathway; needed for synthesis of aromatic amino acids; Catalyzes the transfer of a two-carbon ketol group from a ketose donor to an aldose acceptor, via a covalent intermediate with the cofactor thiamine p…
PSA1	0.939479	0.596552	c 150,101,255	10	629619: GDP-mannose pyrophosphorylase (mannose-1-phosphate guanyltransferase), synthesizes GDP-mannose from GTP and mannose-1-phosphate in cell wall biosynthesis; required for normal cell wall structure; Involved in cell wall synthesis where it is required for glycosylation. Involved in cell cycle progression through cell- size checkpoint
LYS20	0.245112	0.840517	c 239,124,117	10	629754: Homocitrate synthase isozyme, catalyzes the condensation of acetyl-CoA and alpha-ketoglutarate to form homocitrate, which is the first step in the lysine biosynthesis pathway; highly similar to the other isozyme, Lys21p
ERG13	0.202072	0.603448	c 117,222,239	10	633524: 3-hydroxy-3-methylglutaryl-CoA (HMG-CoA) synthase, catalyzes the formation of HMG-CoA from acetyl-CoA and acetoacetyl-CoA; involved in the second step in mevalonate biosynthesis; This enzyme condenses acetyl-CoA with acetoacetyl-CoA to form HMG-CoA, which is the substrate for HMG-CoA reductase (By similarity)
SSZ1	0.565515	0.306897	c 188,239,117	10	631618: Hsp70 protein that interacts with Zuo1p (a DnaJ homolog) to form a ribosome-associated complex that binds the ribosome via the Zuo1p subunit; also involved in pleiotropic drug resistance via sequential activation of PDR1 and PDR5; binds ATP; Component of the ribosome-associated complex (RAC), a heterodimeric chaperone complex involved in regulation of accurate translation termination and …
